# Supplementary material for: Features that matter: Evolutionary signatures can predict viral transmission routes
Source: PLoS Pathog. 2024 Oct 21;20(10):e1012629. doi: 10.1371/journal.ppat.1012629 (PMC11527288; doi:10.1371/journal.ppat.1012629)
Supplement: S1 Dataset — The dataset lists virus species or strains used in this study, their taxonomy, and identifiers, as well as all virus-host associations used and whether they were identified from sequences, peer-reviewed publications, or other sources. (XLSX) [file ppat.1012629.s001.xlsx]

## Sheet: Meta
Viruses
genome	RNA or DNA genome
baltimore	Baltimore classification
vOrder	Virus order (NCBI, 2021)
vFamily	Virus family (NCBI, 2021)
vGenus	Virus genus (NCBI, 2021)
vSpecies	Virus species (NCBI, 2021)
vSpeciesEID2ID	Virus species ID in the EID2 database
virus	Virus name
vEId2ID	Virus ID in the EID2 database
vNCBITaxID	Virus NCBI taxid
vRank	Virus rank (e.g. species, subspcies, no rank)
vGroup	The virus species, strain, or subtype used - this represent viruses in our analyses
vGroupEID2ID	The virus group Id in the EID2 database
vRecursive	whether virus-host associations were computed recursively or not at the virus (not the group) level
Associations
virusEID2ID	The virus group ID in the EID2 database
virus	The virus species, strain, or subtype used - this represent viruses in our analyses
HostEID2ID	The host specis ID in the EID2 database
host	The host species name
hCat	The category of the host species
source	Source of the association
sequences	Number of sequences supporting the association (where one of the sources is EID2 database we used numbers from EID2 where available)
papers	Number of papers supporting the association (where one of the sources is EID2 database we used numbers from EID2 where available)
fromOtherSources	Logical (1 or 0) indicating if support for the association is from sources other than sequences and published journal articles.

## Sheet: Viruses
genome	baltimore	vOrder	vFamily	vGenus	vSpecies	vSpeciesEID2ID	virus	vEId2ID	vNCBITaxID	vRank	vGroup	vGroupEID2ID	vRecursive
RNA	group IV	picornavirales	picornaviridae	aalivirus	aalivirus a	29398396	aalivirus a	29398396	2169685	species	aalivirus a	29398396	1
RNA	group IV	picornavirales	picornaviridae	aalivirus	aalivirus a	29398396	duck aalivirus 1	26615974	1482734	no rank	aalivirus a	29398396	1
DNA	group I	chitovirales	poxviridae	orthopoxvirus	abatino macacapox virus	29398678	abatino macacapox virus	29398678	2734574	species	abatino macacapox virus	29398678	1
DNA	group I	chitovirales	poxviridae	orthopoxvirus	abatino macacapox virus	29398678	orthopoxvirus abatino	29030186	2478919	no rank	abatino macacapox virus	29398678	1
RNA	group VI	ortervirales	retroviridae	gammaretrovirus	abelson murine leukemia virus	3436746	abelson murine leukemia virus	3436746	11788	species	abelson murine leukemia virus	3436746	1
RNA	group V	bunyavirales	hantaviridae	orthohantavirus	academ virus	28942354	academ virus	28942354	2563836	species	academ virus	28942354	1
RNA	group V	bunyavirales	peribunyaviridae	orthobunyavirus	acara orthobunyavirus	29400540	acara orthobunyavirus	29400540	2170053	species	acara orthobunyavirus	29400540	0
RNA	group V	bunyavirales	peribunyaviridae	orthobunyavirus	acara orthobunyavirus	29400540	acara virus	29402130	2748201	no rank	acara orthobunyavirus	29400540	1
RNA	group V	bunyavirales	peribunyaviridae	orthobunyavirus	acara orthobunyavirus	29400540	moriche virus	29402128	2748231	no rank	moriche virus	29402128	1
DNA	group I	sepolyvirales	polyomaviridae	alphapolyomavirus	acerodon celebensis polyomavirus 1	29395190	acerodon celebensis polyomavirus 1	29395190	1891717	species	acerodon celebensis polyomavirus 1	29395190	1
DNA	group I	sepolyvirales	polyomaviridae	alphapolyomavirus	acerodon celebensis polyomavirus 1	29395190	bat polyomavirus 5b	26205236	1623684	no rank	acerodon celebensis polyomavirus 1	29395190	1
DNA	group I	sepolyvirales	polyomaviridae	betapolyomavirus	acerodon celebensis polyomavirus 2	29395192	acerodon celebensis polyomavirus 2	29395192	1891757	species	acerodon celebensis polyomavirus 2	29395192	1
DNA	group I	sepolyvirales	polyomaviridae	betapolyomavirus	acerodon celebensis polyomavirus 2	29395192	bat polyomavirus 6a	26205240	1623685	no rank	acerodon celebensis polyomavirus 2	29395192	1
RNA	group V	mononegavirales	paramyxoviridae	pararubulavirus	achimota pararubulavirus 1	29395048	achimota pararubulavirus 1	29395048	2560259	species	achimota pararubulavirus 1	29395048	1
RNA	group V	mononegavirales	paramyxoviridae	pararubulavirus	achimota pararubulavirus 1	29395048	achimota virus 1	27250094	1261100	no rank	achimota pararubulavirus 1	29395048	1
RNA	group V	mononegavirales	paramyxoviridae	pararubulavirus	achimota pararubulavirus 2	29395050	achimota pararubulavirus 2	29395050	2560260	species	achimota pararubulavirus 2	29395050	1
RNA	group V	mononegavirales	paramyxoviridae	pararubulavirus	achimota pararubulavirus 2	29395050	achimota virus 2	27250096	1261101	no rank	achimota pararubulavirus 2	29395050	1
RNA	group V	mononegavirales	paramyxoviridae	pararubulavirus	achimota pararubulavirus 3	29602844	achimota pararubulavirus 3	29602844	2791004	species	achimota pararubulavirus 3	29602844	1
RNA	group V	mononegavirales	rhabdoviridae	ephemerovirus	adelaide river ephemerovirus	29395052	adelaide river ephemerovirus	29395052	1972589	species	adelaide river ephemerovirus	29395052	1
RNA	group V	mononegavirales	rhabdoviridae	ephemerovirus	adelaide river ephemerovirus	29395052	adelaide river virus	3446981	31612	no rank	adelaide river ephemerovirus	29395052	1
DNA	group II	piccovirales	parvoviridae	dependoparvovirus	adeno-associated dependoparvovirus a	26552295	adeno-associated dependoparvovirus a	26552295	1511891	species	adeno-associated dependoparvovirus a	26552295	0
DNA	group II	piccovirales	parvoviridae	dependoparvovirus	adeno-associated dependoparvovirus a	26552295	adeno-associated virus - 1	3538461	85106	no rank	adeno-associated virus - 1	3538461	0
DNA	group II	piccovirales	parvoviridae	dependoparvovirus	adeno-associated dependoparvovirus a	26552295	adeno-associated virus - 2	3435445	10804	no rank	adeno-associated virus - 2	3435445	1
DNA	group II	piccovirales	parvoviridae	dependoparvovirus	adeno-associated dependoparvovirus a	26552295	adeno-associated virus - 3	3471145	46350	no rank	adeno-associated virus - 3	3471145	1
DNA	group II	piccovirales	parvoviridae	dependoparvovirus	adeno-associated dependoparvovirus a	26552295	adeno-associated virus 3b	3509527	68742	no rank	adeno-associated virus - 3	3471145	1
DNA	group II	piccovirales	parvoviridae	dependoparvovirus	adeno-associated dependoparvovirus a	26552295	adeno-associated virus - 4	3490910	57579	no rank	adeno-associated virus - 4	3490910	0
DNA	group II	piccovirales	parvoviridae	dependoparvovirus	adeno-associated dependoparvovirus a	26552295	adeno-associated virus - 6	3509340	68558	no rank	adeno-associated virus - 6	3509340	0
DNA	group II	piccovirales	parvoviridae	dependoparvovirus	adeno-associated dependoparvovirus a	26552295	adeno-associated virus - 7	3673120	202812	no rank	adeno-associated virus - 7	3673120	0
DNA	group II	piccovirales	parvoviridae	dependoparvovirus	adeno-associated dependoparvovirus a	26552295	adeno-associated virus - 8	3673121	202813	no rank	adeno-associated virus - 8	3673121	0
DNA	group II	piccovirales	parvoviridae	dependoparvovirus	adeno-associated dependoparvovirus b	26552297	adeno-associated dependoparvovirus b	26552297	1511892	species	adeno-associated dependoparvovirus b	26552297	0
DNA	group II	piccovirales	parvoviridae	dependoparvovirus	adeno-associated dependoparvovirus b	26552297	adeno-associated virus - 5	3533298	82300	no rank	adeno-associated virus - 5	3533298	1
DNA	group II	piccovirales	parvoviridae	dependoparvovirus	adeno-associated dependoparvovirus b	26552297	bovine adeno-associated virus	3721615	256548	no rank	bovine adeno-associated virus	3721615	0
DNA	group II	piccovirales	parvoviridae	dependoparvovirus	adeno-associated dependoparvovirus b	26552297	adeno-associated virus-go.1	3754231	296148	no rank	caprine adeno-associated virus	26552467	1
DNA	group II	piccovirales	parvoviridae	dependoparvovirus	adeno-associated dependoparvovirus b	26552297	caprine adeno-associated virus	26552467	1511893	no rank	caprine adeno-associated virus	26552467	1
DNA	group II	piccovirales	parvoviridae	dependoparvovirus	adeno-associated virus	3736135	adeno-associated virus	3736135	272636	species	adeno-associated virus	3736135	1
DNA	group II	piccovirales	parvoviridae	dependoparvovirus	adeno-associated virus croatia cul1_12	29601246	adeno-associated virus croatia cul1_12	29601246	2778552	species	adeno-associated virus croatia cul1_12	29601246	1
DNA	group I	sepolyvirales	polyomaviridae	na	african green monkey polyomavirus	3437738	african green monkey polyomavirus	3437738	12480	species	african green monkey polyomavirus	3437738	0
DNA	group I	sepolyvirales	polyomaviridae	na	african green monkey polyomavirus	3437738	monkey b-lymphotropic papovavirus	3435098	10574	no rank	monkey b-lymphotropic papovavirus	3435098	1
RNA	group VI	ortervirales	retroviridae	spumavirus	african green monkey simian foamy virus	3792643	african green monkey simian foamy virus	3792643	338079	species	african green monkey simian foamy virus	3792643	1
RNA	group VI	ortervirales	retroviridae	spumavirus	african green monkey simian foamy virus	3792643	simian foamy virus 3	3436972	11965	no rank	african green monkey simian foamy virus	3792643	1
RNA	group III	reovirales	reoviridae	orbivirus	african horse sickness virus	3460146	african horse sickness virus	3460146	40050	species	african horse sickness virus	3460146	0
RNA	group III	reovirales	reoviridae	orbivirus	african horse sickness virus	3460146	african horse sickness virus 1	3449631	33714	no rank	african horse sickness virus 1	3449631	1
RNA	group III	reovirales	reoviridae	orbivirus	african horse sickness virus	3460146	african horse sickness virus 2	3474621	48295	no rank	african horse sickness virus 2	3474621	1
RNA	group III	reovirales	reoviridae	orbivirus	african horse sickness virus	3460146	african horse sickness virus 3	3594430	117204	no rank	african horse sickness virus 3	3594430	1
RNA	group III	reovirales	reoviridae	orbivirus	african horse sickness virus	3460146	african horse sickness virus 4	3454037	36421	no rank	african horse sickness virus 4	3454037	1
RNA	group III	reovirales	reoviridae	orbivirus	african horse sickness virus	3460146	african horse sickness virus 5	3540129	86059	no rank	african horse sickness virus 5	3540129	1
RNA	group III	reovirales	reoviridae	orbivirus	african horse sickness virus	3460146	african horse sickness virus 6	3540131	86060	no rank	african horse sickness virus 6	3540131	1
RNA	group III	reovirales	reoviridae	orbivirus	african horse sickness virus	3460146	african horse sickness virus 7	3540133	86061	no rank	african horse sickness virus 7	3540133	1
RNA	group III	reovirales	reoviridae	orbivirus	african horse sickness virus	3460146	african horse sickness virus 8	3540135	86062	no rank	african horse sickness virus 8	3540135	1
RNA	group III	reovirales	reoviridae	orbivirus	african horse sickness virus	3460146	african horse sickness virus 9	3435591	10897	no rank	african horse sickness virus 9	3435591	1
DNA	group I	rowavirales	adenoviridae	mastadenovirus	african pygmy hedgehog adenovirus 1	28943724	african pygmy hedgehog adenovirus 1	28943724	2591409	species	african pygmy hedgehog adenovirus 1	28943724	1
DNA	group I	asfuvirales	asfarviridae	asfivirus	african swine fever virus	3435001	african swine fever virus	3435001	10497	species	african swine fever virus	3435001	1
DNA	group I	asfuvirales	asfarviridae	asfivirus	african swine fever virus	3435001	african swine fever virus benin 97/1	3888084	443876	no rank	african swine fever virus	3435001	1
DNA	group I	asfuvirales	asfarviridae	asfivirus	african swine fever virus	3435001	african swine fever virus e75	4066859	686262	no rank	african swine fever virus	3435001	1
DNA	group I	asfuvirales	asfarviridae	asfivirus	african swine fever virus	3435001	african swine fever virus ourt 88/3	3888086	443878	no rank	african swine fever virus	3435001	1
RNA	group V	bunyavirales	phenuiviridae	phlebovirus	aguacate phlebovirus	29400434	aguacate phlebovirus	29400434	2734434	species	aguacate phlebovirus	29400434	0
RNA	group V	bunyavirales	phenuiviridae	phlebovirus	aguacate phlebovirus	29400434	aguacate virus	24588313	1006583	no rank	aguacate phlebovirus	29400434	0
RNA	group V	bunyavirales	phenuiviridae	phlebovirus	aguacate phlebovirus	24588313	armero virus	24588314	1006584	no rank	armero virus	24588314	1
RNA	group IV	picornavirales	picornaviridae	kobuvirus	aichivirus a	3515363	aichi virus 1	26552303	1313215	no rank	aichi virus 1	26552303	1
RNA	group IV	picornavirales	picornaviridae	kobuvirus	aichivirus a	3515363	aichivirus a	3515363	72149	species	aichivirus a	3515363	0
RNA	group IV	picornavirales	picornaviridae	kobuvirus	aichivirus a	3515363	canine kobuvirus 1	26552465	1300945	no rank	canine kobuvirus 1	26552465	1
RNA	group IV	picornavirales	picornaviridae	kobuvirus	aichivirus a	3515363	canine kobuvirus us-pc0082	24648521	1082189	no rank	canine kobuvirus 1	26552465	1
RNA	group IV	picornavirales	picornaviridae	kobuvirus	aichivirus a	3515363	canine kobuvirus ch-1	26747631	1281440	no rank	canine kobuvirus ch-1	26747631	1
RNA	group IV	picornavirales	picornaviridae	kobuvirus	aichivirus a	3515363	feline kobuvirus	26747717	1379496	no rank	feline kobuvirus	26747717	1
RNA	group IV	picornavirales	picornaviridae	kobuvirus	aichivirus a	3515363	kobuvirus sewage kathmandu	29601914	1224522	no rank	kobuvirus sewage kathmandu	29601914	1
RNA	group IV	picornavirales	picornaviridae	kobuvirus	aichivirus a	3515363	kobuvirus szal6-kov/2011/hun	27800658	1537497	no rank	kobuvirus szal6-kov/2011/hun	27800658	1
RNA	group IV	picornavirales	picornaviridae	kobuvirus	aichivirus b	3665716	aichivirus b	3665716	194965	species	aichivirus b	3665716	0
RNA	group IV	picornavirales	picornaviridae	kobuvirus	aichivirus b	3665716	bovine kobuvirus	26745735	1476554	no rank	bovine kobuvirus	26745735	1
RNA	group IV	picornavirales	picornaviridae	kobuvirus	aichivirus c	26310400	aichivirus c	26310400	1298633	species	aichivirus c	26310400	0
RNA	group IV	picornavirales	picornaviridae	kobuvirus	aichivirus c	26310400	porcine kobuvirus	26343684	1156769	no rank	porcine kobuvirus	26343684	1
RNA	group IV	picornavirales	picornaviridae	kobuvirus	aichivirus c	26310400	porcine kobuvirus js-01-chn/2013/china	27358736	1628834	no rank	porcine kobuvirus	26343684	1
RNA	group IV	picornavirales	picornaviridae	kobuvirus	aichivirus c	26310400	porcine kobuvirus sh-w-chn/2010/china	29043546	1136133	no rank	porcine kobuvirus	26343684	1
RNA	group IV	picornavirales	picornaviridae	kobuvirus	aichivirus c	26310400	porcine kobuvirus swine/k-30-hun/2008/hun	4080368	703582	no rank	porcine kobuvirus	26343684	1
RNA	group IV	picornavirales	picornaviridae	kobuvirus	aichivirus c	26310400	kobuvirus pig/jy-2010a/chn	4082748	707153	no rank	porcine kobuvirus swine/s-1-hun/2007/hungary	3993555	1
RNA	group IV	picornavirales	picornaviridae	kobuvirus	aichivirus c	26310400	porcine kobuvirus swine/s-1-hun/2007/hungary	3993555	569195	no rank	porcine kobuvirus swine/s-1-hun/2007/hungary	3993555	1
RNA	group IV	picornavirales	picornaviridae	kobuvirus	aichivirus d	27724797	aichivirus d	27724797	1897731	species	aichivirus d	27724797	1
RNA	group IV	picornavirales	picornaviridae	kobuvirus	aichivirus d	27724797	kobuvirus cattle/kagoshima-1-22-kov/2014/jpn	26616788	1659220	no rank	aichivirus d	27724797	1
RNA	group IV	picornavirales	picornaviridae	kobuvirus	aichivirus e	29395458	aichivirus e	29395458	1986958	species	aichivirus e	29395458	0
RNA	group IV	picornavirales	picornaviridae	kobuvirus	aichivirus e	29395458	rabbit kobuvirus	29400096	2773290	no rank	rabbit kobuvirus	29400096	1
RNA	group IV	picornavirales	picornaviridae	kobuvirus	aichivirus e	29395458	rabbit picornavirus	27190776	1756444	no rank	rabbit picornavirus	27190776	1
RNA	group IV	picornavirales	picornaviridae	ailurivirus	ailurivirus a	29371279	ailurivirus a	29371279	2560287	species	ailurivirus a	29371279	1
RNA	group IV	picornavirales	picornaviridae	ailurivirus	ailurivirus a	29371279	aimelvirus 1	29371281	2016447	no rank	ailurivirus a	29371279	1
DNA	group I	sepolyvirales	polyomaviridae	na	ailuropoda melanoleuca polyomavirus 1	29395922	ailuropoda melanoleuca polyomavirus 1	29395922	2560288	species	ailuropoda melanoleuca polyomavirus 1	29395922	1
DNA	group I	sepolyvirales	polyomaviridae	na	ailuropoda melanoleuca polyomavirus 1	29395922	giant panda polyomavirus	28890874	2016463	no rank	ailuropoda melanoleuca polyomavirus 1	29395922	1
RNA	group IV	picornavirales	picornaviridae	na	aimelvirus 2	29601918	aimelvirus 2	29601918	2016448	species	aimelvirus 2	29601918	1
RNA	group IV	picornavirales	picornaviridae	na	aimelvirus 3	29601920	aimelvirus 3	29601920	2016449	species	aimelvirus 3	29601920	1
RNA	group IV	picornavirales	picornaviridae	na	aimelvirus 4	29601922	aimelvirus 4	29601922	2016450	species	aimelvirus 4	29601922	1
RNA	group IV	picornavirales	picornaviridae	na	aimelvirus 5	29601924	aimelvirus 5	29601924	2016451	species	aimelvirus 5	29601924	1
RNA	group IV	picornavirales	picornaviridae	na	aimelvirus 6	29601926	aimelvirus 6	29601926	2016452	species	aimelvirus 6	29601926	1
RNA	group V	bunyavirales	peribunyaviridae	orthobunyavirus	aino orthobunyavirus	29395056	aino orthobunyavirus	29395056	2560289	species	aino orthobunyavirus	29395056	1
RNA	group V	bunyavirales	peribunyaviridae	orthobunyavirus	aino orthobunyavirus	29395056	aino virus	3436421	11582	no rank	aino orthobunyavirus	29395056	1
RNA	group V	bunyavirales	peribunyaviridae	orthobunyavirus	akabane orthobunyavirus	29395058	akabane orthobunyavirus	29395058	1933178	species	akabane orthobunyavirus	29395058	0
RNA	group V	bunyavirales	peribunyaviridae	orthobunyavirus	akabane orthobunyavirus	29395058	akabane virus	3512557	70566	no rank	akabane orthobunyavirus	29395058	1
RNA	group V	bunyavirales	peribunyaviridae	orthobunyavirus	akabane orthobunyavirus	29395058	tinaroo virus	3506009	66264	no rank	tinaroo virus	3506009	1
RNA	group V	bunyavirales	peribunyaviridae	orthobunyavirus	akabane orthobunyavirus	29395058	yaba-7 virus	3632762	159137	no rank	yaba-7 virus	3632762	1
DNA	group I	chitovirales	poxviridae	orthopoxvirus	akhmeta virus	28944640	akhmeta virus	28944640	2200830	species	akhmeta virus	28944640	1
DNA	group I	sepolyvirales	polyomaviridae	na	akodon montensis polyomavirus	28944642	akodon montensis polyomavirus	28944642	2163422	species	akodon montensis polyomavirus	28944642	1
RNA	group V	mononegavirales	rhabdoviridae	vesiculovirus	alagoas vesiculovirus	28944646	alagoas vesiculovirus	28944646	1972579	species	alagoas vesiculovirus	28944646	1
RNA	group V	mononegavirales	rhabdoviridae	vesiculovirus	alagoas vesiculovirus	28944646	vesicular stomatitis alagoas virus	3669376	198833	no rank	alagoas vesiculovirus	28944646	1
DNA	group I	chitovirales	poxviridae	orthopoxvirus	alaskapox virus	28944648	alaskapox virus	28944648	2602439	species	alaskapox virus	28944648	1
DNA	group I	chitovirales	poxviridae	na	albatrosspox virus	29600810	albatrosspox virus	29600810	2811222	species	albatrosspox virus	29600810	1
DNA	group I	herpesvirales	herpesviridae	macavirus	alcelaphine gammaherpesvirus 1	3452140	alcelaphine gammaherpesvirus 1	3452140	35252	species	alcelaphine gammaherpesvirus 1	3452140	1
DNA	group I	herpesvirales	herpesviridae	macavirus	alcelaphine gammaherpesvirus 2	3613989	alcelaphine gammaherpesvirus 2	3613989	138184	species	alcelaphine gammaherpesvirus 2	3613989	1
DNA	group II	geplafuvirales	genomoviridae	na	alces alces faeces associated circular virus mp65	29371283	alces alces faeces associated circular virus mp65	29371283	2219143	species	alces alces faeces associated circular virus mp65	29371283	1
DNA	group II	geplafuvirales	genomoviridae	na	alces alces faeces associated genomovirus mp111	29371285	alces alces faeces associated genomovirus mp111	29371285	2219111	species	alces alces faeces associated genomovirus mp111	29371285	1
DNA	group II	geplafuvirales	genomoviridae	na	alces alces faeces associated genomovirus mp146	29371287	alces alces faeces associated genomovirus mp146	29371287	2219112	species	alces alces faeces associated genomovirus mp146	29371287	1
DNA	group II	geplafuvirales	genomoviridae	na	alces alces faeces associated genomovirus mp157	29371289	alces alces faeces associated genomovirus mp157	29371289	2219113	species	alces alces faeces associated genomovirus mp157	29371289	1
DNA	group II	geplafuvirales	genomoviridae	na	alces alces faeces associated genomovirus mp43	29371291	alces alces faeces associated genomovirus mp43	29371291	2219114	species	alces alces faeces associated genomovirus mp43	29371291	1
DNA	group II	geplafuvirales	genomoviridae	na	alces alces faeces associated genomovirus mp68	29371293	alces alces faeces associated genomovirus mp68	29371293	2219115	species	alces alces faeces associated genomovirus mp68	29371293	1
DNA	group II	geplafuvirales	genomoviridae	na	alces alces faeces associated genomovirus mp84	29371295	alces alces faeces associated genomovirus mp84	29371295	2219116	species	alces alces faeces associated genomovirus mp84	29371295	1
DNA	group II	cremevirales	smacoviridae	porprismacovirus	alces alces faeces associated smacovirus mp78	29371297	alces alces faeces associated smacovirus mp78	29371297	2219142	species	alces alces faeces associated smacovirus mp78	29371297	1
RNA	group V	bunyavirales	phenuiviridae	phlebovirus	alenquer phlebovirus	29400430	alenquer phlebovirus	29400430	2734436	species	alenquer phlebovirus	29400430	1
RNA	group V	bunyavirales	phenuiviridae	phlebovirus	alenquer phlebovirus	29400430	alenquer virus	4022303	629726	no rank	alenquer phlebovirus	29400430	1
RNA	group V	bunyavirales	arenaviridae	mammarenavirus	allpahuayo mammarenavirus	3620060	allpahuayo mammarenavirus	3620060	144752	species	allpahuayo mammarenavirus	3620060	1
RNA	group IV	amarillovirales	flaviviridae	na	alongshan virus	28945310	alongshan virus	28945310	2269360	species	alongshan virus	28945310	1
RNA	group IV	nidovirales	arteriviridae	alphaarterivirus	alphaarterivirus equid	29395308	alphaarterivirus equid	29395308	2499620	species	alphaarterivirus equid	29395308	1
RNA	group IV	nidovirales	arteriviridae	alphaarterivirus	alphaarterivirus equid	29395308	equine arteritis virus	3435819	11047	no rank	alphaarterivirus equid	29395308	1
RNA	group IV	nidovirales	coronaviridae	alphacoronavirus	alphacoronavirus 1	4073256	alphacoronavirus 1	4073256	693997	species	alphacoronavirus 1	4073256	0
RNA	group IV	nidovirales	coronaviridae	alphacoronavirus	alphacoronavirus 1	4073256	canine coronavirus	3436008	11153	no rank	canine coronavirus	3436008	1
RNA	group IV	nidovirales	coronaviridae	alphacoronavirus	alphacoronavirus 1	4073256	feline coronavirus	3437794	12663	no rank	feline coronavirus	3437794	1
RNA	group IV	nidovirales	coronaviridae	alphacoronavirus	alphacoronavirus 1	4073256	feline coronavirus rm	3939858	502100	no rank	feline coronavirus	3437794	1
RNA	group IV	nidovirales	coronaviridae	alphacoronavirus	alphacoronavirus 1	4073256	feline coronavirus uu10	4021571	627431	no rank	feline coronavirus	3437794	1
RNA	group IV	nidovirales	coronaviridae	alphacoronavirus	alphacoronavirus 1	4073256	feline coronavirus uu11	4021572	627432	no rank	feline coronavirus	3437794	1
RNA	group IV	nidovirales	coronaviridae	alphacoronavirus	alphacoronavirus 1	4073256	feline coronavirus uu15	4021573	627433	no rank	feline coronavirus	3437794	1
RNA	group IV	nidovirales	coronaviridae	alphacoronavirus	alphacoronavirus 1	4073256	feline coronavirus uu16	4021574	627434	no rank	feline coronavirus	3437794	1
RNA	group IV	nidovirales	coronaviridae	alphacoronavirus	alphacoronavirus 1	4073256	feline coronavirus uu17	4170471	871678	no rank	feline coronavirus	3437794	1
RNA	group IV	nidovirales	coronaviridae	alphacoronavirus	alphacoronavirus 1	4073256	feline coronavirus uu18	4170472	871679	no rank	feline coronavirus	3437794	1
RNA	group IV	nidovirales	coronaviridae	alphacoronavirus	alphacoronavirus 1	4073256	feline coronavirus uu19	4195590	906884	no rank	feline coronavirus	3437794	1
RNA	group IV	nidovirales	coronaviridae	alphacoronavirus	alphacoronavirus 1	4073256	feline coronavirus uu2	3939859	502101	no rank	feline coronavirus	3437794	1
RNA	group IV	nidovirales	coronaviridae	alphacoronavirus	alphacoronavirus 1	4073256	feline coronavirus uu20	4195591	906885	no rank	feline coronavirus	3437794	1
RNA	group IV	nidovirales	coronaviridae	alphacoronavirus	alphacoronavirus 1	4073256	feline coronavirus uu21	4170473	871680	no rank	feline coronavirus	3437794	1
RNA	group IV	nidovirales	coronaviridae	alphacoronavirus	alphacoronavirus 1	4073256	feline coronavirus uu22	4086252	711465	no rank	feline coronavirus	3437794	1
RNA	group IV	nidovirales	coronaviridae	alphacoronavirus	alphacoronavirus 1	4073256	feline coronavirus uu23	4086253	711466	no rank	feline coronavirus	3437794	1
RNA	group IV	nidovirales	coronaviridae	alphacoronavirus	alphacoronavirus 1	4073256	feline coronavirus uu24	4170474	871681	no rank	feline coronavirus	3437794	1
RNA	group IV	nidovirales	coronaviridae	alphacoronavirus	alphacoronavirus 1	4073256	feline coronavirus uu3	3897698	454951	no rank	feline coronavirus	3437794	1
RNA	group IV	nidovirales	coronaviridae	alphacoronavirus	alphacoronavirus 1	4073256	feline coronavirus uu30	4195592	906886	no rank	feline coronavirus	3437794	1
RNA	group IV	nidovirales	coronaviridae	alphacoronavirus	alphacoronavirus 1	4073256	feline coronavirus uu31	4170475	871682	no rank	feline coronavirus	3437794	1
RNA	group IV	nidovirales	coronaviridae	alphacoronavirus	alphacoronavirus 1	4073256	feline coronavirus uu34	4170476	871683	no rank	feline coronavirus	3437794	1
RNA	group IV	nidovirales	coronaviridae	alphacoronavirus	alphacoronavirus 1	4073256	feline coronavirus uu4	3897699	454952	no rank	feline coronavirus	3437794	1
RNA	group IV	nidovirales	coronaviridae	alphacoronavirus	alphacoronavirus 1	4073256	feline coronavirus uu40	4195593	906887	no rank	feline coronavirus	3437794	1
RNA	group IV	nidovirales	coronaviridae	alphacoronavirus	alphacoronavirus 1	4073256	feline coronavirus uu47	24621431	1052157	no rank	feline coronavirus	3437794	1
RNA	group IV	nidovirales	coronaviridae	alphacoronavirus	alphacoronavirus 1	4073256	feline coronavirus uu5	3897700	454953	no rank	feline coronavirus	3437794	1
RNA	group IV	nidovirales	coronaviridae	alphacoronavirus	alphacoronavirus 1	4073256	feline coronavirus uu54	24621432	1052158	no rank	feline coronavirus	3437794	1
RNA	group IV	nidovirales	coronaviridae	alphacoronavirus	alphacoronavirus 1	4073256	feline coronavirus uu7	3897701	454955	no rank	feline coronavirus	3437794	1
RNA	group IV	nidovirales	coronaviridae	alphacoronavirus	alphacoronavirus 1	4073256	feline coronavirus uu8	4021575	627435	no rank	feline coronavirus	3437794	1
RNA	group IV	nidovirales	coronaviridae	alphacoronavirus	alphacoronavirus 1	4073256	feline coronavirus uu9	4021576	627436	no rank	feline coronavirus	3437794	1
RNA	group IV	nidovirales	coronaviridae	alphacoronavirus	alphacoronavirus 1	4073256	feline infectious peritonitis virus	3435979	11135	no rank	feline coronavirus	3437794	1
RNA	group IV	nidovirales	coronaviridae	alphacoronavirus	alphacoronavirus 1	4073256	swine enteric coronavirus	27064454	1766554	no rank	swine enteric coronavirus	27064454	1
RNA	group IV	nidovirales	coronaviridae	alphacoronavirus	alphacoronavirus 1	4073256	porcine respiratory coronavirus	3435996	11146	no rank	transmissible gastroenteritis virus	3436000	1
RNA	group IV	nidovirales	coronaviridae	alphacoronavirus	alphacoronavirus 1	4073256	prcv isu-1	3847502	398815	no rank	transmissible gastroenteritis virus	3436000	1
RNA	group IV	nidovirales	coronaviridae	alphacoronavirus	alphacoronavirus 1	4073256	tgev miller m6	3847498	398809	no rank	transmissible gastroenteritis virus	3436000	1
RNA	group IV	nidovirales	coronaviridae	alphacoronavirus	alphacoronavirus 1	4073256	tgev miller m60	3847499	398810	no rank	transmissible gastroenteritis virus	3436000	1
RNA	group IV	nidovirales	coronaviridae	alphacoronavirus	alphacoronavirus 1	4073256	tgev purdue p115	3847500	398811	no rank	transmissible gastroenteritis virus	3436000	1
RNA	group IV	nidovirales	coronaviridae	alphacoronavirus	alphacoronavirus 1	4073256	tgev virulent purdue	3847501	398812	no rank	transmissible gastroenteritis virus	3436000	1
RNA	group IV	nidovirales	coronaviridae	alphacoronavirus	alphacoronavirus 1	4073256	transmissible gastroenteritis virus	3436000	11149	no rank	transmissible gastroenteritis virus	3436000	1
RNA	group IV	nidovirales	coronaviridae	alphacoronavirus	alphacoronavirus bat-cov/p.kuhlii/italy/206645-41/2011	29371331	alphacoronavirus bat-cov/p.kuhlii/italy/206645-41/2011	29371331	2492656	species	alphacoronavirus bat-cov/p.kuhlii/italy/206645-41/2011	29371331	1
RNA	group IV	nidovirales	coronaviridae	alphacoronavirus	alphacoronavirus bat-cov/p.kuhlii/italy/206679-3/2010	29371333	alphacoronavirus bat-cov/p.kuhlii/italy/206679-3/2010	29371333	2492657	species	alphacoronavirus bat-cov/p.kuhlii/italy/206679-3/2010	29371333	1
RNA	group IV	nidovirales	coronaviridae	alphacoronavirus	alphacoronavirus bat-cov/p.kuhlii/italy/3398-19/2015	29371335	alphacoronavirus bat-cov/p.kuhlii/italy/3398-19/2015	29371335	2492658	species	alphacoronavirus bat-cov/p.kuhlii/italy/3398-19/2015	29371335	1
RNA	group IV	nidovirales	coronaviridae	alphacoronavirus	alphacoronavirus mink/china/1/2016	29371347	alphacoronavirus mink/china/1/2016	29371347	2163884	species	alphacoronavirus mink/china/1/2016	29371347	1
RNA	group IV	nidovirales	mesoniviridae	alphamesonivirus	alphamesonivirus 10	29403666	alphamesonivirus 10	29403666	2734511	species	alphamesonivirus 10	29403666	1
RNA	group IV	nidovirales	mesoniviridae	alphamesonivirus	alphamesonivirus 10	29403666	dianke virus	28980676	2060479	no rank	alphamesonivirus 10	29403666	1
DNA	group I	zurhausenvirales	papillomaviridae	alphapapillomavirus	alphapapillomavirus 1	3791691	alphapapillomavirus 1	3791691	337048	species	alphapapillomavirus 1	3791691	0
DNA	group I	zurhausenvirales	papillomaviridae	alphapapillomavirus	alphapapillomavirus 1	3791691	human papillomavirus 42	3435121	10590	serotype	human papillomavirus 42	3435121	1
DNA	group I	zurhausenvirales	papillomaviridae	alphapapillomavirus	alphapapillomavirus 1	3791691	human papillomavirus type 32	3788626	333763	serotype	human papillomavirus type 32	3788626	1
DNA	group I	zurhausenvirales	papillomaviridae	alphapapillomavirus	alphapapillomavirus 10	3788617	alphapapillomavirus 10	3788617	333754	species	alphapapillomavirus 10	3788617	0
DNA	group I	zurhausenvirales	papillomaviridae	alphapapillomavirus	alphapapillomavirus 10	3788617	common chimpanzee papillomavirus 1	3506003	66261	serotype	common chimpanzee papillomavirus 1	3506003	1
DNA	group I	zurhausenvirales	papillomaviridae	alphapapillomavirus	alphapapillomavirus 10	3788617	human papillomavirus 11	3435105	10580	serotype	human papillomavirus 11	3435105	1
DNA	group I	zurhausenvirales	papillomaviridae	alphapapillomavirus	alphapapillomavirus 10	3788617	human papillomavirus 13	3435096	10573	serotype	human papillomavirus 13	3435096	1
DNA	group I	zurhausenvirales	papillomaviridae	alphapapillomavirus	alphapapillomavirus 10	3788617	human papillomavirus 44	3435125	10592	serotype	human papillomavirus 44	3435125	1
DNA	group I	zurhausenvirales	papillomaviridae	alphapapillomavirus	alphapapillomavirus 10	3788617	human papillomavirus 74	3467079	44028	serotype	human papillomavirus 74	3467079	1
DNA	group I	zurhausenvirales	papillomaviridae	alphapapillomavirus	alphapapillomavirus 10	3788617	human papillomavirus type 55	3455157	37114	serotype	human papillomavirus type 55	3455157	1
DNA	group I	zurhausenvirales	papillomaviridae	alphapapillomavirus	alphapapillomavirus 10	3788617	human papillomavirus type 6	3446884	31552	serotype	human papillomavirus type 6	3446884	1
DNA	group I	zurhausenvirales	papillomaviridae	alphapapillomavirus	alphapapillomavirus 10	3788617	human papillomavirus type 6a	3455171	37122	serotype	human papillomavirus type 6	3446884	1
DNA	group I	zurhausenvirales	papillomaviridae	alphapapillomavirus	alphapapillomavirus 10	3788617	human papillomavirus type 6b	3435139	10600	serotype	human papillomavirus type 6	3446884	1
DNA	group I	zurhausenvirales	papillomaviridae	alphapapillomavirus	alphapapillomavirus 10	3788617	pan paniscus papillomavirus 1	29030786	2511996	no rank	pan paniscus papillomavirus 1	29030786	1
DNA	group I	zurhausenvirales	papillomaviridae	alphapapillomavirus	alphapapillomavirus 11	3791692	alphapapillomavirus 11	3791692	337049	species	alphapapillomavirus 11	3791692	0
DNA	group I	zurhausenvirales	papillomaviridae	alphapapillomavirus	alphapapillomavirus 11	3791692	human papillomavirus 73	3479240	51033	serotype	human papillomavirus 73	3479240	1
DNA	group I	zurhausenvirales	papillomaviridae	alphapapillomavirus	alphapapillomavirus 11	3791692	human papillomavirus type 177	28995632	1851123	serotype	human papillomavirus type 177	28995632	1
DNA	group I	zurhausenvirales	papillomaviridae	alphapapillomavirus	alphapapillomavirus 11	3791692	human papillomavirus type 34	3788627	333764	serotype	human papillomavirus type 34	3788627	1
DNA	group I	zurhausenvirales	papillomaviridae	alphapapillomavirus	alphapapillomavirus 12	3435090	alphapapillomavirus 12	3435090	10570	species	alphapapillomavirus 12	3435090	0
DNA	group I	zurhausenvirales	papillomaviridae	alphapapillomavirus	alphapapillomavirus 12	3435090	macaca fascicularis papillomavirus 10	3958240	524653	serotype	macaca fascicularis papillomavirus 10	3958240	1
DNA	group I	zurhausenvirales	papillomaviridae	alphapapillomavirus	alphapapillomavirus 12	3435090	macaca fascicularis papillomavirus 11	4042023	656889	serotype	macaca fascicularis papillomavirus 11	4042023	1
DNA	group I	zurhausenvirales	papillomaviridae	alphapapillomavirus	alphapapillomavirus 12	3435090	macaca fascicularis papillomavirus 3	3912429	471181	serotype	macaca fascicularis papillomavirus 3	3912429	1
DNA	group I	zurhausenvirales	papillomaviridae	alphapapillomavirus	alphapapillomavirus 12	3435090	macaca fascicularis papillomavirus 3b	3906890	464936	serotype	macaca fascicularis papillomavirus 3b	3906890	1
DNA	group I	zurhausenvirales	papillomaviridae	alphapapillomavirus	alphapapillomavirus 12	3435090	macaca fascicularis papillomavirus 4	3912430	471182	serotype	macaca fascicularis papillomavirus 4	3912430	1
DNA	group I	zurhausenvirales	papillomaviridae	alphapapillomavirus	alphapapillomavirus 12	3435090	macaca fascicularis papillomavirus 5	3912431	471183	serotype	macaca fascicularis papillomavirus 5	3912431	1
DNA	group I	zurhausenvirales	papillomaviridae	alphapapillomavirus	alphapapillomavirus 12	3435090	macaca fascicularis papillomavirus 6	3912432	471184	serotype	macaca fascicularis papillomavirus 6	3912432	1
DNA	group I	zurhausenvirales	papillomaviridae	alphapapillomavirus	alphapapillomavirus 12	3435090	macaca fascicularis papillomavirus 7	3912433	471185	serotype	macaca fascicularis papillomavirus 7	3912433	1
DNA	group I	zurhausenvirales	papillomaviridae	alphapapillomavirus	alphapapillomavirus 12	3435090	macaca fascicularis papillomavirus 8	3912434	471186	serotype	macaca fascicularis papillomavirus 8	3912434	1
DNA	group I	zurhausenvirales	papillomaviridae	alphapapillomavirus	alphapapillomavirus 12	3435090	macaca fascicularis papillomavirus 9	3958239	524652	serotype	macaca fascicularis papillomavirus 9	3958239	1
DNA	group I	zurhausenvirales	papillomaviridae	alphapapillomavirus	alphapapillomavirus 12	3435090	macaca fuscata papillomavirus 1	26205632	1816787	serotype	macaca fuscata papillomavirus 1	26205632	1
DNA	group I	zurhausenvirales	papillomaviridae	alphapapillomavirus	alphapapillomavirus 12	3435090	macaca mulata papillomavirus 1	29400974	2779844	no rank	macaca mulata papillomavirus 1	29400974	1
DNA	group I	zurhausenvirales	papillomaviridae	alphapapillomavirus	alphapapillomavirus 12	3435090	papio hamadryas papillomavirus 1	24580130	990303	serotype	papio hamadryas papillomavirus 1	24580130	1
DNA	group I	zurhausenvirales	papillomaviridae	alphapapillomavirus	alphapapillomavirus 12	3435090	rhesus papillomavirus 1b	3906889	464935	serotype	rhesus papillomavirus 1b	3906889	1
DNA	group I	zurhausenvirales	papillomaviridae	alphapapillomavirus	alphapapillomavirus 13	3788629	alphapapillomavirus 13	3788629	333766	species	alphapapillomavirus 13	3788629	1
DNA	group I	zurhausenvirales	papillomaviridae	alphapapillomavirus	alphapapillomavirus 13	3788629	human papillomavirus type 54	27661921	1671798	serotype	alphapapillomavirus 13	3788629	1
DNA	group I	zurhausenvirales	papillomaviridae	alphapapillomavirus	alphapapillomavirus 14	4213848	alphapapillomavirus 14	4213848	931244	species	alphapapillomavirus 14	4213848	0
DNA	group I	zurhausenvirales	papillomaviridae	alphapapillomavirus	alphapapillomavirus 14	4213848	colobus guereza papillomavirus 1	29400970	2759889	no rank	colobus guereza papillomavirus 1	29400970	1
DNA	group I	zurhausenvirales	papillomaviridae	alphapapillomavirus	alphapapillomavirus 14	4213848	human papillomavirus 106	3792881	338326	serotype	human papillomavirus 106	3792881	1
DNA	group I	zurhausenvirales	papillomaviridae	alphapapillomavirus	alphapapillomavirus 14	4213848	human papillomavirus 71	3598131	120686	serotype	human papillomavirus 71	3598131	1
DNA	group I	zurhausenvirales	papillomaviridae	alphapapillomavirus	alphapapillomavirus 14	4213848	human papillomavirus type 90	3788631	333769	serotype	human papillomavirus type 90	3788631	1
DNA	group I	zurhausenvirales	papillomaviridae	alphapapillomavirus	alphapapillomavirus 2	3791683	alphapapillomavirus 2	3791683	337039	species	alphapapillomavirus 2	3791683	0
DNA	group I	zurhausenvirales	papillomaviridae	alphapapillomavirus	alphapapillomavirus 2	3791683	human papillomavirus 117	4092345	720708	serotype	human papillomavirus 117	4092345	1
DNA	group I	zurhausenvirales	papillomaviridae	alphapapillomavirus	alphapapillomavirus 2	3791683	human papillomavirus 125	4055354	673323	serotype	human papillomavirus 125	4055354	1
DNA	group I	zurhausenvirales	papillomaviridae	alphapapillomavirus	alphapapillomavirus 2	3791683	human papillomavirus 160	29400972	2259332	serotype	human papillomavirus 160	29400972	1
DNA	group I	zurhausenvirales	papillomaviridae	alphapapillomavirus	alphapapillomavirus 2	3791683	human papillomavirus 28	3455153	37111	serotype	human papillomavirus 28	3455153	1
DNA	group I	zurhausenvirales	papillomaviridae	alphapapillomavirus	alphapapillomavirus 2	3791683	human papillomavirus 29	3455155	37112	serotype	human papillomavirus 29	3455155	1
DNA	group I	zurhausenvirales	papillomaviridae	alphapapillomavirus	alphapapillomavirus 2	3791683	human papillomavirus 94	3725422	260717	serotype	human papillomavirus 94	3725422	1
DNA	group I	zurhausenvirales	papillomaviridae	alphapapillomavirus	alphapapillomavirus 2	3791683	human papillomavirus type 10	3788622	333759	serotype	human papillomavirus type 10	3788622	1
DNA	group I	zurhausenvirales	papillomaviridae	alphapapillomavirus	alphapapillomavirus 2	3791683	human papillomavirus type xs2	27258528	1288116	no rank	human papillomavirus type xs2	27258528	1
DNA	group I	zurhausenvirales	papillomaviridae	alphapapillomavirus	alphapapillomavirus 3	3788630	alphapapillomavirus 3	3788630	333767	species	alphapapillomavirus 3	3788630	0
DNA	group I	zurhausenvirales	papillomaviridae	alphapapillomavirus	alphapapillomavirus 3	3788630	human papillomavirus 102	3792882	338327	serotype	human papillomavirus 102	3792882	1
DNA	group I	zurhausenvirales	papillomaviridae	alphapapillomavirus	alphapapillomavirus 3	3788630	human papillomavirus 62	3789053	334210	serotype	human papillomavirus 62	3789053	1
DNA	group I	zurhausenvirales	papillomaviridae	alphapapillomavirus	alphapapillomavirus 3	3788630	human papillomavirus 81	3788633	333771	serotype	human papillomavirus 81	3788633	1
DNA	group I	zurhausenvirales	papillomaviridae	alphapapillomavirus	alphapapillomavirus 3	3788630	human papillomavirus 83	3788634	333772	serotype	human papillomavirus 83	3788634	1
DNA	group I	zurhausenvirales	papillomaviridae	alphapapillomavirus	alphapapillomavirus 3	3788630	human papillomavirus 84	3624957	150546	serotype	human papillomavirus 84	3624957	1
DNA	group I	zurhausenvirales	papillomaviridae	alphapapillomavirus	alphapapillomavirus 3	3788630	human papillomavirus 86	3643986	171370	serotype	human papillomavirus 86	3643986	1
DNA	group I	zurhausenvirales	papillomaviridae	alphapapillomavirus	alphapapillomavirus 3	3788630	human papillomavirus 87	3597884	120381	serotype	human papillomavirus 87	3597884	1
DNA	group I	zurhausenvirales	papillomaviridae	alphapapillomavirus	alphapapillomavirus 3	3788630	human papillomavirus 89	3672591	202250	serotype	human papillomavirus 89	3672591	1
DNA	group I	zurhausenvirales	papillomaviridae	alphapapillomavirus	alphapapillomavirus 3	3788630	human papillomavirus type 114	4095264	735496	serotype	human papillomavirus type 114	4095264	1
DNA	group I	zurhausenvirales	papillomaviridae	alphapapillomavirus	alphapapillomavirus 3	3788630	human papillomavirus type 61	3455161	37116	serotype	human papillomavirus type 61	3455161	1
DNA	group I	zurhausenvirales	papillomaviridae	alphapapillomavirus	alphapapillomavirus 3	3788630	human papillomavirus type 72	3788632	333770	no rank	human papillomavirus type 72	3788632	1
DNA	group I	zurhausenvirales	papillomaviridae	alphapapillomavirus	alphapapillomavirus 3	3788630	human papillomavirus type 72b	29402204	1484958	no rank	human papillomavirus type 72	3788632	1
DNA	group I	zurhausenvirales	papillomaviridae	alphapapillomavirus	alphapapillomavirus 4	3791686	alphapapillomavirus 4	3791686	337043	species	alphapapillomavirus 4	3791686	0
DNA	group I	zurhausenvirales	papillomaviridae	alphapapillomavirus	alphapapillomavirus 4	3791686	human papillomavirus 57	3788616	333753	serotype	human papillomavirus 57	3788616	1
DNA	group I	zurhausenvirales	papillomaviridae	alphapapillomavirus	alphapapillomavirus 4	3791686	human papillomavirus type 57b	3657821	186160	no rank	human papillomavirus 57	3788616	1
DNA	group I	zurhausenvirales	papillomaviridae	alphapapillomavirus	alphapapillomavirus 4	3791686	human papillomavirus type 57c	3912578	471358	no rank	human papillomavirus 57	3788616	1
DNA	group I	zurhausenvirales	papillomaviridae	alphapapillomavirus	alphapapillomavirus 4	3791686	human papillomavirus type 2	3788614	333751	serotype	human papillomavirus type 2	3788614	1
DNA	group I	zurhausenvirales	papillomaviridae	alphapapillomavirus	alphapapillomavirus 4	3791686	human papillomavirus type 27	3788615	333752	serotype	human papillomavirus type 27	3788615	1
DNA	group I	zurhausenvirales	papillomaviridae	alphapapillomavirus	alphapapillomavirus 4	3791686	human papillomavirus type 27b	3781118	325568	no rank	human papillomavirus type 27	3788615	1
DNA	group I	zurhausenvirales	papillomaviridae	alphapapillomavirus	alphapapillomavirus 5	3791687	alphapapillomavirus 5	3791687	337044	species	alphapapillomavirus 5	3791687	0
DNA	group I	zurhausenvirales	papillomaviridae	alphapapillomavirus	alphapapillomavirus 5	3791687	human papillomavirus 51	3435131	10595	serotype	human papillomavirus 51	3435131	1
DNA	group I	zurhausenvirales	papillomaviridae	alphapapillomavirus	alphapapillomavirus 5	3791687	human papillomavirus 69	3455169	37121	serotype	human papillomavirus 69	3455169	1
DNA	group I	zurhausenvirales	papillomaviridae	alphapapillomavirus	alphapapillomavirus 5	3791687	human papillomavirus 82	3606290	129724	serotype	human papillomavirus 82	3606290	1
DNA	group I	zurhausenvirales	papillomaviridae	alphapapillomavirus	alphapapillomavirus 5	3791687	human papillomavirus type 26	3788625	333762	serotype	human papillomavirus type 26	3788625	1
DNA	group I	zurhausenvirales	papillomaviridae	alphapapillomavirus	alphapapillomavirus 6	3791693	alphapapillomavirus 6	3791693	337050	species	alphapapillomavirus 6	3791693	0
DNA	group I	zurhausenvirales	papillomaviridae	alphapapillomavirus	alphapapillomavirus 6	3791693	human papillomavirus 30	3435158	10611	serotype	human papillomavirus 30	3435158	1
DNA	group I	zurhausenvirales	papillomaviridae	alphapapillomavirus	alphapapillomavirus 6	3791693	human papillomavirus 56	3435133	10596	serotype	human papillomavirus 56	3435133	1
DNA	group I	zurhausenvirales	papillomaviridae	alphapapillomavirus	alphapapillomavirus 6	3791693	human papillomavirus 66	3455165	37119	serotype	human papillomavirus 66	3455165	1
DNA	group I	zurhausenvirales	papillomaviridae	alphapapillomavirus	alphapapillomavirus 6	3791693	human papillomavirus type 53	3788628	333765	serotype	human papillomavirus type 53	3788628	1
DNA	group I	zurhausenvirales	papillomaviridae	alphapapillomavirus	alphapapillomavirus 7	3791685	alphapapillomavirus 7	3791685	337042	species	alphapapillomavirus 7	3791685	0
DNA	group I	zurhausenvirales	papillomaviridae	alphapapillomavirus	alphapapillomavirus 7	3791685	human papillomavirus - cand85	3626098	151757	no rank	human papillomavirus - cand85	3626098	1
DNA	group I	zurhausenvirales	papillomaviridae	alphapapillomavirus	alphapapillomavirus 7	3791685	human papillomavirus 39	3435117	10588	serotype	human papillomavirus 39	3435117	1
DNA	group I	zurhausenvirales	papillomaviridae	alphapapillomavirus	alphapapillomavirus 7	3791685	human papillomavirus 45	3435127	10593	serotype	human papillomavirus 45	3435127	1
DNA	group I	zurhausenvirales	papillomaviridae	alphapapillomavirus	alphapapillomavirus 7	3791685	human papillomavirus 59	3455159	37115	serotype	human papillomavirus 59	3455159	1
DNA	group I	zurhausenvirales	papillomaviridae	alphapapillomavirus	alphapapillomavirus 7	3791685	human papillomavirus 68	3469149	45240	serotype	human papillomavirus 68	3469149	1
DNA	group I	zurhausenvirales	papillomaviridae	alphapapillomavirus	alphapapillomavirus 7	3791685	human papillomavirus type 68a	3792878	338322	no rank	human papillomavirus 68	3469149	1
DNA	group I	zurhausenvirales	papillomaviridae	alphapapillomavirus	alphapapillomavirus 7	3791685	human papillomavirus type 68b	4219316	940838	no rank	human papillomavirus 68	3469149	1
DNA	group I	zurhausenvirales	papillomaviridae	alphapapillomavirus	alphapapillomavirus 7	3791685	human papillomavirus 97	3792880	338324	serotype	human papillomavirus 97	3792880	1
DNA	group I	zurhausenvirales	papillomaviridae	alphapapillomavirus	alphapapillomavirus 7	3791685	human papillomavirus type 18	3788624	333761	serotype	human papillomavirus type 18	3788624	1
DNA	group I	zurhausenvirales	papillomaviridae	alphapapillomavirus	alphapapillomavirus 7	3791685	human papillomavirus type 70	3459115	39457	serotype	human papillomavirus type 70	3459115	1
DNA	group I	zurhausenvirales	papillomaviridae	alphapapillomavirus	alphapapillomavirus 8	3788620	alphapapillomavirus 8	3788620	333757	species	alphapapillomavirus 8	3788620	0
DNA	group I	zurhausenvirales	papillomaviridae	alphapapillomavirus	alphapapillomavirus 8	3788620	human papillomavirus 40	3435162	10615	serotype	human papillomavirus 40	3435162	1
DNA	group I	zurhausenvirales	papillomaviridae	alphapapillomavirus	alphapapillomavirus 8	3788620	human papillomavirus 43	3435123	10591	serotype	human papillomavirus 43	3435123	1
DNA	group I	zurhausenvirales	papillomaviridae	alphapapillomavirus	alphapapillomavirus 8	3788620	human papillomavirus 91	3672592	202252	serotype	human papillomavirus 91	3672592	1
DNA	group I	zurhausenvirales	papillomaviridae	alphapapillomavirus	alphapapillomavirus 8	3788620	human papillomavirus type 7	3435170	10620	serotype	human papillomavirus type 7	3435170	1
DNA	group I	zurhausenvirales	papillomaviridae	alphapapillomavirus	alphapapillomavirus 9	3791684	alphapapillomavirus 9	3791684	337041	species	alphapapillomavirus 9	3791684	0
DNA	group I	zurhausenvirales	papillomaviridae	alphapapillomavirus	alphapapillomavirus 9	3791684	human papillomavirus 31	3435111	10585	serotype	human papillomavirus 31	3435111	1
DNA	group I	zurhausenvirales	papillomaviridae	alphapapillomavirus	alphapapillomavirus 9	3791684	human papillomavirus 33	3435113	10586	serotype	human papillomavirus 33	3435113	1
DNA	group I	zurhausenvirales	papillomaviridae	alphapapillomavirus	alphapapillomavirus 9	3791684	human papillomavirus 35	3435115	10587	serotype	human papillomavirus 35	3435115	1
DNA	group I	zurhausenvirales	papillomaviridae	alphapapillomavirus	alphapapillomavirus 9	3791684	human papillomavirus type 35h	3446882	31551	no rank	human papillomavirus 35	3435115	1
DNA	group I	zurhausenvirales	papillomaviridae	alphapapillomavirus	alphapapillomavirus 9	3791684	human papillomavirus 52	3435168	10618	serotype	human papillomavirus 52	3435168	1
DNA	group I	zurhausenvirales	papillomaviridae	alphapapillomavirus	alphapapillomavirus 9	3791684	human papillomavirus 58	3435135	10598	serotype	human papillomavirus 58	3435135	1
DNA	group I	zurhausenvirales	papillomaviridae	alphapapillomavirus	alphapapillomavirus 9	3791684	human papillomavirus 67	3455167	37120	serotype	human papillomavirus 67	3455167	1
DNA	group I	zurhausenvirales	papillomaviridae	alphapapillomavirus	alphapapillomavirus 9	3791684	human papillomavirus type 16	3788623	333760	serotype	human papillomavirus type 16	3788623	1
RNA	group V	bunyavirales	hantaviridae	orthohantavirus	altai virus	3953012	altai virus	3953012	517361	species	altai virus	3953012	1
RNA	group V	mononegavirales	rhabdoviridae	vesiculovirus	american bat vesiculovirus	29400864	american bat vesiculovirus	29400864	1972564	species	american bat vesiculovirus	29400864	1
RNA	group V	mononegavirales	rhabdoviridae	vesiculovirus	american bat vesiculovirus	29400864	american bat vesiculovirus tffn-2013	27803834	1344113	no rank	american bat vesiculovirus	29400864	1
DNA	group I	rowavirales	adenoviridae	na	amniota adenovirus 1	28946238	amniota adenovirus 1	28946238	2604329	species	amniota adenovirus 1	28946238	1
RNA	group V	bunyavirales	hantaviridae	orthohantavirus	amur virus	3541335	amur virus	3541335	86782	species	amur virus	3541335	1
RNA	group V	bunyavirales	peribunyaviridae	orthobunyavirus	ananindeua orthobunyavirus	29614649	ananindeua orthobunyavirus	29614649	2843685	species	ananindeua orthobunyavirus	29614649	1
RNA	group V	bunyavirales	peribunyaviridae	orthobunyavirus	ananindeua orthobunyavirus	29614649	ananindeua virus	29295660	1927813	no rank	ananindeua orthobunyavirus	29614649	1
DNA	group I	herpesvirales	herpesviridae	mardivirus	anatid alphaherpesvirus 1	3572342	anatid alphaherpesvirus 1	3572342	104388	species	anatid alphaherpesvirus 1	3572342	1
RNA	group V	bunyavirales	hantaviridae	orthohantavirus	andes orthohantavirus	28880118	andes orthohantavirus	28880118	1980456	species	andes orthohantavirus	28880118	0
RNA	group V	bunyavirales	hantaviridae	orthohantavirus	andes orthohantavirus	28880118	araraquara-like virus strain p5/cajuru	3887972	443745	no rank	araraquara-like virus strain p5/cajuru	3887972	1
RNA	group V	bunyavirales	hantaviridae	orthohantavirus	andes orthohantavirus	28880118	bermejo virus	3510290	69243	no rank	bermejo virus	3510290	1
RNA	group V	bunyavirales	hantaviridae	orthohantavirus	andes orthohantavirus	28880118	lechiguanas virus	3510294	69245	no rank	lechiguanas virus	3510294	1
RNA	group V	bunyavirales	hantaviridae	orthohantavirus	andes orthohantavirus	28880118	maciel virus	3510295	69246	no rank	maciel virus	3510295	1
RNA	group V	bunyavirales	hantaviridae	orthohantavirus	andes orthohantavirus	28880118	oran virus	3510297	69247	no rank	oran virus	3510297	1
RNA	group V	bunyavirales	hantaviridae	orthohantavirus	andes orthohantavirus	28880118	pergamino virus	3510299	69248	no rank	pergamino virus	3510299	1
DNA	group II	na	anelloviridae	na	anellovirus cya/2019	29601192	anellovirus cya/2019	29601192	2749445	species	anellovirus cya/2019	29601192	1
DNA	group II	na	anelloviridae	na	anellovirus cyb/2019	29601194	anellovirus cyb/2019	29601194	2749446	species	anellovirus cyb/2019	29601194	1
DNA	group II	na	anelloviridae	na	anellovirus cyc/2019	29601196	anellovirus cyc/2019	29601196	2749447	species	anellovirus cyc/2019	29601196	1
RNA	group V	bunyavirales	phenuiviridae	phlebovirus	anhanga phlebovirus	29395142	anhanga phlebovirus	29395142	2734438	species	anhanga phlebovirus	29395142	1
RNA	group V	bunyavirales	phenuiviridae	phlebovirus	anhanga phlebovirus	29395142	anhanga virus	4194446	904722	no rank	anhanga phlebovirus	29395142	1
RNA	group V	bunyavirales	peribunyaviridae	orthobunyavirus	anhembi orthobunyavirus	29400528	anhembi orthobunyavirus	29400528	2560294	species	anhembi orthobunyavirus	29400528	1
RNA	group V	bunyavirales	peribunyaviridae	orthobunyavirus	anhembi orthobunyavirus	29400528	anhembi virus	3736792	273355	no rank	anhembi orthobunyavirus	29400528	1
RNA	group V	bunyavirales	peribunyaviridae	orthobunyavirus	anopheles a orthobunyavirus	29400554	anopheles a orthobunyavirus	29400554	1933180	species	anopheles a orthobunyavirus	29400554	0
RNA	group V	bunyavirales	peribunyaviridae	orthobunyavirus	anopheles a orthobunyavirus	29400554	anopheles a virus	3452228	35307	no rank	anopheles a orthobunyavirus	29400554	1
RNA	group V	bunyavirales	peribunyaviridae	orthobunyavirus	anopheles a orthobunyavirus	29400554	lukuni virus	26303082	1678227	no rank	lukuni virus	26303082	1
RNA	group V	bunyavirales	peribunyaviridae	orthobunyavirus	anopheles b orthobunyavirus	29400558	anopheles b orthobunyavirus	29400558	1933176	species	anopheles b orthobunyavirus	29400558	0
RNA	group V	bunyavirales	peribunyaviridae	orthobunyavirus	anopheles b orthobunyavirus	29400558	anopheles b virus	3452230	35308	no rank	anopheles b orthobunyavirus	29400558	1
DNA	group I	sepolyvirales	polyomaviridae	gammapolyomavirus	anser anser polyomavirus 1	28947198	anser anser polyomavirus 1	28947198	1891746	species	anser anser polyomavirus 1	28947198	1
DNA	group I	sepolyvirales	polyomaviridae	gammapolyomavirus	anser anser polyomavirus 1	28947198	goose hemorrhagic polyomavirus	3678401	208491	no rank	anser anser polyomavirus 1	28947198	1
RNA	group IV	nidovirales	coronaviridae	gammacoronavirus	anser fabalis coronavirus ncn2	29601558	anser fabalis coronavirus ncn2	29601558	2860474	species	anser fabalis coronavirus ncn2	29601558	1
DNA	group II	piccovirales	parvoviridae	dependoparvovirus	anseriform dependoparvovirus 1	26552335	anseriform dependoparvovirus 1	26552335	1511895	species	anseriform dependoparvovirus 1	26552335	0
DNA	group II	piccovirales	parvoviridae	dependoparvovirus	anseriform dependoparvovirus 1	26552335	duck parvovirus	3795985	341673	no rank	duck parvovirus	3795985	0
DNA	group II	piccovirales	parvoviridae	dependoparvovirus	anseriform dependoparvovirus 1	26552335	duck parvovirus strain fjm3	28984658	1678947	no rank	duck parvovirus	3795985	1
DNA	group II	piccovirales	parvoviridae	dependoparvovirus	anseriform dependoparvovirus 1	26552335	duck parvovirus strain m8	28984660	1678930	no rank	duck parvovirus	3795985	1
DNA	group II	piccovirales	parvoviridae	dependoparvovirus	anseriform dependoparvovirus 1	26552335	duck parvovirus strain nmzjd110	28984662	1678948	no rank	duck parvovirus	3795985	1
DNA	group II	piccovirales	parvoviridae	dependoparvovirus	anseriform dependoparvovirus 1	26552335	duck parvovirus zj-jh-2013	29313494	1737584	no rank	duck parvovirus	3795985	1
DNA	group II	piccovirales	parvoviridae	dependoparvovirus	anseriform dependoparvovirus 1	26552335	duck parvovirus ah-aq-2015	29313488	1737581	no rank	duck parvovirus ah-aq-2015	29313488	1
DNA	group II	piccovirales	parvoviridae	dependoparvovirus	anseriform dependoparvovirus 1	26552335	duck parvovirus fj-pt-2012	29313490	1737582	no rank	duck parvovirus fj-pt-2012	29313490	1
DNA	group II	piccovirales	parvoviridae	dependoparvovirus	anseriform dependoparvovirus 1	26552335	duck parvovirus js-cz-2013	29313492	1737583	no rank	duck parvovirus js-cz-2013	29313492	1
DNA	group II	piccovirales	parvoviridae	dependoparvovirus	anseriform dependoparvovirus 1	26552335	goose parvovirus	3457081	38251	no rank	goose parvovirus	3457081	1
DNA	group II	piccovirales	parvoviridae	dependoparvovirus	anseriform dependoparvovirus 1	3795985	muscovy duck parvovirus	3455530	37325	no rank	muscovy duck parvovirus	3455530	1
DNA	group II	piccovirales	parvoviridae	dependoparvovirus	anseriform dependoparvovirus 1	26552335	muscovy duck parvovirus strain jx	29338030	1678935	no rank	muscovy duck parvovirus strain jx	29338030	1
DNA	group I	herpesvirales	herpesviridae	cytomegalovirus	aotine betaherpesvirus 1	3477913	aotine betaherpesvirus 1	3477913	50290	species	aotine betaherpesvirus 1	3477913	1
DNA	group I	sepolyvirales	polyomaviridae	na	apodemus flavicollis polyomavirus 1	28948276	apodemus flavicollis polyomavirus 1	28948276	2170408	species	apodemus flavicollis polyomavirus 1	28948276	1
RNA	group IV	nidovirales	coronaviridae	betacoronavirus	apodemus peninsulae coronavirus	29601526	apodemus peninsulae coronavirus	29601526	2794357	species	apodemus peninsulae coronavirus	29601526	1
RNA	group IV	amarillovirales	flaviviridae	flavivirus	apoi virus	3502549	apoi virus	3502549	64280	species	apoi virus	3502549	1
RNA	group V	bunyavirales	arenaviridae	mammarenavirus	apore mammarenavirus	29296810	apore mammarenavirus	29296810	2059312	species	apore mammarenavirus	29296810	1
DNA	group II	cirlivirales	circoviridae	na	apteryx rowi circovirus-like virus	27640334	apteryx rowi circovirus-like virus	27640334	1634476	species	apteryx rowi circovirus-like virus	27640334	1
RNA	group IV	picornavirales	picornaviridae	aquamavirus	aquamavirus a	26552339	aquamavirus a	26552339	1330066	species	aquamavirus a	26552339	1
RNA	group IV	picornavirales	picornaviridae	aquamavirus	aquamavirus a	26552339	seal picornavirus type 1	3912933	471728	no rank	aquamavirus a	26552339	1
RNA	group V	mononegavirales	rhabdoviridae	lyssavirus	aravan lyssavirus	3681667	aravan lyssavirus	3681667	211977	species	aravan lyssavirus	3681667	1
RNA	group V	bunyavirales	arenaviridae	na	arenavirus h0030026	4115879	arenavirus h0030026	4115879	767474	species	arenavirus h0030026	4115879	1
RNA	group V	bunyavirales	arenaviridae	mammarenavirus	argentinian mammarenavirus	29400596	argentinian mammarenavirus	29400596	2169991	species	argentinian mammarenavirus	29400596	1
RNA	group IV	amarillovirales	flaviviridae	flavivirus	aroa virus	3502593	aroa virus	3502593	64303	species	aroa virus	3502593	0
RNA	group IV	amarillovirales	flaviviridae	flavivirus	aroa virus	3502593	bussuquara virus	3502595	64304	no rank	bussuquara virus	3502595	1
RNA	group IV	amarillovirales	flaviviridae	flavivirus	aroa virus	3502593	iguape virus	3502603	64308	no rank	iguape virus	3502603	1
RNA	group IV	amarillovirales	flaviviridae	flavivirus	aroa virus	3502593	naranjal virus	3502613	64313	no rank	naranjal virus	3502613	1
RNA	group V	bunyavirales	phenuiviridae	phlebovirus	arrabida virus	26531914	arrabida virus	26531914	1457322	species	arrabida virus	26531914	1
RNA	group V	bunyavirales	nairoviridae	orthonairovirus	artashat orthonairovirus	29372897	artashat orthonairovirus	29372897	2170061	species	artashat orthonairovirus	29372897	1
DNA	group II	piccovirales	parvoviridae	na	artibeus jamaicensis parvovirus 1	27222176	artibeus jamaicensis parvovirus 1	27222176	1131485	species	artibeus jamaicensis parvovirus 1	27222176	1
DNA	group I	sepolyvirales	polyomaviridae	betapolyomavirus	artibeus planirostris polyomavirus 1	28949316	artibeus planirostris polyomavirus 1	28949316	1606497	species	artibeus planirostris polyomavirus 1	28949316	1
DNA	group I	sepolyvirales	polyomaviridae	betapolyomavirus	artibeus planirostris polyomavirus 1	28949316	bat polyomavirus 2c	29398776	2758133	no rank	artibeus planirostris polyomavirus 1	28949316	1
DNA	group I	sepolyvirales	polyomaviridae	alphapolyomavirus	artibeus planirostris polyomavirus 2	28949318	artibeus planirostris polyomavirus 2	28949318	1606498	species	artibeus planirostris polyomavirus 2	28949318	1
DNA	group I	sepolyvirales	polyomaviridae	alphapolyomavirus	artibeus planirostris polyomavirus 2	28949318	bat polyomavirus 3a-a1055	29398786	2758134	no rank	artibeus planirostris polyomavirus 2	28949318	1
DNA	group I	sepolyvirales	polyomaviridae	alphapolyomavirus	artibeus planirostris polyomavirus 3	28949320	artibeus planirostris polyomavirus 3	28949320	1606499	species	artibeus planirostris polyomavirus 3	28949320	1
RNA	group V	bunyavirales	hantaviridae	orthohantavirus	artybash virus	3953011	artybash virus	3953011	517360	species	artybash virus	3953011	1
RNA	group V	bunyavirales	phenuiviridae	phlebovirus	arumowot phlebovirus	29400426	arumowot phlebovirus	29400426	2734439	species	arumowot phlebovirus	29400426	1
RNA	group V	bunyavirales	phenuiviridae	phlebovirus	arumowot phlebovirus	29400426	arumowot virus	4194430	904698	no rank	arumowot phlebovirus	29400426	1
RNA	group V	bunyavirales	hantaviridae	orthohantavirus	asama orthohantavirus	29395120	asama orthohantavirus	29395120	1980457	species	asama orthohantavirus	29395120	1
RNA	group V	bunyavirales	hantaviridae	orthohantavirus	asama orthohantavirus	29395120	asama virus	3991076	564878	no rank	asama orthohantavirus	29395120	1
DNA	group I	sepolyvirales	polyomaviridae	na	aselliscus stoliczkanus polyomavirus 1	28950418	aselliscus stoliczkanus polyomavirus 1	28950418	2447800	species	aselliscus stoliczkanus polyomavirus 1	28950418	1
DNA	group II	na	anelloviridae	gyrovirus	ashy storm petrel gyrovirus	28950424	ashy storm petrel gyrovirus	28950424	2249930	species	ashy storm petrel gyrovirus	28950424	1
RNA	group V	bunyavirales	hantaviridae	orthohantavirus	asikkala orthohantavirus	28880754	asikkala orthohantavirus	28880754	1980458	species	asikkala orthohantavirus	28880754	1
RNA	group IV	stellavirales	astroviridae	na	astrovirus er/szal6/hun/2011	26610900	astrovirus er/szal6/hun/2011	26610900	1671382	species	astrovirus er/szal6/hun/2011	26610900	1
RNA	group IV	stellavirales	astroviridae	mamastrovirus	astrovirus mlb1	3993156	astrovirus mlb1	3993156	568715	species	astrovirus mlb1	3993156	1
RNA	group IV	stellavirales	astroviridae	mamastrovirus	astrovirus mlb1	3993156	astrovirus mlb1 hk05	4160936	858367	no rank	astrovirus mlb1	3993156	1
RNA	group IV	stellavirales	astroviridae	na	astrovirus mlb2	4064274	astrovirus mlb2	4064274	683172	species	astrovirus mlb2	4064274	1
RNA	group IV	stellavirales	astroviridae	na	astrovirus mlb3	28950792	astrovirus mlb3	28950792	1247114	species	astrovirus mlb3	28950792	1
RNA	group IV	stellavirales	astroviridae	na	astrovirus va3	4064276	astrovirus va3	4064276	683174	species	astrovirus va3	4064276	1
RNA	group IV	stellavirales	astroviridae	na	astrovirus va4	28950794	astrovirus va4	28950794	1247113	species	astrovirus va4	28950794	1
RNA	group IV	stellavirales	astroviridae	mamastrovirus	astrovirus wild boar/wbastv-1/2011/hun	26610908	astrovirus wild boar/wbastv-1/2011/hun	26610908	1137931	species	astrovirus wild boar/wbastv-1/2011/hun	26610908	1
DNA	group I	sepolyvirales	polyomaviridae	alphapolyomavirus	ateles paniscus polyomavirus 1	26205656	ateles paniscus polyomavirus 1	26205656	1236391	species	ateles paniscus polyomavirus 1	26205656	1
DNA	group I	herpesvirales	herpesviridae	simplexvirus	ateline alphaherpesvirus 1	3452124	ateline alphaherpesvirus 1	3452124	35243	species	ateline alphaherpesvirus 1	3452124	1
DNA	group I	herpesvirales	herpesviridae	rhadinovirus	ateline gammaherpesvirus 2	3434843	ateline gammaherpesvirus 2	3434843	10380	species	ateline gammaherpesvirus 2	3434843	1
DNA	group I	herpesvirales	herpesviridae	rhadinovirus	ateline gammaherpesvirus 3	3539373	ateline gammaherpesvirus 3	3539373	85618	species	ateline gammaherpesvirus 3	3539373	1
RNA	group IV	amarillovirales	flaviviridae	pestivirus	atypical porcine pestivirus	25871147	atypical porcine pestivirus	25871147	1914447	species	atypical porcine pestivirus	25871147	0
RNA	group IV	amarillovirales	flaviviridae	pestivirus	atypical porcine pestivirus	25871147	atypical porcine pestivirus 1	27064466	1873455	no rank	atypical porcine pestivirus 1	27064466	1
RNA	group IV	martellivirales	togaviridae	alphavirus	aura virus	3467290	aura virus	3467290	44158	species	aura virus	3467290	1
RNA	group V	mononegavirales	rhabdoviridae	lyssavirus	australian bat lyssavirus	3548822	australian bat lyssavirus	3548822	90961	species	australian bat lyssavirus	3548822	1
RNA	group IV	stellavirales	astroviridae	avastrovirus	avastrovirus 1	26552355	avastrovirus 1	26552355	1239437	species	avastrovirus 1	26552355	1
RNA	group IV	stellavirales	astroviridae	avastrovirus	avastrovirus 2	26552357	avastrovirus 2	26552357	1239438	species	avastrovirus 2	26552357	0
RNA	group IV	stellavirales	astroviridae	avastrovirus	avastrovirus 2	26552357	avian nephritis virus 1	3791610	336960	no rank	avian nephritis virus 1	3791610	1
RNA	group IV	stellavirales	astroviridae	avastrovirus	avastrovirus 2	26552357	avian nephritis virus 2	3791611	336961	no rank	avian nephritis virus 2	3791611	1
RNA	group IV	stellavirales	astroviridae	avastrovirus	avastrovirus 3	26200944	avastrovirus 3	26200944	1239439	species	avastrovirus 3	26200944	0
RNA	group IV	stellavirales	astroviridae	avastrovirus	avastrovirus 3	26200944	duck astrovirus	26201244	1239441	no rank	duck astrovirus	26201244	1
RNA	group IV	stellavirales	astroviridae	avastrovirus	avastrovirus 3	3512919	turkey astrovirus 2	3712210	246343	no rank	turkey astrovirus 2	3712210	1
DNA	group I	sepolyvirales	polyomaviridae	gammapolyomavirus	aves polyomavirus 1	26552359	aves polyomavirus 1	26552359	1891747	species	aves polyomavirus 1	26552359	0
DNA	group I	sepolyvirales	polyomaviridae	gammapolyomavirus	aves polyomavirus 1	26552359	budgerigar fledgling disease virus - 1	3609894	133789	no rank	budgerigar fledgling disease virus - 1	3609894	1
DNA	group II	cremevirales	smacoviridae	porprismacovirus	avian associated porprismacovirus	29373413	avian associated porprismacovirus	29373413	2604336	species	avian associated porprismacovirus	29373413	1
RNA	group VI	ortervirales	retroviridae	alpharetrovirus	avian carcinoma mill hill virus 2	3436867	avian carcinoma mill hill virus 2	3436867	11870	species	avian carcinoma mill hill virus 2	3436867	1
RNA	group VI	ortervirales	retroviridae	alpharetrovirus	avian carcinoma virus	3436965	avian carcinoma virus	3436965	11958	species	avian carcinoma virus	3436965	1
DNA	group II	piccovirales	parvoviridae	chapparvovirus	avian chapparvovirus	29298742	avian chapparvovirus	29298742	2604334	species	avian chapparvovirus	29298742	1
RNA	group IV	nidovirales	coronaviridae	gammacoronavirus	avian coronavirus	4073271	avian coronavirus	4073271	694014	species	avian coronavirus	4073271	0
RNA	group IV	nidovirales	coronaviridae	gammacoronavirus	avian coronavirus	4073271	avian coronavirus ia1162/2020	29601560	2781647	no rank	avian coronavirus ia1162/2020	29601560	1
RNA	group IV	nidovirales	coronaviridae	gammacoronavirus	avian coronavirus	4073271	avian infectious bronchitis virus partridge/gd/s14/2003	3743923	284515	no rank	avian infectious bronchitis virus partridge/gd/s14/2003	3743923	1
RNA	group IV	nidovirales	coronaviridae	gammacoronavirus	avian coronavirus	4073271	duck coronavirus	3757762	300188	no rank	duck coronavirus	3757762	1
RNA	group IV	nidovirales	coronaviridae	gammacoronavirus	avian coronavirus	4073271	european turkey coronavirus 080385d	27450049	1763410	no rank	european turkey coronavirus 080385d	27450049	1
RNA	group IV	nidovirales	coronaviridae	gammacoronavirus	avian coronavirus	4073271	guinea fowl coronavirus	28891288	2341010	no rank	guinea fowl coronavirus	28891288	1
RNA	group IV	nidovirales	coronaviridae	gammacoronavirus	avian coronavirus	4073271	guinea fowl coronavirus gfcov/fr/2011	27248796	1245464	no rank	guinea fowl coronavirus gfcov/fr/2011	27248796	1
RNA	group IV	nidovirales	coronaviridae	gammacoronavirus	avian coronavirus	4073271	infectious bronchitis virus	3435950	11120	no rank	infectious bronchitis virus	3435950	1
RNA	group IV	nidovirales	coronaviridae	gammacoronavirus	avian coronavirus	4073271	infectious bronchitis virus ita/90254/2005	4043596	658929	no rank	infectious bronchitis virus	3435950	1
RNA	group IV	nidovirales	coronaviridae	gammacoronavirus	avian coronavirus	4073271	infectious bronchitis virus nga/a116e7/2006	4043597	658930	no rank	infectious bronchitis virus	3435950	1
RNA	group IV	nidovirales	coronaviridae	gammacoronavirus	avian coronavirus	4073271	pheasant coronavirus	3723737	258781	no rank	pheasant coronavirus	3723737	1
RNA	group IV	nidovirales	coronaviridae	gammacoronavirus	avian coronavirus	4073271	turkey coronavirus	3436006	11152	no rank	turkey coronavirus	3436006	1
RNA	group IV	nidovirales	coronaviridae	deltacoronavirus	avian coronavirus mw05	29373415	avian coronavirus mw05	29373415	2724194	species	avian coronavirus mw05	29373415	1
DNA	group II	piccovirales	parvoviridae	dependoparvovirus	avian dependoparvovirus 1	26201292	avian adeno-associated virus	3795984	341671	no rank	avian adeno-associated virus	3795984	1
DNA	group II	piccovirales	parvoviridae	dependoparvovirus	avian dependoparvovirus 1	26201292	avian adeno-associated virus atcc vr-865	3688864	219704	no rank	avian adeno-associated virus atcc vr-865	3688864	1
DNA	group II	piccovirales	parvoviridae	dependoparvovirus	avian dependoparvovirus 1	3795984	avian adeno-associated virus strain da-1	3741240	281492	no rank	avian adeno-associated virus strain da-1	3741240	1
DNA	group II	piccovirales	parvoviridae	dependoparvovirus	avian dependoparvovirus 1	26201292	avian dependoparvovirus 1	26201292	1511894	species	avian dependoparvovirus 1	26201292	0
RNA	group VI	ortervirales	retroviridae	na	avian endogenous retrovirus eav-hp	3553315	avian endogenous retrovirus eav-hp	3553315	93465	species	avian endogenous retrovirus eav-hp	3553315	1
DNA	group II	na	anelloviridae	gyrovirus	avian gyrovirus 13	29601184	avian gyrovirus 13	29601184	2781374	species	avian gyrovirus 13	29601184	1
DNA	group II	na	anelloviridae	gyrovirus	avian gyrovirus 2	24584726	avian gyrovirus 2	24584726	1002273	species	avian gyrovirus 2	24584726	1
DNA	group II	na	anelloviridae	gyrovirus	avian gyrovirus 2	24584726	human gyrovirus 1	24579925	988776	no rank	avian gyrovirus 2	24584726	1
RNA	group VI	ortervirales	retroviridae	alpharetrovirus	avian leukosis virus	3436857	avian leukemia virus	3436953	11946	no rank	avian leukemia virus	3436953	1
RNA	group VI	ortervirales	retroviridae	alpharetrovirus	avian leukosis virus	3436857	avian leukosis and sarcoma virus	26201194	1806567	no rank	avian leukosis and sarcoma virus	26201194	1
RNA	group VI	ortervirales	retroviridae	alpharetrovirus	avian leukosis virus	3436857	avian leukosis virus	3436857	11864	species	avian leukosis virus	3436857	0
RNA	group VI	ortervirales	retroviridae	alpharetrovirus	avian leukosis virus	3436857	avian leukosis virus - rsa	3815767	363745	no rank	avian leukosis virus	3436857	1
RNA	group VI	ortervirales	retroviridae	alpharetrovirus	avian leukosis virus	3436857	avian leukosis virus ev/j	26552361	1401444	no rank	avian leukosis virus	3436857	1
RNA	group V	mononegavirales	paramyxoviridae	metaavulavirus	avian metaavulavirus 10	29602796	avian metaavulavirus 10	29602796	2560309	species	avian metaavulavirus 10	29602796	1
RNA	group V	mononegavirales	paramyxoviridae	metaavulavirus	avian metaavulavirus 10	29602796	avian paramyxovirus penguin/falkland islands/324/2007	4164271	862945	no rank	avian metaavulavirus 10	29602796	1
RNA	group V	mononegavirales	paramyxoviridae	metaavulavirus	avian metaavulavirus 11	29602798	avian metaavulavirus 11	29602798	2560310	species	avian metaavulavirus 11	29602798	1
RNA	group V	mononegavirales	paramyxoviridae	metaavulavirus	avian metaavulavirus 14	29602800	avian metaavulavirus 14	29602800	2560311	species	avian metaavulavirus 14	29602800	1
RNA	group V	mononegavirales	paramyxoviridae	metaavulavirus	avian metaavulavirus 14	29602800	avian paramyxovirus 14	29298746	1928005	no rank	avian metaavulavirus 14	29602800	1
RNA	group V	mononegavirales	paramyxoviridae	metaavulavirus	avian metaavulavirus 15	29602802	avian metaavulavirus 15	29602802	2560312	species	avian metaavulavirus 15	29602802	1
RNA	group V	mononegavirales	paramyxoviridae	metaavulavirus	avian metaavulavirus 15	29602802	avian paramyxovirus 15	29298748	1983777	no rank	avian metaavulavirus 15	29602802	1
RNA	group V	mononegavirales	paramyxoviridae	metaavulavirus	avian metaavulavirus 2	29602804	avian metaavulavirus 2	29602804	2560313	species	avian metaavulavirus 2	29602804	1
RNA	group V	mononegavirales	paramyxoviridae	metaavulavirus	avian metaavulavirus 20	29602806	avian metaavulavirus 20	29602806	2560314	species	avian metaavulavirus 20	29602806	1
RNA	group V	mononegavirales	paramyxoviridae	metaavulavirus	avian metaavulavirus 21	29373421	avian metaavulavirus 21	29373421	2613793	species	avian metaavulavirus 21	29373421	1
RNA	group V	mononegavirales	paramyxoviridae	metaavulavirus	avian metaavulavirus 5	29602808	avian metaavulavirus 5	29602808	2560315	species	avian metaavulavirus 5	29602808	1
RNA	group V	mononegavirales	paramyxoviridae	metaavulavirus	avian metaavulavirus 6	29602810	avian metaavulavirus 6	29602810	2560316	species	avian metaavulavirus 6	29602810	1
RNA	group V	mononegavirales	paramyxoviridae	metaavulavirus	avian metaavulavirus 7	29602812	avian metaavulavirus 7	29602812	2560317	species	avian metaavulavirus 7	29602812	1
RNA	group V	mononegavirales	paramyxoviridae	metaavulavirus	avian metaavulavirus 8	29602814	avian metaavulavirus 8	29602814	2560318	species	avian metaavulavirus 8	29602814	1
RNA	group V	mononegavirales	pneumoviridae	metapneumovirus	avian metapneumovirus	3457529	avian metapneumovirus	3457529	38525	species	avian metapneumovirus	3457529	0
RNA	group V	mononegavirales	pneumoviridae	metapneumovirus	avian metapneumovirus	3457529	avian metapneumovirus type c	3695871	227731	no rank	avian metapneumovirus type c	3695871	1
RNA	group V	mononegavirales	pneumoviridae	metapneumovirus	avian metapneumovirus	3457529	avian metapneumovirus type d	3954426	519376	no rank	avian metapneumovirus type d	3954426	1
RNA	group VI	ortervirales	retroviridae	alpharetrovirus	avian myeloblastosis virus	3436859	avian myeloblastosis virus	3436859	11866	species	avian myeloblastosis virus	3436859	1
RNA	group VI	ortervirales	retroviridae	alpharetrovirus	avian myelocytomatosis virus	3436861	avian myelocytomatosis virus	3436861	11867	species	avian myelocytomatosis virus	3436861	1
RNA	group VI	ortervirales	retroviridae	alpharetrovirus	avian myelocytomatosis virus 29	3436863	avian myelocytomatosis virus 29	3436863	11868	species	avian myelocytomatosis virus 29	3436863	1
RNA	group IV	stellavirales	astroviridae	avastrovirus	avian nephritis virus	26201192	avian nephritis virus	26201192	1354735	species	avian nephritis virus	26201192	1
RNA	group V	mononegavirales	paramyxoviridae	orthoavulavirus	avian orthoavulavirus 1	29373423	avian orthoavulavirus 1	29373423	2560319	species	avian orthoavulavirus 1	29373423	0
RNA	group V	mononegavirales	paramyxoviridae	orthoavulavirus	avian orthoavulavirus 1	29373423	newcastle disease virus b1	3614930	139270	no rank	newcastle disease virus b1	3614930	1
RNA	group V	mononegavirales	paramyxoviridae	orthoavulavirus	avian orthoavulavirus 1	29373423	pigeon paramyxovirus 1	3632708	159079	no rank	pigeon paramyxovirus 1	3632708	1
RNA	group V	mononegavirales	paramyxoviridae	orthoavulavirus	avian orthoavulavirus 12	29602822	avian orthoavulavirus 12	29602822	2560320	species	avian orthoavulavirus 12	29602822	1
RNA	group V	mononegavirales	paramyxoviridae	orthoavulavirus	avian orthoavulavirus 13	29373425	avian orthoavulavirus 13	29373425	2560321	species	avian orthoavulavirus 13	29373425	0
RNA	group V	mononegavirales	paramyxoviridae	orthoavulavirus	avian orthoavulavirus 13	26201296	avian paramyxovirus 13 goose/kazakhstan/5751/2013	27473498	1820326	no rank	avian paramyxovirus 13 goose/kazakhstan/5751/2013	27473498	1
RNA	group V	mononegavirales	paramyxoviridae	orthoavulavirus	avian orthoavulavirus 13	26201296	avian paramyxovirus goose/shimane/67/2000	27550145	1401445	no rank	avian paramyxovirus goose/shimane/67/2000	27550145	1
RNA	group V	mononegavirales	paramyxoviridae	orthoavulavirus	avian orthoavulavirus 16	29402196	avian orthoavulavirus 16	29402196	2560322	species	avian orthoavulavirus 16	29402196	1
RNA	group V	mononegavirales	paramyxoviridae	orthoavulavirus	avian orthoavulavirus 16	29402196	avian paramyxovirus upo216	28951224	2006690	no rank	avian orthoavulavirus 16	29402196	1
RNA	group V	mononegavirales	paramyxoviridae	orthoavulavirus	avian orthoavulavirus 17	29371565	antarctic penguin virus a	29371567	2006072	no rank	avian orthoavulavirus 17	29371565	1
RNA	group V	mononegavirales	paramyxoviridae	orthoavulavirus	avian orthoavulavirus 17	29371565	avian orthoavulavirus 17	29371565	2560323	species	avian orthoavulavirus 17	29371565	1
RNA	group V	mononegavirales	paramyxoviridae	orthoavulavirus	avian orthoavulavirus 18	29371569	antarctic penguin virus b	29371571	2006073	no rank	avian orthoavulavirus 18	29371569	1
RNA	group V	mononegavirales	paramyxoviridae	orthoavulavirus	avian orthoavulavirus 18	29371569	avian orthoavulavirus 18	29371569	2560324	species	avian orthoavulavirus 18	29371569	1
RNA	group V	mononegavirales	paramyxoviridae	orthoavulavirus	avian orthoavulavirus 19	29371573	antarctic penguin virus c	29371575	2006074	no rank	avian orthoavulavirus 19	29371573	1
RNA	group V	mononegavirales	paramyxoviridae	orthoavulavirus	avian orthoavulavirus 19	29371573	avian orthoavulavirus 19	29371573	2560325	species	avian orthoavulavirus 19	29371573	1
RNA	group V	mononegavirales	paramyxoviridae	orthoavulavirus	avian orthoavulavirus 9	29602824	avian orthoavulavirus 9	29602824	2560326	species	avian orthoavulavirus 9	29602824	1
RNA	group III	reovirales	reoviridae	orthoreovirus	avian orthoreovirus	3456925	avian orthoreovirus	3456925	38170	species	avian orthoreovirus	3456925	1
RNA	group III	reovirales	reoviridae	orthoreovirus	avian orthoreovirus	3456925	avian reovirus strain s1133	3456927	38171	no rank	avian orthoreovirus	3456925	1
RNA	group III	reovirales	reoviridae	orthoreovirus	avian orthoreovirus	3456925	duck reovirus	26201240	1171667	no rank	duck reovirus	26201240	1
RNA	group III	reovirales	reoviridae	orthoreovirus	avian orthoreovirus	3456925	duck reovirus np03/chn/2009	4061221	679727	no rank	duck reovirus np03/chn/2009	4061221	1
RNA	group III	reovirales	reoviridae	orthoreovirus	avian orthoreovirus	3456925	duck reovirus sd-12	27870229	1532849	no rank	duck reovirus sd-12	27870229	1
RNA	group III	reovirales	reoviridae	orthoreovirus	avian orthoreovirus	3456925	goose orthoreovirus	26201198	1227559	no rank	goose orthoreovirus	26201198	1
RNA	group III	reovirales	reoviridae	orthoreovirus	avian orthoreovirus	3456925	muscovy duck reovirus	3524305	77153	no rank	muscovy duck reovirus	3524305	1
RNA	group V	mononegavirales	paramyxoviridae	paraavulavirus	avian paraavulavirus 3	29602842	avian paraavulavirus 3	29602842	2560327	species	avian paraavulavirus 3	29602842	1
RNA	group V	mononegavirales	paramyxoviridae	paraavulavirus	avian paraavulavirus 4	29402194	avian paraavulavirus 4	29402194	2560328	species	avian paraavulavirus 4	29402194	1
RNA	group V	mononegavirales	paramyxoviridae	paraavulavirus	avian paraavulavirus 4	29402194	avian paramyxovirus 4	3442077	28274	no rank	avian paraavulavirus 4	29402194	1
RNA	group V	mononegavirales	paramyxoviridae	na	avian paramyxovirus 17	28951222	avian paramyxovirus 17	28951222	2094282	species	avian paramyxovirus 17	28951222	1
DNA	group I	sepolyvirales	polyomaviridae	na	avian polyomavirus	26201190	avian polyomavirus	26201190	1702318	species	avian polyomavirus	26201190	1
RNA	group IV	picornavirales	picornaviridae	sapelovirus	avian sapelovirus	4067496	avian sapelovirus	4067496	686983	species	avian sapelovirus	4067496	1
RNA	group VI	ortervirales	retroviridae	alpharetrovirus	avian sarcoma virus ct10	3436881	avian sarcoma virus ct10	3436881	11878	species	avian sarcoma virus ct10	3436881	1
DNA	group II	cirlivirales	circoviridae	na	avian-like circovirus	26201196	avian-like circovirus	26201196	1844928	species	avian-like circovirus	26201196	1
RNA	group IV	picornavirales	picornaviridae	avihepatovirus	avihepatovirus a	4071568	avihepatovirus a	4071568	691956	species	avihepatovirus a	4071568	1
RNA	group IV	picornavirales	picornaviridae	avihepatovirus	avihepatovirus a	4071568	duck hepatitis a virus 1	24587919	1006061	no rank	avihepatovirus a	4071568	1
RNA	group IV	picornavirales	picornaviridae	avihepatovirus	avihepatovirus a	4071568	duck hepatitis a virus 3	24587921	1006063	no rank	avihepatovirus a	4071568	1
RNA	group IV	picornavirales	picornaviridae	avihepatovirus	avihepatovirus a	4071568	duck hepatitis virus 2 strain 04g	3873627	427748	no rank	avihepatovirus a	4071568	1
RNA	group IV	picornavirales	picornaviridae	avihepatovirus	avihepatovirus a	4071568	duck hepatitis virus 2 strain 90d	3873628	427749	no rank	avihepatovirus a	4071568	1
RNA	group IV	picornavirales	picornaviridae	avihepatovirus	avihepatovirus a	4071568	duck hepatitis virus dhv-hss	3846835	398066	no rank	avihepatovirus a	4071568	1
RNA	group IV	picornavirales	picornaviridae	avihepatovirus	avihepatovirus a	4071568	duck hepatitis virus g	3972351	542654	no rank	avihepatovirus a	4071568	1
RNA	group IV	picornavirales	picornaviridae	avihepatovirus	avihepatovirus a	4071568	duck hepatitis virus sd01	4055841	673840	no rank	avihepatovirus a	4071568	1
RNA	group IV	picornavirales	picornaviridae	avihepatovirus	avihepatovirus a	4071568	duck hepatitis virus sd02	4055842	673841	no rank	avihepatovirus a	4071568	1
RNA	group IV	picornavirales	picornaviridae	avihepatovirus	avihepatovirus a	4071568	duck hepatitis virus sh-1/chn/2010	24333563	885378	no rank	avihepatovirus a	4071568	1
RNA	group IV	picornavirales	picornaviridae	avisivirus	avisivirus a	26200950	avisivirus a	26200950	1511772	species	avisivirus a	26200950	1
RNA	group IV	picornavirales	picornaviridae	avisivirus	avisivirus a	26200950	turkey avisivirus	26201230	1293536	no rank	avisivirus a	26200950	1
RNA	group IV	picornavirales	picornaviridae	avisivirus	avisivirus ave052/asv	29298754	avisivirus ave052/asv	29298754	2080834	species	avisivirus ave052/asv	29298754	1
RNA	group IV	picornavirales	picornaviridae	avisivirus	avisivirus b	29398418	avisivirus b	29398418	1985982	species	avisivirus b	29398418	1
RNA	group IV	picornavirales	picornaviridae	avisivirus	avisivirus b	29398418	chicken picornavirus 2	27870647	1534545	no rank	avisivirus b	29398418	1
RNA	group IV	picornavirales	picornaviridae	avisivirus	avisivirus c	29398416	avisivirus c	29398416	1985983	species	avisivirus c	29398416	1
RNA	group IV	picornavirales	picornaviridae	avisivirus	avisivirus c	29398416	chicken picornavirus 3	27870649	1534546	no rank	avisivirus c	29398416	1
RNA	group IV	picornavirales	picornaviridae	avisivirus	avisivirus pf-chk1/asv	26610940	avisivirus pf-chk1/asv	26610940	1766559	species	avisivirus pf-chk1/asv	26610940	1
DNA	group I	herpesvirales	herpesviridae	cytomegalovirus	baboon cytomegalovirus	3597999	baboon cytomegalovirus	3597999	120505	species	baboon cytomegalovirus	3597999	1
RNA	group VI	ortervirales	retroviridae	gammaretrovirus	baboon endogenous virus	3667063	baboon endogenous virus	3667063	196403	species	baboon endogenous virus	3667063	1
RNA	group VI	ortervirales	retroviridae	gammaretrovirus	baboon endogenous virus	3667063	baboon endogenous virus strain m7	3436709	11764	no rank	baboon endogenous virus	3667063	1
RNA	group III	reovirales	reoviridae	orthoreovirus	baboon orthoreovirus	3522003	baboon orthoreovirus	3522003	75888	species	baboon orthoreovirus	3522003	1
DNA	group II	geplafuvirales	genomoviridae	gemykibivirus	badger associated gemykibivirus 1	27640338	badger associated gemykibivirus 1	27640338	1634484	species	badger associated gemykibivirus 1	27640338	1
RNA	group IV	amarillovirales	flaviviridae	flavivirus	bagaza virus	3502568	bagaza virus	3502568	64290	species	bagaza virus	3502568	1
RNA	group V	bunyavirales	peribunyaviridae	orthobunyavirus	bakau orthobunyavirus	25870200	bakau orthobunyavirus	25870200	1933175	species	bakau orthobunyavirus	25870200	0
RNA	group V	bunyavirales	peribunyaviridae	orthobunyavirus	bakau orthobunyavirus	25870200	bakau virus	3452232	35309	no rank	bakau orthobunyavirus	25870200	1
RNA	group V	bunyavirales	peribunyaviridae	orthobunyavirus	bakau orthobunyavirus	25870200	ketapang virus	29402152	2748196	no rank	ketapang virus	29402152	1
RNA	group V	bunyavirales	peribunyaviridae	orthobunyavirus	bakau orthobunyavirus	25870200	nola virus	3887136	442713	no rank	nola virus	3887136	1
RNA	group V	bunyavirales	peribunyaviridae	orthobunyavirus	bakau orthobunyavirus	25870200	telok forest virus	29402150	2748198	no rank	telok forest virus	29402150	1
RNA	group V	bunyavirales	peribunyaviridae	orthobunyavirus	balagodu virus	28953218	balagodu virus	28953218	2304618	species	balagodu virus	28953218	1
RNA	group IV	amarillovirales	flaviviridae	hepacivirus	bald eagle hepacivirus	28953220	bald eagle hepacivirus	28953220	2654971	species	bald eagle hepacivirus	28953220	1
DNA	group II	piccovirales	parvoviridae	na	bamboo rat parvovirus	28953230	bamboo rat parvovirus	28953230	2305269	species	bamboo rat parvovirus	28953230	1
DNA	group I	zurhausenvirales	papillomaviridae	na	bandicoot papillomatosis carcinomatosis virus type 1	3919127	bandicoot papillomatosis carcinomatosis virus type 1	3919127	479058	species	bandicoot papillomatosis carcinomatosis virus type 1	3919127	1
DNA	group I	zurhausenvirales	papillomaviridae	na	bandicoot papillomatosis carcinomatosis virus type 2	3938535	bandicoot papillomatosis carcinomatosis virus type 2	3938535	500654	species	bandicoot papillomatosis carcinomatosis virus type 2	3938535	1
RNA	group V	bunyavirales	peribunyaviridae	na	bangui virus	29602730	bangui virus	29602730	2748253	species	bangui virus	29602730	1
RNA	group III	reovirales	reoviridae	seadornavirus	banna virus	3525422	banna virus	3525422	77763	species	banna virus	3525422	1
RNA	group III	reovirales	reoviridae	seadornavirus	banna virus	3525422	banna virus strain jkt-6423	4035897	649604	no rank	banna virus	3525422	1
RNA	group IV	amarillovirales	flaviviridae	flavivirus	banzi virus	3458087	banzi virus	3458087	38837	species	banzi virus	3458087	1
RNA	group IV	martellivirales	togaviridae	alphavirus	barmah forest virus	3435773	barmah forest virus	3435773	11020	species	barmah forest virus	3435773	1
RNA	group V	mononegavirales	rhabdoviridae	ledantevirus	barur ledantevirus	29395162	barur ledantevirus	29395162	1978534	species	barur ledantevirus	29395162	1
RNA	group V	mononegavirales	rhabdoviridae	ledantevirus	barur ledantevirus	29395162	barur virus	24562545	380438	no rank	barur ledantevirus	29395162	1
RNA	group V	mononegavirales	rhabdoviridae	tibrovirus	bas-congo tibrovirus	28953370	bas-congo tibrovirus	28953370	1987017	species	bas-congo tibrovirus	28953370	1
RNA	group IV	stellavirales	astroviridae	na	bastrovirus bas-1	29395176	bastrovirus 3	27699799	1803390	no rank	bastrovirus 3	27699799	1
RNA	group IV	stellavirales	astroviridae	na	bastrovirus bas-1	29395176	bastrovirus 4	27466516	1803393	no rank	bastrovirus 4	27466516	1
RNA	group IV	stellavirales	astroviridae	na	bastrovirus bas-1	29395176	bastrovirus 7	27466518	1803394	no rank	bastrovirus 7	27466518	1
RNA	group IV	stellavirales	astroviridae	na	bastrovirus bas-1	29395176	bastrovirus bas-1	29395176	2025396	species	bastrovirus bas-1	29395176	0
RNA	group IV	stellavirales	astroviridae	na	bastrovirus bas-2	29277906	bastrovirus bas-2	29277906	2025397	species	bastrovirus bas-2	29277906	1
RNA	group IV	stellavirales	astroviridae	na	bastrovirus bas-2	29277906	bastrovirus/vietnam/bat/16715_78	29299278	1906172	no rank	bastrovirus bas-2	29277906	1
RNA	group IV	stellavirales	astroviridae	na	bastrovirus bas-3	29277908	bastrovirus bas-3	29277908	2025398	species	bastrovirus bas-3	29277908	1
RNA	group IV	stellavirales	astroviridae	na	bastrovirus bas-3	29277908	bastrovirus/vietnam/rat/16715_10	29299280	1906175	no rank	bastrovirus bas-3	29277908	1
RNA	group IV	stellavirales	astroviridae	na	bastrovirus/vietnam/porcine/17489_85	28953390	bastrovirus/vietnam/porcine/17489_85	28953390	1906173	species	bastrovirus/vietnam/porcine/17489_85	28953390	1
RNA	group IV	stellavirales	astroviridae	na	bastrovirus-like_virus/vietnam/bat/17819_21	28953392	bastrovirus-like_virus/vietnam/bat/17819_21	28953392	1906170	species	bastrovirus-like_virus/vietnam/bat/17819_21	28953392	1
DNA	group II	piccovirales	parvoviridae	dependoparvovirus	bat adeno-associated virus btaav-cl1	28953394	bat adeno-associated virus btaav-cl1	28953394	2600356	species	bat adeno-associated virus btaav-cl1	28953394	1
DNA	group II	piccovirales	parvoviridae	dependoparvovirus	bat adeno-associated virus btaav-cl10	28953396	bat adeno-associated virus btaav-cl10	28953396	2600357	species	bat adeno-associated virus btaav-cl10	28953396	1
DNA	group II	piccovirales	parvoviridae	dependoparvovirus	bat adeno-associated virus btaav-cl11	28953398	bat adeno-associated virus btaav-cl11	28953398	2600358	species	bat adeno-associated virus btaav-cl11	28953398	1
DNA	group II	piccovirales	parvoviridae	dependoparvovirus	bat adeno-associated virus btaav-cl2	28953400	bat adeno-associated virus btaav-cl2	28953400	2600359	species	bat adeno-associated virus btaav-cl2	28953400	1
DNA	group II	piccovirales	parvoviridae	dependoparvovirus	bat adeno-associated virus btaav-cl3	28953402	bat adeno-associated virus btaav-cl3	28953402	2600360	species	bat adeno-associated virus btaav-cl3	28953402	1
DNA	group II	piccovirales	parvoviridae	dependoparvovirus	bat adeno-associated virus btaav-cl4	28953404	bat adeno-associated virus btaav-cl4	28953404	2600361	species	bat adeno-associated virus btaav-cl4	28953404	1
DNA	group II	piccovirales	parvoviridae	dependoparvovirus	bat adeno-associated virus btaav-cl5	28953406	bat adeno-associated virus btaav-cl5	28953406	2600362	species	bat adeno-associated virus btaav-cl5	28953406	1
DNA	group II	piccovirales	parvoviridae	dependoparvovirus	bat adeno-associated virus btaav-cl6	28953408	bat adeno-associated virus btaav-cl6	28953408	2600363	species	bat adeno-associated virus btaav-cl6	28953408	1
DNA	group II	piccovirales	parvoviridae	dependoparvovirus	bat adeno-associated virus btaav-cl7	28953410	bat adeno-associated virus btaav-cl7	28953410	2600364	species	bat adeno-associated virus btaav-cl7	28953410	1
DNA	group II	piccovirales	parvoviridae	dependoparvovirus	bat adeno-associated virus btaav-cl8	28953412	bat adeno-associated virus btaav-cl8	28953412	2600365	species	bat adeno-associated virus btaav-cl8	28953412	1
DNA	group II	piccovirales	parvoviridae	dependoparvovirus	bat adeno-associated virus btaav-cl9	28953414	bat adeno-associated virus btaav-cl9	28953414	2600366	species	bat adeno-associated virus btaav-cl9	28953414	1
DNA	group II	piccovirales	parvoviridae	dependoparvovirus	bat adeno-associated virus btaav-ds1	28953416	bat adeno-associated virus btaav-ds1	28953416	2600367	species	bat adeno-associated virus btaav-ds1	28953416	1
DNA	group II	piccovirales	parvoviridae	dependoparvovirus	bat adeno-associated virus btaav-ds2	28953418	bat adeno-associated virus btaav-ds2	28953418	2600368	species	bat adeno-associated virus btaav-ds2	28953418	1
DNA	group II	piccovirales	parvoviridae	dependoparvovirus	bat adeno-associated virus btaav-ds3	28953420	bat adeno-associated virus btaav-ds3	28953420	2600369	species	bat adeno-associated virus btaav-ds3	28953420	1
DNA	group II	piccovirales	parvoviridae	dependoparvovirus	bat adeno-associated virus btaav-ds4	28953422	bat adeno-associated virus btaav-ds4	28953422	2600370	species	bat adeno-associated virus btaav-ds4	28953422	1
DNA	group II	piccovirales	parvoviridae	dependoparvovirus	bat adeno-associated virus btaav-zs1	28953424	bat adeno-associated virus btaav-zs1	28953424	2600371	species	bat adeno-associated virus btaav-zs1	28953424	1
DNA	group II	piccovirales	parvoviridae	dependoparvovirus	bat adeno-associated virus btaav-zs11	28953428	bat adeno-associated virus btaav-zs11	28953428	2600373	species	bat adeno-associated virus btaav-zs11	28953428	1
DNA	group II	piccovirales	parvoviridae	dependoparvovirus	bat adeno-associated virus btaav-zs12	28953430	bat adeno-associated virus btaav-zs12	28953430	2600374	species	bat adeno-associated virus btaav-zs12	28953430	1
DNA	group II	piccovirales	parvoviridae	dependoparvovirus	bat adeno-associated virus btaav-zs13	28953432	bat adeno-associated virus btaav-zs13	28953432	2600375	species	bat adeno-associated virus btaav-zs13	28953432	1
DNA	group II	piccovirales	parvoviridae	dependoparvovirus	bat adeno-associated virus btaav-zs14	28953434	bat adeno-associated virus btaav-zs14	28953434	2600376	species	bat adeno-associated virus btaav-zs14	28953434	1
DNA	group II	piccovirales	parvoviridae	dependoparvovirus	bat adeno-associated virus btaav-zs15	28953436	bat adeno-associated virus btaav-zs15	28953436	2600377	species	bat adeno-associated virus btaav-zs15	28953436	1
DNA	group II	piccovirales	parvoviridae	dependoparvovirus	bat adeno-associated virus btaav-zs16	28953438	bat adeno-associated virus btaav-zs16	28953438	2600378	species	bat adeno-associated virus btaav-zs16	28953438	1
DNA	group II	piccovirales	parvoviridae	dependoparvovirus	bat adeno-associated virus btaav-zs17	28953440	bat adeno-associated virus btaav-zs17	28953440	2600379	species	bat adeno-associated virus btaav-zs17	28953440	1
DNA	group II	piccovirales	parvoviridae	dependoparvovirus	bat adeno-associated virus btaav-zs19	28953444	bat adeno-associated virus btaav-zs19	28953444	2600381	species	bat adeno-associated virus btaav-zs19	28953444	1
DNA	group II	piccovirales	parvoviridae	dependoparvovirus	bat adeno-associated virus btaav-zs2	28953446	bat adeno-associated virus btaav-zs2	28953446	2600382	species	bat adeno-associated virus btaav-zs2	28953446	1
DNA	group II	piccovirales	parvoviridae	dependoparvovirus	bat adeno-associated virus btaav-zs20	28953448	bat adeno-associated virus btaav-zs20	28953448	2600383	species	bat adeno-associated virus btaav-zs20	28953448	1
DNA	group II	piccovirales	parvoviridae	dependoparvovirus	bat adeno-associated virus btaav-zs21	28953450	bat adeno-associated virus btaav-zs21	28953450	2600384	species	bat adeno-associated virus btaav-zs21	28953450	1
DNA	group II	piccovirales	parvoviridae	dependoparvovirus	bat adeno-associated virus btaav-zs22	28953452	bat adeno-associated virus btaav-zs22	28953452	2600385	species	bat adeno-associated virus btaav-zs22	28953452	1
DNA	group II	piccovirales	parvoviridae	dependoparvovirus	bat adeno-associated virus btaav-zs23	28953454	bat adeno-associated virus btaav-zs23	28953454	2600386	species	bat adeno-associated virus btaav-zs23	28953454	1
DNA	group II	piccovirales	parvoviridae	dependoparvovirus	bat adeno-associated virus btaav-zs25	28953456	bat adeno-associated virus btaav-zs25	28953456	2600387	species	bat adeno-associated virus btaav-zs25	28953456	1
DNA	group II	piccovirales	parvoviridae	dependoparvovirus	bat adeno-associated virus btaav-zs26	28953458	bat adeno-associated virus btaav-zs26	28953458	2600388	species	bat adeno-associated virus btaav-zs26	28953458	1
DNA	group II	piccovirales	parvoviridae	dependoparvovirus	bat adeno-associated virus btaav-zs27	28953460	bat adeno-associated virus btaav-zs27	28953460	2600389	species	bat adeno-associated virus btaav-zs27	28953460	1
DNA	group II	piccovirales	parvoviridae	dependoparvovirus	bat adeno-associated virus btaav-zs28	28953462	bat adeno-associated virus btaav-zs28	28953462	2600390	species	bat adeno-associated virus btaav-zs28	28953462	1
DNA	group II	piccovirales	parvoviridae	dependoparvovirus	bat adeno-associated virus btaav-zs29	28953464	bat adeno-associated virus btaav-zs29	28953464	2600391	species	bat adeno-associated virus btaav-zs29	28953464	1
DNA	group II	piccovirales	parvoviridae	dependoparvovirus	bat adeno-associated virus btaav-zs3	28953466	bat adeno-associated virus btaav-zs3	28953466	2600392	species	bat adeno-associated virus btaav-zs3	28953466	1
DNA	group II	piccovirales	parvoviridae	dependoparvovirus	bat adeno-associated virus btaav-zs30	28953468	bat adeno-associated virus btaav-zs30	28953468	2600393	species	bat adeno-associated virus btaav-zs30	28953468	1
DNA	group II	piccovirales	parvoviridae	dependoparvovirus	bat adeno-associated virus btaav-zs31	28953470	bat adeno-associated virus btaav-zs31	28953470	2600394	species	bat adeno-associated virus btaav-zs31	28953470	1
DNA	group II	piccovirales	parvoviridae	dependoparvovirus	bat adeno-associated virus btaav-zs32	28953472	bat adeno-associated virus btaav-zs32	28953472	2600395	species	bat adeno-associated virus btaav-zs32	28953472	1
DNA	group II	piccovirales	parvoviridae	dependoparvovirus	bat adeno-associated virus btaav-zs33	28953474	bat adeno-associated virus btaav-zs33	28953474	2600396	species	bat adeno-associated virus btaav-zs33	28953474	1
DNA	group II	piccovirales	parvoviridae	dependoparvovirus	bat adeno-associated virus btaav-zs4	28953476	bat adeno-associated virus btaav-zs4	28953476	2600397	species	bat adeno-associated virus btaav-zs4	28953476	1
DNA	group II	piccovirales	parvoviridae	dependoparvovirus	bat adeno-associated virus btaav-zs5	28953478	bat adeno-associated virus btaav-zs5	28953478	2600398	species	bat adeno-associated virus btaav-zs5	28953478	1
DNA	group II	piccovirales	parvoviridae	dependoparvovirus	bat adeno-associated virus btaav-zs6	28953480	bat adeno-associated virus btaav-zs6	28953480	2600399	species	bat adeno-associated virus btaav-zs6	28953480	1
DNA	group II	piccovirales	parvoviridae	dependoparvovirus	bat adeno-associated virus btaav-zs7	28953482	bat adeno-associated virus btaav-zs7	28953482	2600400	species	bat adeno-associated virus btaav-zs7	28953482	1
DNA	group II	piccovirales	parvoviridae	dependoparvovirus	bat adeno-associated virus btaav-zs8	28953484	bat adeno-associated virus btaav-zs8	28953484	2600401	species	bat adeno-associated virus btaav-zs8	28953484	1
DNA	group II	piccovirales	parvoviridae	dependoparvovirus	bat adeno-associated virus btaav-zs9	28953486	bat adeno-associated virus btaav-zs9	28953486	2600402	species	bat adeno-associated virus btaav-zs9	28953486	1
DNA	group II	piccovirales	parvoviridae	dependoparvovirus	bat adeno-associated virus-btaav-cl2	28953490	bat adeno-associated virus-btaav-cl2	28953490	2600404	species	bat adeno-associated virus-btaav-cl2	28953490	1
RNA	group IV	nidovirales	coronaviridae	alphacoronavirus	bat alphacoronavirus	28953494	bat alphacoronavirus	28953494	2419667	species	bat alphacoronavirus	28953494	1
DNA	group II	cirlivirales	circoviridae	circovirus	bat associated circovirus	28953498	bat associated circovirus	28953498	2486204	species	bat associated circovirus	28953498	1
DNA	group II	cirlivirales	circoviridae	circovirus	bat associated circovirus 1	28953500	bat associated circovirus 1	28953500	1868218	species	bat associated circovirus 1	28953500	1
DNA	group II	cirlivirales	circoviridae	circovirus	bat associated circovirus 10	28953502	bat associated circovirus 10	28953502	2560338	species	bat associated circovirus 10	28953502	1
DNA	group II	cirlivirales	circoviridae	circovirus	bat associated circovirus 11	29396788	bat associated circovirus 11	29396788	2560339	species	bat associated circovirus 11	29396788	1
DNA	group II	cirlivirales	circoviridae	circovirus	bat associated circovirus 2	28953504	bat associated circovirus 2	28953504	1868219	species	bat associated circovirus 2	28953504	1
DNA	group II	cirlivirales	circoviridae	circovirus	bat associated circovirus 3	29289046	bat associated circovirus 3	29289046	1868220	species	bat associated circovirus 3	29289046	1
DNA	group II	cirlivirales	circoviridae	circovirus	bat associated circovirus 3	29289046	rhinolophus ferrumequinum circovirus 1	29356226	1195373	no rank	bat associated circovirus 3	29289046	1
DNA	group II	cirlivirales	circoviridae	circovirus	bat associated circovirus 4	29395526	bat associated circovirus 4	29395526	2003309	species	bat associated circovirus 4	29395526	1
DNA	group II	cirlivirales	circoviridae	circovirus	bat associated circovirus 4	29395526	tadarida brasiliensis circovirus 1	27414310	1732201	no rank	bat associated circovirus 4	29395526	1
DNA	group II	cirlivirales	circoviridae	circovirus	bat associated circovirus 5	28953506	bat associated circovirus 5	28953506	2003310	species	bat associated circovirus 5	28953506	1
DNA	group II	cirlivirales	circoviridae	circovirus	bat associated circovirus 6	28953508	bat associated circovirus 6	28953508	2003311	species	bat associated circovirus 6	28953508	1
DNA	group II	cirlivirales	circoviridae	circovirus	bat associated circovirus 7	28953510	bat associated circovirus 7	28953510	2003312	species	bat associated circovirus 7	28953510	1
DNA	group II	cirlivirales	circoviridae	circovirus	bat associated circovirus 8	28953512	bat associated circovirus 8	28953512	2003313	species	bat associated circovirus 8	28953512	1
DNA	group II	cirlivirales	circoviridae	circovirus	bat associated circovirus 9	28953514	bat associated circovirus 9	28953514	2169823	species	bat associated circovirus 9	28953514	1
DNA	group II	cirlivirales	circoviridae	na	bat associated circularvirus	29600992	bat associated circularvirus	29600992	2781646	species	bat associated circularvirus	29600992	1
DNA	group II	cirlivirales	circoviridae	cyclovirus	bat associated cyclovirus 1	29602988	bat associated cyclovirus 1	29602988	2050928	species	bat associated cyclovirus 1	29602988	1
DNA	group II	cirlivirales	circoviridae	cyclovirus	bat associated cyclovirus 1	29602988	bat cyclovirus gf-4c	4117886	795381	no rank	bat associated cyclovirus 1	29602988	1
DNA	group II	cirlivirales	circoviridae	cyclovirus	bat associated cyclovirus 10	29394352	bat associated cyclovirus 10	29394352	1987735	species	bat associated cyclovirus 10	29394352	1
DNA	group II	cirlivirales	circoviridae	cyclovirus	bat associated cyclovirus 10	29394352	bat circovirus poa/2012/vi	26611318	1572239	no rank	bat associated cyclovirus 10	29394352	1
DNA	group II	cirlivirales	circoviridae	cyclovirus	bat associated cyclovirus 11	28953516	bat associated cyclovirus 11	28953516	1987736	species	bat associated cyclovirus 11	28953516	1
DNA	group II	cirlivirales	circoviridae	cyclovirus	bat associated cyclovirus 12	29394354	bat associated cyclovirus 12	29394354	1987737	species	bat associated cyclovirus 12	29394354	1
DNA	group II	cirlivirales	circoviridae	cyclovirus	bat associated cyclovirus 12	29394354	bat circovirus poa/2012/ii	26611314	1572237	no rank	bat associated cyclovirus 12	29394354	1
DNA	group II	cirlivirales	circoviridae	cyclovirus	bat associated cyclovirus 13	28953518	bat associated cyclovirus 13	28953518	1987738	species	bat associated cyclovirus 13	28953518	1
DNA	group II	cirlivirales	circoviridae	cyclovirus	bat associated cyclovirus 14	29395426	bat associated cyclovirus 14	29395426	1987739	species	bat associated cyclovirus 14	29395426	1
DNA	group II	cirlivirales	circoviridae	cyclovirus	bat associated cyclovirus 14	29395426	pacific flying fox associated cyclovirus-1	27464166	1795983	no rank	bat associated cyclovirus 14	29395426	1
DNA	group II	cirlivirales	circoviridae	cyclovirus	bat associated cyclovirus 15	29395428	bat associated cyclovirus 15	29395428	1987740	species	bat associated cyclovirus 15	29395428	1
DNA	group II	cirlivirales	circoviridae	cyclovirus	bat associated cyclovirus 15	29395428	pacific flying fox associated cyclovirus-2	27464168	1795984	no rank	bat associated cyclovirus 15	29395428	1
DNA	group II	cirlivirales	circoviridae	cyclovirus	bat associated cyclovirus 16	29395430	bat associated cyclovirus 16	29395430	1987741	species	bat associated cyclovirus 16	29395430	1
DNA	group II	cirlivirales	circoviridae	cyclovirus	bat associated cyclovirus 16	29395430	pacific flying fox associated cyclovirus-3	27697599	1795985	no rank	bat associated cyclovirus 16	29395430	1
DNA	group II	cirlivirales	circoviridae	cyclovirus	bat associated cyclovirus 2	28953520	bat associated cyclovirus 2	28953520	2050585	species	bat associated cyclovirus 2	28953520	1
DNA	group II	cirlivirales	circoviridae	cyclovirus	bat associated cyclovirus 3	28953522	bat associated cyclovirus 3	28953522	2050586	species	bat associated cyclovirus 3	28953522	1
DNA	group II	cirlivirales	circoviridae	cyclovirus	bat associated cyclovirus 4	28953524	bat associated cyclovirus 4	28953524	2050587	species	bat associated cyclovirus 4	28953524	1
DNA	group II	cirlivirales	circoviridae	cyclovirus	bat associated cyclovirus 5	29600980	bat associated cyclovirus 5	29600980	2050925	species	bat associated cyclovirus 5	29600980	1
DNA	group II	cirlivirales	circoviridae	cyclovirus	bat associated cyclovirus 5	29600980	cyclovirus bat/usa/2009	4219926	942035	no rank	bat associated cyclovirus 5	29600980	1
DNA	group II	cirlivirales	circoviridae	cyclovirus	bat associated cyclovirus 6	28953526	bat associated cyclovirus 6	28953526	1987731	species	bat associated cyclovirus 6	28953526	1
DNA	group II	cirlivirales	circoviridae	cyclovirus	bat associated cyclovirus 7	28953528	bat associated cyclovirus 7	28953528	1987732	species	bat associated cyclovirus 7	28953528	1
DNA	group II	cirlivirales	circoviridae	cyclovirus	bat associated cyclovirus 8	28953530	bat associated cyclovirus 8	28953530	1987733	species	bat associated cyclovirus 8	28953530	1
DNA	group II	cirlivirales	circoviridae	cyclovirus	bat associated cyclovirus 9	28953532	bat associated cyclovirus 9	28953532	1987734	species	bat associated cyclovirus 9	28953532	1
DNA	group II	piccovirales	parvoviridae	na	bat associated densovirus	29601252	bat associated densovirus	29601252	2781641	species	bat associated densovirus	29601252	1
RNA	group IV	nodamuvirales	nodaviridae	na	bat associated nodavirus	29601584	bat associated nodavirus	29601584	2781639	species	bat associated nodavirus	29601584	1
RNA	group IV	stellavirales	astroviridae	na	bat astrovirus	26205112	bat astrovirus	26205112	1697918	species	bat astrovirus	26205112	1
DNA	group I	herpesvirales	herpesviridae	na	bat betaherpesvirus b7d8	26205116	bat betaherpesvirus b7d8	26205116	1195167	species	bat betaherpesvirus b7d8	26205116	1
DNA	group II	piccovirales	parvoviridae	bocaparvovirus	bat bocavirus	26205118	bat bocavirus	26205118	1329649	species	bat bocavirus	26205118	1
DNA	group II	piccovirales	parvoviridae	chaphamaparvovirus	bat chaphamaparvovirus	29601234	bat chaphamaparvovirus	29601234	2781642	species	bat chaphamaparvovirus	29601234	1
DNA	group II	cirlivirales	circoviridae	circovirus	bat circovirus	26205124	bat circovirus	26205124	1329650	species	bat circovirus	26205124	1
RNA	group IV	nidovirales	coronaviridae	na	bat coronavirus	26205126	bat coronavirus	26205126	1508220	species	bat coronavirus	26205126	1
RNA	group IV	nidovirales	coronaviridae	alphacoronavirus	bat coronavirus anhui/911/2005	3838763	bat coronavirus anhui/911/2005	3838763	389160	species	bat coronavirus anhui/911/2005	3838763	1
RNA	group IV	nidovirales	coronaviridae	betacoronavirus	bat coronavirus bm48-31/bgr/2008	4165563	bat coronavirus bm48-31/bgr/2008	4165563	864596	species	bat coronavirus bm48-31/bgr/2008	4165563	1
RNA	group IV	nidovirales	coronaviridae	alphacoronavirus	bat coronavirus cdphe15	29380537	bat coronavirus cdphe15	29380537	1913643	species	bat coronavirus cdphe15	29380537	0
RNA	group IV	nidovirales	coronaviridae	alphacoronavirus	bat coronavirus cdphe15	29380537	bat coronavirus cdphe15/usa/2006	26611364	1384461	no rank	bat coronavirus cdphe15	29380537	1
RNA	group IV	nidovirales	coronaviridae	alphacoronavirus	bat coronavirus cdphe15	29380537	myotis lucifugus coronavirus	29380539	2020507	no rank	myotis lucifugus coronavirus	29380539	1
RNA	group IV	nidovirales	coronaviridae	alphacoronavirus	bat coronavirus hku10	26205152	bat coronavirus hku10	26205152	1244203	species	bat coronavirus hku10	26205152	0
RNA	group IV	nidovirales	coronaviridae	alphacoronavirus	bat coronavirus hku10	26205152	hipposideros bat coronavirus hku10	29404862	1241932	no rank	hipposideros bat coronavirus hku10	29404862	1
RNA	group IV	nidovirales	coronaviridae	alphacoronavirus	bat coronavirus hku10	26205152	rousettus bat coronavirus hku10	29048282	1241933	no rank	rousettus bat coronavirus hku10	29048282	1
RNA	group IV	nidovirales	coronaviridae	na	bat coronavirus raccs203	29601562	bat coronavirus raccs203	29601562	2801851	species	bat coronavirus raccs203	29601562	1
RNA	group IV	picornavirales	marnaviridae	salisharnavirus	bat dicibavirus	29373713	bat dicibavirus	29373713	1958784	species	bat dicibavirus	29373713	1
RNA	group VI	ortervirales	retroviridae	gammaretrovirus	bat gammaretrovirus	26205186	bat gammaretrovirus	26205186	1157040	species	bat gammaretrovirus	26205186	0
RNA	group VI	ortervirales	retroviridae	gammaretrovirus	bat gammaretrovirus	26205186	rhinolophus ferrumequinum retrovirus	29046654	1147756	no rank	rhinolophus ferrumequinum retrovirus	29046654	1
DNA	group II	geplafuvirales	genomoviridae	gemycircularvirus	bat gemycircularvirus	29299290	bat gemycircularvirus	29299290	2576222	species	bat gemycircularvirus	29299290	1
RNA	group IV	amarillovirales	flaviviridae	hepacivirus	bat hepacivirus	25871155	bat hepacivirus	25871155	1325446	species	bat hepacivirus	25871155	1
RNA	group VII	blubervirales	hepadnaviridae	na	bat hepadnavirus	28953578	bat hepadnavirus	28953578	2126131	species	bat hepadnavirus	28953578	1
RNA	group VII	blubervirales	hepadnaviridae	na	bat hepatitis virus	26205190	bat hepatitis virus	26205190	1303386	species	bat hepatitis virus	26205190	1
RNA	group IV	hepelivirales	hepeviridae	na	bat hepevirus	26205194	bat hepevirus	26205194	1216472	species	bat hepevirus	26205194	1
RNA	group IV	nidovirales	coronaviridae	betacoronavirus	bat hp-betacoronavirus zhejiang2013	29403682	bat hp-betacoronavirus zhejiang2013	29403682	2501961	species	bat hp-betacoronavirus zhejiang2013	29403682	1
RNA	group IV	nidovirales	coronaviridae	betacoronavirus	bat hp-betacoronavirus zhejiang2013	29403682	bat hp-betacoronavirus/zhejiang2013	26611530	1541205	no rank	bat hp-betacoronavirus zhejiang2013	29403682	1
RNA	group IV	picornavirales	iflaviridae	iflavirus	bat iflavirus	28953580	bat iflavirus	28953580	1958778	species	bat iflavirus	28953580	1
DNA	group I	rowavirales	adenoviridae	mastadenovirus	bat mastadenovirus	4095380	bat mastadenovirus	4095380	740971	species	bat mastadenovirus	4095380	1
DNA	group I	rowavirales	adenoviridae	mastadenovirus	bat mastadenovirus a	26205198	bat adenovirus tjm	4094761	727977	serotype	bat mastadenovirus a	26205198	1
DNA	group I	rowavirales	adenoviridae	mastadenovirus	bat mastadenovirus a	26205198	bat mastadenovirus a	26205198	1146877	species	bat mastadenovirus a	26205198	1
DNA	group I	rowavirales	adenoviridae	mastadenovirus	bat mastadenovirus b	26205200	bat adenovirus 2	4074303	696069	serotype	bat mastadenovirus b	26205200	1
DNA	group I	rowavirales	adenoviridae	mastadenovirus	bat mastadenovirus b	26205200	bat mastadenovirus b	26205200	1146874	species	bat mastadenovirus b	26205200	1
DNA	group I	rowavirales	adenoviridae	mastadenovirus	bat mastadenovirus c	29395042	bat mastadenovirus c	29395042	2015370	species	bat mastadenovirus c	29395042	0
DNA	group I	rowavirales	adenoviridae	mastadenovirus	bat mastadenovirus c	29395042	bat mastadenovirus wiv10	26205202	1788432	serotype	bat mastadenovirus wiv10	26205202	1
DNA	group I	rowavirales	adenoviridae	mastadenovirus	bat mastadenovirus c	29395042	bat mastadenovirus wiv11	26205204	1788433	serotype	bat mastadenovirus wiv11	26205204	1
DNA	group I	rowavirales	adenoviridae	mastadenovirus	bat mastadenovirus c	29395042	bat mastadenovirus wiv9	26205210	1788436	serotype	bat mastadenovirus wiv9	26205210	1
DNA	group I	rowavirales	adenoviridae	mastadenovirus	bat mastadenovirus d	29395184	bat mastadenovirus d	29395184	2015372	species	bat mastadenovirus d	29395184	1
DNA	group I	rowavirales	adenoviridae	mastadenovirus	bat mastadenovirus d	29395184	bat mastadenovirus wiv12	26205206	1788434	serotype	bat mastadenovirus wiv12	26205206	1
DNA	group I	rowavirales	adenoviridae	mastadenovirus	bat mastadenovirus e	29395186	bat mastadenovirus e	29395186	2015374	species	bat mastadenovirus e	29395186	1
DNA	group I	rowavirales	adenoviridae	mastadenovirus	bat mastadenovirus e	29395186	bat mastadenovirus wiv13	26205208	1788435	serotype	bat mastadenovirus wiv13	26205208	1
DNA	group I	rowavirales	adenoviridae	mastadenovirus	bat mastadenovirus f	29277924	bat mastadenovirus f	29277924	2015375	species	bat mastadenovirus f	29277924	1
DNA	group I	rowavirales	adenoviridae	mastadenovirus	bat mastadenovirus f	29277924	bat mastadenovirus wiv17	29299298	1986505	serotype	bat mastadenovirus wiv17	29299298	1
DNA	group I	rowavirales	adenoviridae	mastadenovirus	bat mastadenovirus g	29277926	bat mastadenovirus g	29277926	2015376	species	bat mastadenovirus g	29277926	1
DNA	group I	rowavirales	adenoviridae	mastadenovirus	bat mastadenovirus g	29277926	bat mastadenovirus wiv18	29299300	1986506	serotype	bat mastadenovirus wiv18	29299300	1
RNA	group V	mononegavirales	paramyxoviridae	orthorubulavirus	bat mumps orthorubulavirus	29602826	bat mumps orthorubulavirus	29602826	2560340	species	bat mumps orthorubulavirus	29602826	1
RNA	group V	mononegavirales	paramyxoviridae	orthorubulavirus	bat mumps orthorubulavirus	29602826	bat paramyxovirus epo_spe/ar1/drc/2009	27241356	1112597	no rank	bat mumps orthorubulavirus	29602826	1
RNA	group V	mononegavirales	paramyxoviridae	na	bat paramyxovirus	26205218	bat paramyxovirus	26205218	1300978	species	bat paramyxovirus	26205218	1
RNA	group IV	picornavirales	picornaviridae	na	bat picornavirus 1	24641948	bat picornavirus 1	24641948	1074863	species	bat picornavirus 1	24641948	1
RNA	group IV	picornavirales	picornaviridae	na	bat picornavirus 2	24641949	bat picornavirus 2	24641949	1074864	species	bat picornavirus 2	24641949	1
RNA	group IV	picornavirales	picornaviridae	na	bat picornavirus 3	24641950	bat picornavirus 3	24641950	1074865	species	bat picornavirus 3	24641950	1
DNA	group I	sepolyvirales	polyomaviridae	na	bat polyomavirus	26205230	bat polyomavirus	26205230	1221637	species	bat polyomavirus	26205230	1
DNA	group I	sepolyvirales	polyomaviridae	na	bat polyomavirus 6d	26205246	bat polyomavirus 6d	26205246	1623686	species	bat polyomavirus 6d	26205246	1
RNA	group III	reovirales	reoviridae	rotavirus	bat rotavirus	26205252	bat rotavirus	26205252	1340801	species	bat rotavirus	26205252	1
RNA	group IV	picornavirales	picornaviridae	sapelovirus	bat sapelovirus	28953610	bat sapelovirus	28953610	1958777	species	bat sapelovirus	28953610	1
RNA	group IV	picornavirales	caliciviridae	sapovirus	bat sapovirus	28881724	bat sapovirus	28881724	1959930	species	bat sapovirus	28881724	1
RNA	group IV	picornavirales	caliciviridae	sapovirus	bat sapovirus tlc58/hk	26611792	bat sapovirus tlc58/hk	26611792	1185359	species	bat sapovirus tlc58/hk	26611792	1
RNA	group IV	nidovirales	coronaviridae	betacoronavirus	bat sars-like coronavirus khosta-1	29601528	bat sars-like coronavirus khosta-1	29601528	2836123	species	bat sars-like coronavirus khosta-1	29601528	1
RNA	group IV	nidovirales	coronaviridae	betacoronavirus	bat sars-like coronavirus khosta-2	29601530	bat sars-like coronavirus khosta-2	29601530	2836124	species	bat sars-like coronavirus khosta-2	29601530	1
RNA	group IV	tymovirales	na	na	bat tymo-like virus	26205300	bat tymo-like virus	26205300	1888311	species	bat tymo-like virus	26205300	1
RNA	group V	bunyavirales	peribunyaviridae	orthobunyavirus	batai orthobunyavirus	29395060	batai orthobunyavirus	29395060	2560341	species	batai orthobunyavirus	29395060	1
RNA	group V	bunyavirales	peribunyaviridae	orthobunyavirus	batai orthobunyavirus	29395060	batai virus	3531123	80942	no rank	batai orthobunyavirus	29395060	1
RNA	group V	bunyavirales	peribunyaviridae	orthobunyavirus	batama orthobunyavirus	29400556	batama orthobunyavirus	29400556	1933177	species	batama orthobunyavirus	29400556	1
RNA	group V	bunyavirales	peribunyaviridae	orthobunyavirus	batama orthobunyavirus	29400556	batama virus	4016920	611709	no rank	batama orthobunyavirus	29400556	1
RNA	group IV	amarillovirales	flaviviridae	na	batu kawa virus	29601386	batu kawa virus	29601386	2820918	species	batu kawa virus	29601386	1
RNA	group IV	picornavirales	caliciviridae	bavovirus	bavaria virus	29398434	bavaria virus	29398434	2560343	species	bavaria virus	29398434	0
RNA	group IV	picornavirales	caliciviridae	bavovirus	bavaria virus	29398434	chicken calicivirus	26201212	1172196	no rank	chicken calicivirus	26201212	1
RNA	group V	bunyavirales	hantaviridae	orthohantavirus	bayou orthohantavirus	28881744	bayou orthohantavirus	28881744	1980459	species	bayou orthohantavirus	28881744	1
DNA	group II	cirlivirales	circoviridae	circovirus	beak and feather disease virus	3525589	beak and feather disease virus	3525589	77856	species	beak and feather disease virus	3525589	1
DNA	group II	cirlivirales	circoviridae	circovirus	beaked whale circovirus	28953688	beaked whale circovirus	28953688	2598785	species	beaked whale circovirus	28953688	1
DNA	group I	chitovirales	poxviridae	na	bean 58058 virus	3507290	bean 58058 virus	3507290	67082	species	bean 58058 virus	3507290	1
RNA	group V	bunyavirales	arenaviridae	mammarenavirus	bear canyon mammarenavirus	3664030	bear canyon mammarenavirus	3664030	192848	species	bear canyon mammarenavirus	3664030	1
RNA	group IV	picornavirales	picornaviridae	aquamavirus	bear picornavirus 1	29299416	bear picornavirus 1	29299416	2500545	species	bear picornavirus 1	29299416	1
DNA	group I	sepolyvirales	polyomaviridae	na	bear-associated polyomavirus 1	29600876	bear-associated polyomavirus 1	29600876	2787044	species	bear-associated polyomavirus 1	29600876	1
RNA	group IV	martellivirales	togaviridae	alphavirus	bebaru virus	3493930	bebaru virus	3493930	59305	species	bebaru virus	3493930	1
RNA	group V	mononegavirales	paramyxoviridae	jeilongvirus	beilong jeilongvirus	29395198	beilong jeilongvirus	29395198	2560345	species	beilong jeilongvirus	29395198	1
RNA	group V	mononegavirales	paramyxoviridae	jeilongvirus	beilong jeilongvirus	29395198	beilong virus	3795426	341053	no rank	beilong jeilongvirus	29395198	1
RNA	group V	bunyavirales	peribunyaviridae	na	belem virus	29602734	belem virus	29602734	2748241	species	belem virus	29602734	1
RNA	group V	mononegavirales	paramyxoviridae	na	belerina virus	29602818	belerina virus	29602818	2748342	species	belerina virus	29602818	1
RNA	group IV	nidovirales	coronaviridae	gammacoronavirus	beluga whale coronavirus sw1	4073272	beluga whale coronavirus sw1	4073272	694015	species	beluga whale coronavirus sw1	4073272	0
RNA	group IV	nidovirales	coronaviridae	gammacoronavirus	beluga whale coronavirus sw1	4073272	bottlenose dolphin coronavirus hku22	26745925	1433215	no rank	bottlenose dolphin coronavirus hku22	26745925	1
RNA	group V	bunyavirales	peribunyaviridae	orthobunyavirus	benevides orthobunyavirus	29400538	benevides orthobunyavirus	29400538	2170054	species	benevides orthobunyavirus	29400538	1
RNA	group V	bunyavirales	peribunyaviridae	orthobunyavirus	benevides orthobunyavirus	29400538	benevides virus	29402126	2748202	no rank	benevides orthobunyavirus	29400538	1
RNA	group V	mononegavirales	rhabdoviridae	ephemerovirus	berrimah ephemerovirus	29395206	berrimah ephemerovirus	29395206	1972594	species	berrimah ephemerovirus	29395206	1
RNA	group V	mononegavirales	rhabdoviridae	ephemerovirus	berrimah ephemerovirus	29395206	berrimah virus	3774942	318834	no rank	berrimah ephemerovirus	29395206	1
RNA	group V	bunyavirales	peribunyaviridae	orthobunyavirus	bertioga orthobunyavirus	23539116	bertioga orthobunyavirus	23539116	1933262	species	bertioga orthobunyavirus	23539116	0
RNA	group V	bunyavirales	peribunyaviridae	orthobunyavirus	bertioga orthobunyavirus	23539116	bertioga virus	29402144	2748206	no rank	bertioga orthobunyavirus	23539116	1
RNA	group V	bunyavirales	peribunyaviridae	orthobunyavirus	bertioga orthobunyavirus	23539116	cananeia virus	29402142	2748207	no rank	cananeia virus	29402142	1
RNA	group V	bunyavirales	peribunyaviridae	orthobunyavirus	bertioga orthobunyavirus	23539116	guaratuba virus	29402140	2748208	no rank	guaratuba virus	29402140	1
RNA	group V	bunyavirales	peribunyaviridae	orthobunyavirus	bertioga orthobunyavirus	23539116	itimirim virus	29402138	2748209	no rank	itimirim virus	29402138	1
RNA	group V	bunyavirales	peribunyaviridae	orthobunyavirus	bertioga orthobunyavirus	23539116	mirim virus	28917376	1927814	no rank	mirim virus	28917376	1
RNA	group IV	nidovirales	arteriviridae	betaarterivirus	betaarterivirus chinrav 1	29395468	betaarterivirus chinrav 1	29395468	2499930	species	betaarterivirus chinrav 1	29395468	1
RNA	group IV	nidovirales	arteriviridae	betaarterivirus	betaarterivirus chinrav 1	29395468	rat arterivirus 1	26303110	1734441	no rank	betaarterivirus chinrav 1	29395468	1
RNA	group IV	nidovirales	arteriviridae	betaarterivirus	betaarterivirus suid 1	29381815	betaarterivirus suid 1	29381815	2499680	species	betaarterivirus suid 1	29381815	0
RNA	group IV	nidovirales	arteriviridae	betaarterivirus	betaarterivirus suid 1	3442132	lelystad virus	3435823	11049	no rank	lelystad virus	3435823	1
RNA	group IV	nidovirales	arteriviridae	betaarterivirus	betaarterivirus suid 1	3442132	prrsv lv4.2.1	3748007	288959	no rank	lelystad virus	3435823	1
RNA	group IV	nidovirales	arteriviridae	betaarterivirus	betaarterivirus suid 1	29381815	porcine reproductive and respiratory syndrome virus 1	29381817	1965066	no rank	porcine reproductive and respiratory syndrome virus 1	29381817	1
RNA	group IV	nidovirales	arteriviridae	betaarterivirus	betaarterivirus suid 2	29381821	betaarterivirus suid 2	29381821	2499685	species	betaarterivirus suid 2	29381821	1
RNA	group IV	nidovirales	arteriviridae	betaarterivirus	betaarterivirus suid 2	29381821	porcine reproductive and respiratory syndrome virus 2	29381823	1965067	no rank	betaarterivirus suid 2	29381821	1
RNA	group IV	nidovirales	coronaviridae	betacoronavirus	betacoronavirus 1	4073262	betacoronavirus 1	4073262	694003	species	betacoronavirus 1	4073262	0
RNA	group IV	nidovirales	coronaviridae	betacoronavirus	betacoronavirus 1	4073262	bovine coronavirus	3435965	11128	no rank	bovine coronavirus	3435965	0
RNA	group IV	nidovirales	coronaviridae	betacoronavirus	betacoronavirus 1	4073262	bovine coronavirus db2	3847497	398808	no rank	bovine coronavirus	3435965	1
RNA	group IV	nidovirales	coronaviridae	betacoronavirus	betacoronavirus 1	4073262	bovine coronavirus e-ah187	3868417	422220	no rank	bovine coronavirus	3435965	1
RNA	group IV	nidovirales	coronaviridae	betacoronavirus	betacoronavirus 1	4073262	bovine coronavirus e-ah187-tc	3897706	454963	no rank	bovine coronavirus	3435965	1
RNA	group IV	nidovirales	coronaviridae	betacoronavirus	betacoronavirus 1	4073262	bovine coronavirus e-ah65	3868414	422217	no rank	bovine coronavirus	3435965	1
RNA	group IV	nidovirales	coronaviridae	betacoronavirus	betacoronavirus 1	4073262	bovine coronavirus e-ah65-tc	3868415	422218	no rank	bovine coronavirus	3435965	1
RNA	group IV	nidovirales	coronaviridae	betacoronavirus	betacoronavirus 1	4073262	bovine coronavirus e-db2-tc	3868413	422216	no rank	bovine coronavirus	3435965	1
RNA	group IV	nidovirales	coronaviridae	betacoronavirus	betacoronavirus 1	4073262	bovine coronavirus isolate alpaca	3852378	404135	no rank	bovine coronavirus	3435965	1
RNA	group IV	nidovirales	coronaviridae	betacoronavirus	betacoronavirus 1	4073262	bovine coronavirus r-ah187	3868416	422219	no rank	bovine coronavirus	3435965	1
RNA	group IV	nidovirales	coronaviridae	betacoronavirus	betacoronavirus 1	4073262	bovine coronavirus r-ah65	3868411	422214	no rank	bovine coronavirus	3435965	1
RNA	group IV	nidovirales	coronaviridae	betacoronavirus	betacoronavirus 1	4073262	bovine coronavirus r-ah65-tc	3868412	422215	no rank	bovine coronavirus	3435965	1
RNA	group IV	nidovirales	coronaviridae	betacoronavirus	betacoronavirus 1	4073262	bovine respiratory coronavirus ah187	3939865	502108	no rank	bovine respiratory coronavirus ah187	3939865	1
RNA	group IV	nidovirales	coronaviridae	betacoronavirus	betacoronavirus 1	4073262	bovine respiratory coronavirus bovine/us/oh-440-tc/1996	3939862	502105	no rank	bovine respiratory coronavirus bovine/us/oh-440-tc/1996	3939862	1
RNA	group IV	nidovirales	coronaviridae	betacoronavirus	betacoronavirus 1	4073262	calf-giraffe coronavirus us/oh3/2006	3868350	422140	no rank	calf-giraffe coronavirus us/oh3/2006	3868350	1
RNA	group IV	nidovirales	coronaviridae	betacoronavirus	betacoronavirus 1	4073262	canine respiratory coronavirus	3685105	215681	no rank	canine respiratory coronavirus	3685105	1
RNA	group IV	nidovirales	coronaviridae	betacoronavirus	betacoronavirus 1	4073262	coronavirus hku23	28975920	2030446	no rank	coronavirus hku23	28975920	1
RNA	group IV	nidovirales	coronaviridae	betacoronavirus	betacoronavirus 1	4073262	dromedary camel coronavirus hku23	27858058	1479610	no rank	coronavirus hku23	28975920	1
RNA	group IV	nidovirales	coronaviridae	betacoronavirus	betacoronavirus 1	4073262	equine coronavirus	3612168	136187	no rank	equine coronavirus	3612168	1
RNA	group IV	nidovirales	coronaviridae	betacoronavirus	betacoronavirus 1	4073262	giraffe coronavirus us/oh3/2003	3868349	422139	no rank	giraffe coronavirus us/oh3/2003	3868349	1
RNA	group IV	nidovirales	coronaviridae	betacoronavirus	betacoronavirus 1	4073262	giraffe coronavirus us/oh3-tc/2006	3868351	422141	no rank	giraffe coronavirus us/oh3-tc/2006	3868351	1
RNA	group IV	nidovirales	coronaviridae	betacoronavirus	betacoronavirus 1	4073262	human coronavirus oc43	3447016	31631	no rank	human coronavirus oc43	3447016	1
RNA	group IV	nidovirales	coronaviridae	betacoronavirus	betacoronavirus 1	4073262	human enteric coronavirus 4408	3639268	166124	no rank	human enteric coronavirus 4408	3639268	1
RNA	group IV	nidovirales	coronaviridae	betacoronavirus	betacoronavirus 1	4073262	human enteric coronavirus strain 4408	4021577	627439	no rank	human enteric coronavirus 4408	3639268	1
RNA	group IV	nidovirales	coronaviridae	betacoronavirus	betacoronavirus 1	4073262	porcine hemagglutinating encephalomyelitis virus	3463630	42005	no rank	porcine hemagglutinating encephalomyelitis virus	3463630	1
RNA	group IV	nidovirales	coronaviridae	betacoronavirus	betacoronavirus 1	4073262	sable antelope coronavirus us/oh1/2003	3868348	422138	no rank	sable antelope coronavirus us/oh1/2003	3868348	1
RNA	group IV	nidovirales	coronaviridae	betacoronavirus	betacoronavirus 1	4073262	sambar deer coronavirus us/oh-wd388/1994	3868343	422132	no rank	sambar deer coronavirus us/oh-wd388/1994	3868343	1
RNA	group IV	nidovirales	coronaviridae	betacoronavirus	betacoronavirus 1	4073262	sambar deer coronavirus us/oh-wd388-tc/1994	3868344	422133	no rank	sambar deer coronavirus us/oh-wd388-tc/1994	3868344	1
RNA	group IV	nidovirales	coronaviridae	betacoronavirus	betacoronavirus 1	4073262	water deer coronavirus	29073520	2126133	no rank	water deer coronavirus	29073520	1
RNA	group IV	nidovirales	coronaviridae	betacoronavirus	betacoronavirus 1	4073262	waterbuck coronavirus us/oh-wd358/1994	3868346	422135	no rank	waterbuck coronavirus us/oh-wd358/1994	3868346	1
RNA	group IV	nidovirales	coronaviridae	betacoronavirus	betacoronavirus 1	4073262	waterbuck coronavirus us/oh-wd358-gnc/1994	3939857	502096	no rank	waterbuck coronavirus us/oh-wd358-gnc/1994	3939857	1
RNA	group IV	nidovirales	coronaviridae	betacoronavirus	betacoronavirus 1	4073262	waterbuck coronavirus us/oh-wd358-tc/1994	3868347	422137	no rank	waterbuck coronavirus us/oh-wd358-tc/1994	3868347	1
RNA	group IV	nidovirales	coronaviridae	betacoronavirus	betacoronavirus 1	4073262	white-tailed deer coronavirus us/oh-wd470/1994	3868345	422134	no rank	white-tailed deer coronavirus us/oh-wd470/1994	3868345	1
RNA	group IV	nidovirales	coronaviridae	betacoronavirus	betacoronavirus 1	4073262	yak coronavirus	28927568	2501420	no rank	yak coronavirus	28927568	1
RNA	group IV	nidovirales	coronaviridae	betacoronavirus	betacoronavirus erinaceus	28953884	betacoronavirus erinaceus	28953884	2720538	species	betacoronavirus erinaceus	28953884	1
RNA	group IV	nidovirales	coronaviridae	betacoronavirus	betacoronavirus sp. rmyn05	29601532	betacoronavirus sp. rmyn05	29601532	2872804	species	betacoronavirus sp. rmyn05	29601532	1
RNA	group IV	nidovirales	coronaviridae	betacoronavirus	betacoronavirus sp. rmyn07	29601534	betacoronavirus sp. rmyn07	29601534	2872805	species	betacoronavirus sp. rmyn07	29601534	1
RNA	group IV	nidovirales	coronaviridae	betacoronavirus	betacoronavirus sp. rmyn08	29601536	betacoronavirus sp. rmyn08	29601536	2872806	species	betacoronavirus sp. rmyn08	29601536	1
RNA	group IV	nidovirales	coronaviridae	betacoronavirus	betacoronavirus sp. rpyn06	29601538	betacoronavirus sp. rpyn06	29601538	2872809	species	betacoronavirus sp. rpyn06	29601538	1
RNA	group IV	nidovirales	coronaviridae	betacoronavirus	betacoronavirus sp. rsyn03	29601540	betacoronavirus sp. rsyn03	29601540	2872807	species	betacoronavirus sp. rsyn03	29601540	1
RNA	group IV	nidovirales	coronaviridae	betacoronavirus	betacoronavirus sp. rsyn04	29601542	betacoronavirus sp. rsyn04	29601542	2872808	species	betacoronavirus sp. rsyn04	29601542	1
RNA	group IV	nidovirales	coronaviridae	betacoronavirus	betacoronavirus sp. rsyn09	29601544	betacoronavirus sp. rsyn09	29601544	2872810	species	betacoronavirus sp. rsyn09	29601544	1
DNA	group I	zurhausenvirales	papillomaviridae	betapapillomavirus	betapapillomavirus 1	3791694	betapapillomavirus 1	3791694	337051	species	betapapillomavirus 1	3791694	0
DNA	group I	zurhausenvirales	papillomaviridae	betapapillomavirus	betapapillomavirus 1	3791694	colobus guereza papillomavirus 2	24565464	889813	serotype	colobus guereza papillomavirus 2	24565464	1
DNA	group I	zurhausenvirales	papillomaviridae	betapapillomavirus	betapapillomavirus 1	3791694	human papillomavirus 105	4006872	587350	serotype	human papillomavirus 105	4006872	1
DNA	group I	zurhausenvirales	papillomaviridae	betapapillomavirus	betapapillomavirus 1	3791694	human papillomavirus 118	4212369	927771	serotype	human papillomavirus 118	4212369	1
DNA	group I	zurhausenvirales	papillomaviridae	betapapillomavirus	betapapillomavirus 1	3791694	human papillomavirus 124	4114102	765056	serotype	human papillomavirus 124	4114102	1
DNA	group I	zurhausenvirales	papillomaviridae	betapapillomavirus	betapapillomavirus 1	3791694	human papillomavirus 143	24638258	1070416	serotype	human papillomavirus 143	24638258	1
DNA	group I	zurhausenvirales	papillomaviridae	betapapillomavirus	betapapillomavirus 1	3791694	human papillomavirus 152	27725635	990302	serotype	human papillomavirus 152	27725635	1
DNA	group I	zurhausenvirales	papillomaviridae	betapapillomavirus	betapapillomavirus 1	3791694	human papillomavirus 20	3446878	31547	serotype	human papillomavirus 20	3446878	1
DNA	group I	zurhausenvirales	papillomaviridae	betapapillomavirus	betapapillomavirus 1	3791694	human papillomavirus 21	3446880	31548	serotype	human papillomavirus 21	3446880	1
DNA	group I	zurhausenvirales	papillomaviridae	betapapillomavirus	betapapillomavirus 1	3791694	human papillomavirus 24	3456576	37956	serotype	human papillomavirus 24	3456576	1
DNA	group I	zurhausenvirales	papillomaviridae	betapapillomavirus	betapapillomavirus 1	3791694	human papillomavirus 36	3456578	37957	serotype	human papillomavirus 36	3456578	1
DNA	group I	zurhausenvirales	papillomaviridae	betapapillomavirus	betapapillomavirus 1	3791694	human papillomavirus 5	3788780	333923	serotype	human papillomavirus 5	3788780	1
DNA	group I	zurhausenvirales	papillomaviridae	betapapillomavirus	betapapillomavirus 1	3791694	human papillomavirus 93	3713014	247268	serotype	human papillomavirus 93	3713014	1
DNA	group I	zurhausenvirales	papillomaviridae	betapapillomavirus	betapapillomavirus 1	3791694	human papillomavirus 98	4006869	587347	serotype	human papillomavirus 98	4006869	1
DNA	group I	zurhausenvirales	papillomaviridae	betapapillomavirus	betapapillomavirus 1	3791694	human papillomavirus 99	4006870	587348	serotype	human papillomavirus 99	4006870	1
DNA	group I	zurhausenvirales	papillomaviridae	betapapillomavirus	betapapillomavirus 1	3791694	human papillomavirus rtrx7	3528870	79691	no rank	human papillomavirus rtrx7	3528870	1
DNA	group I	zurhausenvirales	papillomaviridae	betapapillomavirus	betapapillomavirus 1	3791694	human papillomavirus type 195	28995646	1851220	serotype	human papillomavirus type 195	28995646	1
DNA	group I	zurhausenvirales	papillomaviridae	betapapillomavirus	betapapillomavirus 1	3791694	human papillomavirus type 196	28995648	1851221	serotype	human papillomavirus type 196	28995648	1
DNA	group I	zurhausenvirales	papillomaviridae	betapapillomavirus	betapapillomavirus 1	3791694	human papillomavirus type 5b	3435137	10599	serotype	human papillomavirus type 5b	3435137	1
DNA	group I	zurhausenvirales	papillomaviridae	betapapillomavirus	betapapillomavirus 1	3791694	human papillomavirus type 8	3435103	10579	serotype	human papillomavirus type 8	3435103	1
DNA	group I	zurhausenvirales	papillomaviridae	betapapillomavirus	betapapillomavirus 1	3791694	macaca fascicularis papillomavirus type 1	3866346	419544	serotype	macaca fascicularis papillomavirus type 1	3866346	1
DNA	group I	zurhausenvirales	papillomaviridae	betapapillomavirus	betapapillomavirus 2	3788781	betapapillomavirus 2	3788781	333924	species	betapapillomavirus 2	3788781	0
DNA	group I	zurhausenvirales	papillomaviridae	betapapillomavirus	betapapillomavirus 2	3788781	human papillomavirus 100	4006871	587349	serotype	human papillomavirus 100	4006871	1
DNA	group I	zurhausenvirales	papillomaviridae	betapapillomavirus	betapapillomavirus 2	3788781	human papillomavirus 104	3953728	518628	serotype	human papillomavirus 104	3953728	1
DNA	group I	zurhausenvirales	papillomaviridae	betapapillomavirus	betapapillomavirus 2	3788781	human papillomavirus fa75/ki88-03	3989456	563190	no rank	human papillomavirus 104	3953728	1
DNA	group I	zurhausenvirales	papillomaviridae	betapapillomavirus	betapapillomavirus 2	3788781	human papillomavirus 107	3873240	427343	serotype	human papillomavirus 107	3873240	1
DNA	group I	zurhausenvirales	papillomaviridae	betapapillomavirus	betapapillomavirus 2	3788781	human papillomavirus 110	3953729	518629	serotype	human papillomavirus 110	3953729	1
DNA	group I	zurhausenvirales	papillomaviridae	betapapillomavirus	betapapillomavirus 2	3788781	human papillomavirus 111	3953730	518630	serotype	human papillomavirus 111	3953730	1
DNA	group I	zurhausenvirales	papillomaviridae	betapapillomavirus	betapapillomavirus 2	3788781	human papillomavirus 113	4006873	587351	serotype	human papillomavirus 113	4006873	1
DNA	group I	zurhausenvirales	papillomaviridae	betapapillomavirus	betapapillomavirus 2	3788781	human papillomavirus 120	4114099	765052	serotype	human papillomavirus 120	4114099	1
DNA	group I	zurhausenvirales	papillomaviridae	betapapillomavirus	betapapillomavirus 2	3788781	human papillomavirus 122	4114100	765054	serotype	human papillomavirus 122	4114100	1
DNA	group I	zurhausenvirales	papillomaviridae	betapapillomavirus	betapapillomavirus 2	3788781	human papillomavirus 145	24638260	1070418	serotype	human papillomavirus 145	24638260	1
DNA	group I	zurhausenvirales	papillomaviridae	betapapillomavirus	betapapillomavirus 2	3788781	human papillomavirus 151	4097838	743812	serotype	human papillomavirus 151	4097838	1
DNA	group I	zurhausenvirales	papillomaviridae	betapapillomavirus	betapapillomavirus 2	3788781	human papillomavirus 159	29400964	1209820	serotype	human papillomavirus 159	29400964	1
DNA	group I	zurhausenvirales	papillomaviridae	betapapillomavirus	betapapillomavirus 2	3788781	human papillomavirus 17	3435150	10607	serotype	human papillomavirus 17	3435150	1
DNA	group I	zurhausenvirales	papillomaviridae	betapapillomavirus	betapapillomavirus 2	3788781	human papillomavirus 174	27544799	1347832	serotype	human papillomavirus 174	27544799	1
DNA	group I	zurhausenvirales	papillomaviridae	betapapillomavirus	betapapillomavirus 2	3788781	human papillomavirus 22	3456572	37954	serotype	human papillomavirus 22	3456572	1
DNA	group I	zurhausenvirales	papillomaviridae	betapapillomavirus	betapapillomavirus 2	3788781	human papillomavirus 23	3456574	37955	serotype	human papillomavirus 23	3456574	1
DNA	group I	zurhausenvirales	papillomaviridae	betapapillomavirus	betapapillomavirus 2	3788781	human papillomavirus 37	3456580	37958	serotype	human papillomavirus 37	3456580	1
DNA	group I	zurhausenvirales	papillomaviridae	betapapillomavirus	betapapillomavirus 2	3788781	human papillomavirus 38	3456582	37959	serotype	human papillomavirus 38	3456582	1
DNA	group I	zurhausenvirales	papillomaviridae	betapapillomavirus	betapapillomavirus 2	3788781	human papillomavirus type 38b	3789321	334514	no rank	human papillomavirus 38	3456582	1
DNA	group I	zurhausenvirales	papillomaviridae	betapapillomavirus	betapapillomavirus 2	3788781	human papillomavirus 9	3435172	10621	serotype	human papillomavirus 9	3435172	1
DNA	group I	zurhausenvirales	papillomaviridae	betapapillomavirus	betapapillomavirus 2	3788781	human papillomavirus type 182	28995634	1851125	serotype	human papillomavirus type 182	28995634	1
DNA	group I	zurhausenvirales	papillomaviridae	betapapillomavirus	betapapillomavirus 2	3788781	human papillomavirus type 209	28995654	1961924	serotype	human papillomavirus type 209	28995654	1
DNA	group I	zurhausenvirales	papillomaviridae	betapapillomavirus	betapapillomavirus 3	3789050	betapapillomavirus 3	3789050	334207	species	betapapillomavirus 3	3789050	0
DNA	group I	zurhausenvirales	papillomaviridae	betapapillomavirus	betapapillomavirus 3	3789050	human papillomavirus 115	4074790	696746	serotype	human papillomavirus 115	4074790	1
DNA	group I	zurhausenvirales	papillomaviridae	betapapillomavirus	betapapillomavirus 3	3789050	human papillomavirus type 49	3435164	10616	serotype	human papillomavirus type 49	3435164	1
DNA	group I	zurhausenvirales	papillomaviridae	betapapillomavirus	betapapillomavirus 4	3789051	betapapillomavirus 4	3789051	334208	species	betapapillomavirus 4	3789051	1
DNA	group I	zurhausenvirales	papillomaviridae	betapapillomavirus	betapapillomavirus 4	3789051	human papillomavirus type 92	3681488	211787	serotype	human papillomavirus type 92	3681488	1
DNA	group I	zurhausenvirales	papillomaviridae	betapapillomavirus	betapapillomavirus 5	3789052	betapapillomavirus 5	3789052	334209	species	betapapillomavirus 5	3789052	0
DNA	group I	zurhausenvirales	papillomaviridae	betapapillomavirus	betapapillomavirus 5	3789052	human papillomavirus 150	4097837	743811	serotype	human papillomavirus 150	4097837	1
DNA	group I	zurhausenvirales	papillomaviridae	betapapillomavirus	betapapillomavirus 5	3789052	human papillomavirus type 185	28995638	1851127	serotype	human papillomavirus type 185	28995638	1
DNA	group I	zurhausenvirales	papillomaviridae	betapapillomavirus	betapapillomavirus 5	3789052	human papillomavirus type 96	3713015	247269	serotype	human papillomavirus type 96	3713015	1
DNA	group I	zurhausenvirales	papillomaviridae	betapapillomavirus	betapapillomavirus 6	26552377	betapapillomavirus 6	26552377	1172193	species	betapapillomavirus 6	26552377	1
DNA	group I	zurhausenvirales	papillomaviridae	betapapillomavirus	betapapillomavirus 6	26552377	macaca fascicularis papillomavirus 2	24568065	915424	serotype	macaca fascicularis papillomavirus 2	24568065	1
RNA	group V	bunyavirales	phenuiviridae	bandavirus	bhanja bandavirus	29395214	bhanja bandavirus	29395214	2734423	species	bhanja bandavirus	29395214	1
RNA	group V	bunyavirales	phenuiviridae	bandavirus	bhanja bandavirus	29395214	bhanja virus	22681333	1213620	no rank	bhanja bandavirus	29395214	1
RNA	group IV	picornavirales	dicistroviridae	na	big sioux river virus	24612547	big sioux river virus	24612547	1041883	species	big sioux river virus	24612547	1
RNA	group V	bunyavirales	peribunyaviridae	orthobunyavirus	bimiti orthobunyavirus	29400550	bimiti orthobunyavirus	29400550	1933263	species	bimiti orthobunyavirus	29400550	1
RNA	group V	bunyavirales	peribunyaviridae	orthobunyavirus	bimiti orthobunyavirus	29400550	bimiti virus	23539118	1678224	no rank	bimiti orthobunyavirus	29400550	1
RNA	group V	bunyavirales	arenaviridae	mammarenavirus	bitu mammarenavirus	29602694	bitu mammarenavirus	29602694	2845209	species	bitu mammarenavirus	29602694	1
RNA	group V	bunyavirales	hantaviridae	orthohantavirus	black creek canal orthohantavirus	29402156	black creek canal orthohantavirus	29402156	1980460	species	black creek canal orthohantavirus	29402156	1
DNA	group II	geplafuvirales	genomoviridae	gemykibivirus	black robin associated gemykibivirus 1	27548525	black robin associated gemykibivirus 1	27548525	1391037	species	black robin associated gemykibivirus 1	27548525	1
RNA	group VI	ortervirales	retroviridae	betaretrovirus	black syrian hamster retrovirus	28954358	black syrian hamster retrovirus	28954358	2594425	species	black syrian hamster retrovirus	28954358	1
RNA	group IV	picornavirales	na	na	blackbird arilivirus	28954364	blackbird arilivirus	28954364	2099352	species	blackbird arilivirus	28954364	1
DNA	group II	geplafuvirales	genomoviridae	gemycircularvirus	blackbird associated gemycircularvirus 1	29396672	blackbird associated gemycircularvirus 1	29396672	1985371	species	blackbird associated gemycircularvirus 1	29396672	1
DNA	group II	geplafuvirales	genomoviridae	gemycircularvirus	blackbird associated gemycircularvirus 1	29396672	faecal-associated gemycircularvirus 1c	27756833	1391030	no rank	blackbird associated gemycircularvirus 1	29396672	1
DNA	group II	geplafuvirales	genomoviridae	gemykibivirus	blackbird associated gemykibivirus 1	27280430	blackbird associated gemykibivirus 1	27280430	1391038	species	blackbird associated gemykibivirus 1	27280430	1
RNA	group III	reovirales	reoviridae	orbivirus	bluetongue virus	3460148	bluetongue virus	3460148	40051	species	bluetongue virus	3460148	0
RNA	group III	reovirales	reoviridae	orbivirus	bluetongue virus	3460148	bluetongue virus 1	3452252	35327	no rank	bluetongue virus 1	3452252	1
RNA	group III	reovirales	reoviridae	orbivirus	bluetongue virus	3460148	bluetongue virus 10	3435601	10906	no rank	bluetongue virus 10	3435601	1
RNA	group III	reovirales	reoviridae	orbivirus	bluetongue virus	3460148	bluetongue virus 11	3452255	35329	no rank	bluetongue virus 11	3452255	1
RNA	group III	reovirales	reoviridae	orbivirus	bluetongue virus	3460148	bluetongue virus 12	3556096	94966	no rank	bluetongue virus 12	3556096	1
RNA	group III	reovirales	reoviridae	orbivirus	bluetongue virus	3460148	bluetongue virus 13	3452257	35330	no rank	bluetongue virus 13	3452257	1
RNA	group III	reovirales	reoviridae	orbivirus	bluetongue virus	3460148	bluetongue virus 14	3714520	248912	no rank	bluetongue virus 14	3714520	1
RNA	group III	reovirales	reoviridae	orbivirus	bluetongue virus	3460148	bluetongue virus 15	3452259	35331	no rank	bluetongue virus 15	3452259	1
RNA	group III	reovirales	reoviridae	orbivirus	bluetongue virus	3460148	bluetongue virus 16	3468771	45029	no rank	bluetongue virus 16	3468771	1
RNA	group III	reovirales	reoviridae	orbivirus	bluetongue virus	3460148	bluetongue virus 17	3435595	10903	no rank	bluetongue virus 17	3435595	1
RNA	group III	reovirales	reoviridae	orbivirus	bluetongue virus	3460148	bluetongue virus 18	3668363	197781	no rank	bluetongue virus 18	3668363	1
RNA	group III	reovirales	reoviridae	orbivirus	bluetongue virus	3460148	bluetongue virus 19	3714521	248913	no rank	bluetongue virus 19	3714521	1
RNA	group III	reovirales	reoviridae	orbivirus	bluetongue virus	3460148	bluetongue virus 2	3452253	35328	no rank	bluetongue virus 2	3452253	1
RNA	group III	reovirales	reoviridae	orbivirus	bluetongue virus	3460148	bluetongue virus 20	3452261	35332	no rank	bluetongue virus 20	3452261	1
RNA	group III	reovirales	reoviridae	orbivirus	bluetongue virus	3460148	bluetongue virus 21	3468773	45030	no rank	bluetongue virus 21	3468773	1
RNA	group III	reovirales	reoviridae	orbivirus	bluetongue virus	3460148	bluetongue virus 22	3714522	248914	no rank	bluetongue virus 22	3714522	1
RNA	group III	reovirales	reoviridae	orbivirus	bluetongue virus	3460148	bluetongue virus 23	3468775	45031	no rank	bluetongue virus 23	3468775	1
RNA	group III	reovirales	reoviridae	orbivirus	bluetongue virus	3460148	bluetongue virus 24	3714523	248915	no rank	bluetongue virus 24	3714523	1
RNA	group III	reovirales	reoviridae	orbivirus	bluetongue virus	3460148	bluetongue virus 3	3454041	36423	no rank	bluetongue virus 3	3454041	1
RNA	group III	reovirales	reoviridae	orbivirus	bluetongue virus	3460148	bluetongue virus 4	3556098	94967	no rank	bluetongue virus 4	3556098	1
RNA	group III	reovirales	reoviridae	orbivirus	bluetongue virus	3460148	bluetongue virus 5	3714517	248909	no rank	bluetongue virus 5	3714517	1
RNA	group III	reovirales	reoviridae	orbivirus	bluetongue virus	3460148	bluetongue virus 6	3714518	248910	no rank	bluetongue virus 6	3714518	1
RNA	group III	reovirales	reoviridae	orbivirus	bluetongue virus	3460148	bluetongue virus 7	3714519	248911	no rank	bluetongue virus 7	3714519	1
RNA	group III	reovirales	reoviridae	orbivirus	bluetongue virus	3460148	bluetongue virus 8	3668362	197780	no rank	bluetongue virus 8	3668362	1
RNA	group III	reovirales	reoviridae	orbivirus	bluetongue virus	3460148	bluetongue virus 9	3468777	45032	no rank	bluetongue virus 9	3468777	1
RNA	group V	bunyavirales	phenuiviridae	phlebovirus	bogoria virus	29602766	bogoria virus	29602766	2767007	species	bogoria virus	29602766	1
RNA	group V	mononegavirales	rhabdoviridae	lyssavirus	bokeloh bat lyssavirus	24639714	bokeloh bat lyssavirus	24639714	1072176	species	bokeloh bat lyssavirus	24639714	1
RNA	group V	mononegavirales	filoviridae	ebolavirus	bombali ebolavirus	28954884	bombali ebolavirus	28954884	2010960	species	bombali ebolavirus	28954884	1
RNA	group IV	picornavirales	picornaviridae	bopivirus	bopivirus a	29395246	bopivirus a	29395246	2169775	species	bopivirus a	29395246	1
RNA	group IV	picornavirales	picornaviridae	bopivirus	bopivirus a	29395246	bovine picornavirus	26745769	1564115	no rank	bopivirus a	29395246	1
RNA	group VI	ortervirales	retroviridae	simiispumavirus	bornean orangutan simian foamy virus	29400044	bornean orangutan simian foamy virus	29400044	2170193	species	bornean orangutan simian foamy virus	29400044	1
RNA	group VI	ortervirales	retroviridae	simiispumavirus	bornean orangutan simian foamy virus	3436513	simian foamy virus pongo pygmaeus pygmaeus	3690632	221703	no rank	bornean orangutan simian foamy virus	29400044	1
DNA	group I	zurhausenvirales	papillomaviridae	na	bos taurus papillomavirus 20	27723707	bos taurus papillomavirus 20	27723707	1887218	species	bos taurus papillomavirus 20	27723707	1
DNA	group I	zurhausenvirales	papillomaviridae	xipapillomavirus	bos taurus papillomavirus 24	29301016	bos taurus papillomavirus 24	29301016	2162701	species	bos taurus papillomavirus 24	29301016	1
DNA	group I	zurhausenvirales	papillomaviridae	xipapillomavirus	bos taurus papillomavirus 25	29301018	bos taurus papillomavirus 25	29301018	2162699	species	bos taurus papillomavirus 25	29301018	1
DNA	group I	zurhausenvirales	papillomaviridae	xipapillomavirus	bos taurus papillomavirus 26	29301020	bos taurus papillomavirus 26	29301020	2162700	species	bos taurus papillomavirus 26	29301020	1
DNA	group I	zurhausenvirales	papillomaviridae	na	bos taurus papillomavirus 27	29600898	bos taurus papillomavirus 27	29600898	2866020	species	bos taurus papillomavirus 27	29600898	1
DNA	group I	zurhausenvirales	papillomaviridae	xipapillomavirus	bos taurus papillomavirus 28	29600958	bos taurus papillomavirus 28	29600958	2751155	species	bos taurus papillomavirus 28	29600958	1
DNA	group I	zurhausenvirales	papillomaviridae	na	bos taurus papillomavirus 30	29600900	bos taurus papillomavirus 30	29600900	2866011	species	bos taurus papillomavirus 30	29600900	1
DNA	group I	zurhausenvirales	papillomaviridae	na	bos taurus papillomavirus 31	29600902	bos taurus papillomavirus 31	29600902	2866044	species	bos taurus papillomavirus 31	29600902	1
DNA	group I	zurhausenvirales	papillomaviridae	na	bos taurus papillomavirus 32	29600904	bos taurus papillomavirus 32	29600904	2866045	species	bos taurus papillomavirus 32	29600904	1
DNA	group I	zurhausenvirales	papillomaviridae	na	bos taurus papillomavirus 33	29600906	bos taurus papillomavirus 33	29600906	2866046	species	bos taurus papillomavirus 33	29600906	1
DNA	group I	zurhausenvirales	papillomaviridae	na	bos taurus papillomavirus 34	29600908	bos taurus papillomavirus 34	29600908	2866038	species	bos taurus papillomavirus 34	29600908	1
DNA	group I	zurhausenvirales	papillomaviridae	na	bos taurus papillomavirus 35	29600910	bos taurus papillomavirus 35	29600910	2866039	species	bos taurus papillomavirus 35	29600910	1
DNA	group I	zurhausenvirales	papillomaviridae	na	bos taurus papillomavirus 36	29600912	bos taurus papillomavirus 36	29600912	2866040	species	bos taurus papillomavirus 36	29600912	1
DNA	group I	zurhausenvirales	papillomaviridae	na	bos taurus papillomavirus 37	29600914	bos taurus papillomavirus 37	29600914	2866041	species	bos taurus papillomavirus 37	29600914	1
DNA	group I	zurhausenvirales	papillomaviridae	na	bos taurus papillomavirus 38	29600916	bos taurus papillomavirus 38	29600916	2866042	species	bos taurus papillomavirus 38	29600916	1
DNA	group I	zurhausenvirales	papillomaviridae	na	bos taurus papillomavirus 39	29600918	bos taurus papillomavirus 39	29600918	2866013	species	bos taurus papillomavirus 39	29600918	1
DNA	group I	zurhausenvirales	papillomaviridae	na	bos taurus papillomavirus 40	29600920	bos taurus papillomavirus 40	29600920	2866022	species	bos taurus papillomavirus 40	29600920	1
DNA	group I	zurhausenvirales	papillomaviridae	na	bos taurus papillomavirus 41	29600922	bos taurus papillomavirus 41	29600922	2866023	species	bos taurus papillomavirus 41	29600922	1
DNA	group I	zurhausenvirales	papillomaviridae	na	bos taurus papillomavirus 42	29600924	bos taurus papillomavirus 42	29600924	2866024	species	bos taurus papillomavirus 42	29600924	1
DNA	group I	zurhausenvirales	papillomaviridae	na	bos taurus papillomavirus 43	29600926	bos taurus papillomavirus 43	29600926	2866014	species	bos taurus papillomavirus 43	29600926	1
DNA	group I	sepolyvirales	polyomaviridae	na	bos taurus polyomavirus 1	26316488	bos taurus polyomavirus 1	26316488	1891754	species	bos taurus polyomavirus 1	26316488	1
DNA	group I	sepolyvirales	polyomaviridae	na	bos taurus polyomavirus 1	26316488	bovine polyomavirus 1	26745757	1561702	no rank	bos taurus polyomavirus 1	26316488	1
DNA	group I	na	adintoviridae	na	bos-associated insect adintovirus	29301022	bos-associated insect adintovirus	29301022	2597806	species	bos-associated insect adintovirus	29301022	1
RNA	group IV	nidovirales	coronaviridae	gammacoronavirus	bottlenose dolphin coronavirus	29373925	bottlenose dolphin coronavirus	29373925	2716128	species	bottlenose dolphin coronavirus	29373925	1
RNA	group IV	amarillovirales	flaviviridae	flavivirus	bouboui virus	3502578	bouboui virus	3502578	64295	species	bouboui virus	3502578	1
RNA	group V	articulavirales	orthomyxoviridae	thogotovirus	bourbon virus	26536111	bourbon virus	26536111	1618189	species	bourbon virus	26536111	1
DNA	group I	rowavirales	adenoviridae	atadenovirus	bovine adenovirus e	3607027	bovine adenovirus e	3607027	130500	species	bovine adenovirus e	3607027	1
DNA	group I	rowavirales	adenoviridae	atadenovirus	bovine adenovirus f	3800077	bovine adenovirus 7	3435021	10511	serotype	bovine adenovirus f	3800077	1
DNA	group I	rowavirales	adenoviridae	atadenovirus	bovine adenovirus f	3800077	bovine adenovirus f	3800077	346178	species	bovine adenovirus f	3800077	1
DNA	group I	herpesvirales	herpesviridae	varicellovirus	bovine alphaherpesvirus 1	3434755	bovine alphaherpesvirus 1	3434755	10320	species	bovine alphaherpesvirus 1	3434755	0
DNA	group I	herpesvirales	herpesviridae	varicellovirus	bovine alphaherpesvirus 1	3434755	bovine herpesvirus type 1.1	3529205	79889	no rank	bovine herpesvirus type 1.1	3529205	1
DNA	group I	herpesvirales	herpesviridae	varicellovirus	bovine alphaherpesvirus 1	3434755	bovine herpesvirus type 1.2	3529207	79890	no rank	bovine herpesvirus type 1.2	3529207	1
DNA	group I	herpesvirales	herpesviridae	varicellovirus	bovine alphaherpesvirus 1	3434755	bovine herpesvirus type 1.2 strain b589	27593632	1548190	no rank	bovine herpesvirus type 1.2	3529207	1
DNA	group I	herpesvirales	herpesviridae	varicellovirus	bovine alphaherpesvirus 1	3434755	bovine herpesvirus type 1.2 strain k22	3446844	31519	no rank	bovine herpesvirus type 1.2	3529207	1
DNA	group I	herpesvirales	herpesviridae	varicellovirus	bovine alphaherpesvirus 1	3434755	bovine herpesvirus type 1.2 strain sm023	27593634	1548191	no rank	bovine herpesvirus type 1.2	3529207	1
DNA	group I	herpesvirales	herpesviridae	varicellovirus	bovine alphaherpesvirus 1	3434755	bovine herpesvirus type 1.2 strain sp1777	27593636	1548192	no rank	bovine herpesvirus type 1.2	3529207	1
DNA	group I	herpesvirales	herpesviridae	simplexvirus	bovine alphaherpesvirus 2	3434709	bovine alphaherpesvirus 2	3434709	10295	species	bovine alphaherpesvirus 2	3434709	1
DNA	group I	herpesvirales	herpesviridae	varicellovirus	bovine alphaherpesvirus 5	3452126	bovine alphaherpesvirus 5	3452126	35244	species	bovine alphaherpesvirus 5	3452126	1
DNA	group II	cremevirales	smacoviridae	bovismacovirus	bovine associated bovismacovirus 1	29396768	bovine associated bovismacovirus 1	29396768	2169576	species	bovine associated bovismacovirus 1	29396768	1
DNA	group II	cremevirales	smacoviridae	bovismacovirus	bovine associated bovismacovirus 1	29396768	circoviridae bovine stool/bk/kor/2011	26612246	1127491	no rank	bovine associated bovismacovirus 1	29396768	1
DNA	group II	cremevirales	smacoviridae	bovismacovirus	bovine associated bovismacovirus 2	29396766	bovine associated bovismacovirus 2	29396766	2169776	species	bovine associated bovismacovirus 2	29396766	1
DNA	group II	cremevirales	smacoviridae	bovismacovirus	bovine associated bovismacovirus 2	29396766	bovine faeces associated smacovirus 3	26745865	1843751	no rank	bovine associated bovismacovirus 2	29396766	1
DNA	group II	cremevirales	smacoviridae	cosmacovirus	bovine associated cosmacovirus 1	29396762	bovine associated cosmacovirus 1	29396762	2169852	species	bovine associated cosmacovirus 1	29396762	1
DNA	group II	cremevirales	smacoviridae	cosmacovirus	bovine associated cosmacovirus 1	29396762	bovine faeces associated smacovirus 4	26745867	1843752	no rank	bovine associated cosmacovirus 1	29396762	1
DNA	group II	cirlivirales	circoviridae	cyclovirus	bovine associated cyclovirus 1	29394356	bovine associated cyclovirus 1	29394356	2050927	species	bovine associated cyclovirus 1	29394356	1
DNA	group II	cirlivirales	circoviridae	cyclovirus	bovine associated cyclovirus 1	29394356	cyclovirus pkbeef23/pak/2009	4219923	942032	no rank	bovine associated cyclovirus 1	29394356	1
DNA	group II	cremevirales	smacoviridae	drosmacovirus	bovine associated drosmacovirus 1	29396758	bovine associated drosmacovirus 1	29396758	2169875	species	bovine associated drosmacovirus 1	29396758	1
DNA	group II	cremevirales	smacoviridae	drosmacovirus	bovine associated drosmacovirus 1	29396758	bovine faeces associated smacovirus 5	26745869	1843753	no rank	bovine associated drosmacovirus 1	29396758	1
DNA	group II	geplafuvirales	genomoviridae	gemycircularvirus	bovine associated gemycircularvirus 1	29396670	bovine associated gemycircularvirus 1	29396670	1985372	species	bovine associated gemycircularvirus 1	29396670	1
DNA	group II	geplafuvirales	genomoviridae	gemycircularvirus	bovine associated gemycircularvirus 1	29396670	faeces associated gemycircularvirus 22	27712521	1843742	no rank	bovine associated gemycircularvirus 1	29396670	1
DNA	group II	geplafuvirales	genomoviridae	gemykibivirus	bovine associated gemykibivirus 1	29396606	bovine associated gemykibivirus 1	29396606	2004486	species	bovine associated gemykibivirus 1	29396606	1
DNA	group II	geplafuvirales	genomoviridae	gemykibivirus	bovine associated gemykibivirus 1	29396606	hcbi8.215 virus	27864764	1516079	no rank	bovine associated gemykibivirus 1	29396606	1
DNA	group II	geplafuvirales	genomoviridae	gemykrogvirus	bovine associated gemykrogvirus 1	29396578	bovine associated gemykrogvirus 1	29396578	1985416	species	bovine associated gemykrogvirus 1	29396578	1
DNA	group II	geplafuvirales	genomoviridae	gemykrogvirus	bovine associated gemykrogvirus 1	29396578	hcbi9.212 virus	27794054	1516080	no rank	bovine associated gemykrogvirus 1	29396578	1
DNA	group II	cremevirales	smacoviridae	huchismacovirus	bovine associated huchismacovirus 1	29396756	bovine associated huchismacovirus 1	29396756	2169930	species	bovine associated huchismacovirus 1	29396756	1
DNA	group II	cremevirales	smacoviridae	huchismacovirus	bovine associated huchismacovirus 1	29396756	bovine faeces associated smacovirus 1	26745861	1843749	no rank	bovine associated huchismacovirus 1	29396756	1
DNA	group II	cremevirales	smacoviridae	huchismacovirus	bovine associated huchismacovirus 2	29396754	bovine associated huchismacovirus 2	29396754	2169931	species	bovine associated huchismacovirus 2	29396754	1
DNA	group II	cremevirales	smacoviridae	huchismacovirus	bovine associated huchismacovirus 2	29396754	bovine faeces associated smacovirus 6	26745871	1843754	no rank	bovine associated huchismacovirus 2	29396754	1
DNA	group II	cremevirales	smacoviridae	porprismacovirus	bovine associated porprismacovirus 1	29396752	bovine associated porprismacovirus 1	29396752	2170104	species	bovine associated porprismacovirus 1	29396752	1
DNA	group II	cremevirales	smacoviridae	porprismacovirus	bovine associated porprismacovirus 1	29396752	bovine faeces associated smacovirus 2	26745863	1843750	no rank	bovine associated porprismacovirus 1	29396752	1
RNA	group IV	stellavirales	astroviridae	mamastrovirus	bovine astrovirus	23539052	bovine astrovirus	23539052	1435485	species	bovine astrovirus	23539052	1
RNA	group IV	stellavirales	astroviridae	mamastrovirus	bovine astrovirus b170/hk	24600638	bovine astrovirus b170/hk	24600638	1027244	species	bovine astrovirus b170/hk	24600638	1
RNA	group IV	stellavirales	astroviridae	mamastrovirus	bovine astrovirus b18/hk	24600639	bovine astrovirus b18/hk	24600639	1027245	species	bovine astrovirus b18/hk	24600639	0
RNA	group IV	stellavirales	astroviridae	mamastrovirus	bovine astrovirus b18/hk	24600639	yak astrovirus	27628081	1604873	no rank	yak astrovirus	27628081	1
RNA	group IV	stellavirales	astroviridae	mamastrovirus	bovine astrovirus b76/hk	24600642	bovine astrovirus b76/hk	24600642	1027248	species	bovine astrovirus b76/hk	24600642	1
RNA	group IV	stellavirales	astroviridae	mamastrovirus	bovine astrovirus b76-2/hk	24600641	bovine astrovirus b76-2/hk	24600641	1027247	species	bovine astrovirus b76-2/hk	24600641	1
RNA	group IV	stellavirales	astroviridae	na	bovine astrovirus ch13	26316550	bovine astrovirus ch13	26316550	1522059	species	bovine astrovirus ch13	26316550	1
RNA	group IV	stellavirales	astroviridae	na	bovine astrovirus ch13	26316550	bovine astrovirus ch13/neuros1	27721985	1881636	no rank	bovine astrovirus ch13	26316550	1
DNA	group I	rowavirales	adenoviridae	atadenovirus	bovine atadenovirus d	3607026	bovine adenovirus 4	3512120	70333	serotype	bovine atadenovirus d	3607026	1
DNA	group I	rowavirales	adenoviridae	atadenovirus	bovine atadenovirus d	3607026	bovine adenovirus 5	3584239	111166	serotype	bovine atadenovirus d	3607026	1
DNA	group I	rowavirales	adenoviridae	atadenovirus	bovine atadenovirus d	3607026	bovine atadenovirus d	3607026	130499	species	bovine atadenovirus d	3607026	1
DNA	group I	rowavirales	adenoviridae	atadenovirus	bovine atadenovirus e	29614641	bovine adenovirus 6	3584241	111167	serotype	bovine atadenovirus e	29614641	1
DNA	group I	rowavirales	adenoviridae	atadenovirus	bovine atadenovirus e	29614641	bovine atadenovirus e	29614641	2843876	species	bovine atadenovirus e	29614641	1
RNA	group IV	picornavirales	caliciviridae	nebovirus	bovine calicivirus strain kirklareli	26611920	bovine calicivirus strain kirklareli	26611920	1812179	species	bovine calicivirus strain kirklareli	26611920	1
RNA	group IV	picornavirales	picornaviridae	enterovirus	bovine enterovirus gx20-1	29601904	bovine enterovirus gx20-1	29601904	2816941	species	bovine enterovirus gx20-1	29601904	1
RNA	group IV	picornavirales	picornaviridae	enterovirus	bovine enterovirus hb19-1	29601906	bovine enterovirus hb19-1	29601906	2816940	species	bovine enterovirus hb19-1	29601906	1
RNA	group IV	picornavirales	picornaviridae	enterovirus	bovine enterovirus js20-1	29601908	bovine enterovirus js20-1	29601908	2816942	species	bovine enterovirus js20-1	29601908	1
RNA	group V	mononegavirales	rhabdoviridae	ephemerovirus	bovine fever ephemerovirus	29395234	bovine ephemeral fever virus	3436260	11303	no rank	bovine fever ephemerovirus	29395234	1
RNA	group V	mononegavirales	rhabdoviridae	ephemerovirus	bovine fever ephemerovirus	29395234	bovine fever ephemerovirus	29395234	1972593	species	bovine fever ephemerovirus	29395234	1
RNA	group VI	ortervirales	retroviridae	bovispumavirus	bovine foamy virus	3677281	bovine foamy virus	3677281	207343	species	bovine foamy virus	3677281	1
DNA	group I	herpesvirales	herpesviridae	rhadinovirus	bovine gammaherpesvirus 4	3434853	bovine gammaherpesvirus 4	3434853	10385	species	bovine gammaherpesvirus 4	3434853	0
DNA	group I	herpesvirales	herpesviridae	macavirus	bovine gammaherpesvirus 6	23538926	bovine gammaherpesvirus 6	23538926	1504288	species	bovine gammaherpesvirus 6	23538926	1
RNA	group VI	ortervirales	retroviridae	lentivirus	bovine immunodeficiency virus	3436531	bovine immunodeficiency virus	3436531	11657	species	bovine immunodeficiency virus	3436531	1
RNA	group VI	ortervirales	retroviridae	deltaretrovirus	bovine leukemia virus	3436906	bovine leukemia virus	3436906	11901	species	bovine leukemia virus	3436906	1
DNA	group I	rowavirales	adenoviridae	mastadenovirus	bovine mastadenovirus a	3606499	bovine adenovirus 1	3435058	10546	serotype	bovine mastadenovirus a	3606499	1
DNA	group I	rowavirales	adenoviridae	mastadenovirus	bovine mastadenovirus a	3606499	bovine mastadenovirus a	3606499	129953	species	bovine mastadenovirus a	3606499	1
DNA	group I	rowavirales	adenoviridae	mastadenovirus	bovine mastadenovirus b	3606496	bovine adenovirus 3	3435019	10510	serotype	bovine mastadenovirus b	3606496	1
DNA	group I	rowavirales	adenoviridae	mastadenovirus	bovine mastadenovirus b	3606496	bovine mastadenovirus b	3606496	129950	species	bovine mastadenovirus b	3606496	1
DNA	group I	rowavirales	adenoviridae	mastadenovirus	bovine mastadenovirus c	3606498	bovine adenovirus 10	3459712	39788	no rank	bovine mastadenovirus c	3606498	1
DNA	group I	rowavirales	adenoviridae	mastadenovirus	bovine mastadenovirus c	3606498	bovine mastadenovirus c	3606498	129952	species	bovine mastadenovirus c	3606498	1
RNA	group IV	nidovirales	tobaniviridae	bostovirus	bovine nidovirus 1	29395242	bovine nidovirus 1	29395242	1986112	species	bovine nidovirus 1	29395242	1
RNA	group IV	nidovirales	tobaniviridae	bostovirus	bovine nidovirus 1	29395242	bovine nidovirus tch5	26745793	1631554	no rank	bovine nidovirus 1	29395242	1
RNA	group V	mononegavirales	pneumoviridae	orthopneumovirus	bovine orthopneumovirus	3436161	bovine orthopneumovirus	3436161	11246	species	bovine orthopneumovirus	3436161	0
RNA	group V	mononegavirales	pneumoviridae	orthopneumovirus	bovine orthopneumovirus	3436161	bovine respiratory syncytial virus atcc51908	3436163	11247	no rank	bovine respiratory syncytial virus atcc51908	3436163	1
DNA	group I	zurhausenvirales	papillomaviridae	na	bovine papillomavirus	3435092	bovine papillomavirus	3435092	10571	species	bovine papillomavirus	3435092	1
DNA	group I	chitovirales	poxviridae	parapoxvirus	bovine papular stomatitis virus	3606293	bovine papular stomatitis virus	3606293	129727	species	bovine papular stomatitis virus	3606293	1
DNA	group I	sepolyvirales	polyomaviridae	na	bovine polyomavirus 2	26316552	bovine polyomavirus 2	26316552	1578134	species	bovine polyomavirus 2	26316552	0
DNA	group I	sepolyvirales	polyomaviridae	na	bovine polyomavirus 2	26316552	bovine polyomavirus 2a	26745759	1561703	no rank	bovine polyomavirus 2a	26745759	1
DNA	group I	sepolyvirales	polyomaviridae	na	bovine polyomavirus 2	26316552	bovine polyomavirus 2b	26745761	1561704	no rank	bovine polyomavirus 2b	26745761	1
DNA	group I	sepolyvirales	polyomaviridae	na	bovine polyomavirus 3	26745763	bovine polyomavirus 3	26745763	1561705	species	bovine polyomavirus 3	26745763	1
DNA	group II	cremevirales	smacoviridae	porprismacovirus	bovine porprismacovirus	29601022	bovine porprismacovirus	29601022	2867337	species	bovine porprismacovirus	29601022	1
RNA	group V	mononegavirales	paramyxoviridae	respirovirus	bovine respirovirus 3	3436105	bovine respirovirus 3	3436105	11215	species	bovine respirovirus 3	3436105	1
RNA	group VI	ortervirales	retroviridae	betaretrovirus	bovine retrovirus ch15	26745851	bovine retrovirus ch15	26745851	1822365	species	bovine retrovirus ch15	26745851	1
RNA	group IV	picornavirales	picornaviridae	aphthovirus	bovine rhinitis a virus	26745585	bovine rhinitis a virus	26745585	1155188	species	bovine rhinitis a virus	26745585	1
RNA	group IV	picornavirales	picornaviridae	aphthovirus	bovine rhinitis b virus	4072566	bovine rhinitis b virus	4072566	693066	species	bovine rhinitis b virus	4072566	0
RNA	group IV	picornavirales	picornaviridae	aphthovirus	bovine rhinitis b virus	4072566	bovine rhinitis b virus 1	29400122	2758977	no rank	bovine rhinitis b virus 1	29400122	1
RNA	group IV	picornavirales	picornaviridae	aphthovirus	bovine rhinovirus 1	29301110	bovine rhinovirus 1	29301110	1606765	species	bovine rhinovirus 1	29301110	1
DNA	group II	cremevirales	smacoviridae	na	bovine smacovirus	29601006	bovine smacovirus	29601006	2867338	species	bovine smacovirus	29601006	1
RNA	group IV	nidovirales	tobaniviridae	torovirus	bovine torovirus	3519494	bovine torovirus	3519494	74501	species	bovine torovirus	3519494	1
RNA	group IV	nidovirales	tobaniviridae	torovirus	bovine torovirus	3519494	breda virus	3471369	46473	no rank	bovine torovirus	3519494	1
RNA	group V	bunyavirales	hantaviridae	orthohantavirus	bowe orthohantavirus	29395118	bowe orthohantavirus	29395118	1980461	species	bowe orthohantavirus	29395118	1
RNA	group V	bunyavirales	hantaviridae	orthohantavirus	bowe orthohantavirus	29395118	bowe virus	26302902	1400425	no rank	bowe orthohantavirus	29395118	1
RNA	group V	bunyavirales	arenaviridae	mammarenavirus	brazilian mammarenavirus	28955372	brazilian mammarenavirus	28955372	2169992	species	brazilian mammarenavirus	28955372	1
DNA	group I	chitovirales	poxviridae	na	brazilian porcupinepox virus 1	29600812	brazilian porcupinepox virus 1	29600812	2704521	species	brazilian porcupinepox virus 1	29600812	1
RNA	group V	bunyavirales	peribunyaviridae	orthobunyavirus	brazoran virus	26531932	brazoran virus	26531932	1368616	species	brazoran virus	26531932	1
DNA	group II	recrevirales	redondoviridae	torbevirus	brisavirus	29396718	brisavirus	29396718	2732654	species	brisavirus	29396718	1
RNA	group V	bunyavirales	hantaviridae	loanvirus	brno loanvirus	29395252	brno loanvirus	29395252	2734420	species	brno loanvirus	29395252	1
RNA	group V	bunyavirales	hantaviridae	loanvirus	brno loanvirus	29395252	brno virus	26303116	1744961	no rank	brno loanvirus	29395252	1
RNA	group III	reovirales	reoviridae	orthoreovirus	broome virus	4050298	broome virus	4050298	667093	species	broome virus	4050298	1
RNA	group VI	ortervirales	retroviridae	prosimiispumavirus	brown greater galago prosimian foamy virus	29301784	brown greater galago prosimian foamy virus	29301784	2170139	species	brown greater galago prosimian foamy virus	29301784	1
RNA	group V	bunyavirales	hantaviridae	orthohantavirus	bruges orthohantavirus	28882420	bruges orthohantavirus	28882420	1980462	species	bruges orthohantavirus	28882420	1
RNA	group V	bunyavirales	hantaviridae	orthohantavirus	bruges orthohantavirus	28882420	bruges virus	26303092	1679445	no rank	bruges orthohantavirus	28882420	1
RNA	group IV	nidovirales	coronaviridae	alphacoronavirus	btrf-alphacov/yn2012	26523918	btrf-alphacov/yn2012	26523918	1503293	species	btrf-alphacov/yn2012	26523918	1
DNA	group I	herpesvirales	herpesviridae	varicellovirus	bubaline alphaherpesvirus 1	3673213	bubaline alphaherpesvirus 1	3673213	202910	species	bubaline alphaherpesvirus 1	3673213	1
DNA	group II	geplafuvirales	genomoviridae	gemykrogvirus	bubaline-associated gemykrogvirus	29601132	bubaline-associated gemykrogvirus	29601132	2781372	species	bubaline-associated gemykrogvirus	29601132	1
DNA	group II	piccovirales	parvoviridae	na	bufavirus-3	26523836	bufavirus-3	26523836	1391667	species	bufavirus-3	26523836	1
RNA	group V	bunyavirales	phenuiviridae	phlebovirus	bujaru phlebovirus	29395144	bujaru phlebovirus	29395144	1933183	species	bujaru phlebovirus	29395144	1
RNA	group V	bunyavirales	phenuiviridae	phlebovirus	bujaru phlebovirus	29395144	bujaru virus	4194414	904679	no rank	bujaru phlebovirus	29395144	1
RNA	group IV	amarillovirales	flaviviridae	flavivirus	bukalasa bat virus	3502551	bukalasa bat virus	3502551	64281	species	bukalasa bat virus	3502551	1
RNA	group IV	nidovirales	coronaviridae	deltacoronavirus	bulbul coronavirus hku11	3998099	bulbul coronavirus hku11	3998099	574549	species	bulbul coronavirus hku11	3998099	0
RNA	group IV	nidovirales	coronaviridae	deltacoronavirus	bulbul coronavirus hku11	3998099	bulbul coronavirus hku11-796	3996155	572287	no rank	bulbul coronavirus hku11-796	3996155	1
RNA	group IV	nidovirales	coronaviridae	deltacoronavirus	bulbul coronavirus hku11	3998099	bulbul coronavirus hku11-934	3996156	572288	no rank	bulbul coronavirus hku11-934	3996156	1
RNA	group V	mononegavirales	filoviridae	ebolavirus	bundibugyo ebolavirus	3991856	bundibugyo ebolavirus	3991856	565995	species	bundibugyo ebolavirus	3991856	1
RNA	group V	bunyavirales	peribunyaviridae	orthobunyavirus	bunyamwera orthobunyavirus	28882538	abbey lake orthobunyavirus	26531892	1501396	no rank	abbey lake orthobunyavirus	26531892	1
RNA	group V	bunyavirales	peribunyaviridae	orthobunyavirus	bunyamwera orthobunyavirus	28882538	bunyamwera orthobunyavirus	28882538	1933179	species	bunyamwera orthobunyavirus	28882538	0
RNA	group V	bunyavirales	peribunyaviridae	orthobunyavirus	bunyamwera orthobunyavirus	28882538	bunyamwera virus	3452222	35304	no rank	bunyamwera orthobunyavirus	28882538	1
RNA	group V	bunyavirales	peribunyaviridae	orthobunyavirus	bunyamwera orthobunyavirus	28882538	cholul virus	24657091	1093160	no rank	cholul virus	24657091	1
RNA	group V	bunyavirales	peribunyaviridae	orthobunyavirus	bunyamwera orthobunyavirus	28882538	lokern virus	3736783	273346	no rank	lokern virus	3736783	1
RNA	group V	bunyavirales	peribunyaviridae	orthobunyavirus	bunyamwera orthobunyavirus	28882538	ngari virus	3736794	273357	no rank	ngari virus	3736794	1
RNA	group V	bunyavirales	peribunyaviridae	orthobunyavirus	bunyamwera orthobunyavirus	28882538	northway virus	3531113	80937	no rank	northway virus	3531113	1
RNA	group V	bunyavirales	peribunyaviridae	orthobunyavirus	bunyamwera orthobunyavirus	28882538	xingu virus	3736785	273348	no rank	xingu virus	3736785	1
RNA	group V	bunyavirales	nairoviridae	orthonairovirus	burana orthonairovirus	29400568	burana orthonairovirus	29400568	1980518	species	burana orthonairovirus	29400568	1
RNA	group V	mononegavirales	rhabdoviridae	na	burg el arab virus	28955568	burg el arab virus	28955568	2686073	species	burg el arab virus	28955568	1
RNA	group IV	stellavirales	astroviridae	mamastrovirus	burkina faso astrovirus	26316980	burkina faso astrovirus	26316980	1518574	species	burkina faso astrovirus	26316980	1
RNA	group IV	stellavirales	astroviridae	mamastrovirus	burkina faso astrovirus	26316980	human astrovirus bf34	27865008	1518575	no rank	burkina faso astrovirus	26316980	1
RNA	group V	bunyavirales	peribunyaviridae	orthobunyavirus	bushbush orthobunyavirus	29400536	benfica virus	29402122	2748204	no rank	benfica virus	29402122	1
RNA	group V	bunyavirales	peribunyaviridae	orthobunyavirus	bushbush orthobunyavirus	29400536	bushbush orthobunyavirus	29400536	2170056	species	bushbush orthobunyavirus	29400536	0
RNA	group V	bunyavirales	peribunyaviridae	orthobunyavirus	bushbush orthobunyavirus	29400536	bushbush virus	29402124	2748203	no rank	bushbush orthobunyavirus	29400536	1
RNA	group V	bunyavirales	peribunyaviridae	orthobunyavirus	bushbush orthobunyavirus	29400536	juan diaz virus	29402120	2748205	no rank	juan diaz virus	29402120	1
RNA	group V	bunyavirales	peribunyaviridae	orthobunyavirus	buttonwillow orthobunyavirus	29400520	buttonwillow orthobunyavirus	29400520	2560361	species	buttonwillow orthobunyavirus	29400520	1
RNA	group V	bunyavirales	peribunyaviridae	orthobunyavirus	buttonwillow orthobunyavirus	29400520	buttonwillow virus	3632765	159140	no rank	buttonwillow orthobunyavirus	29400520	1
RNA	group V	bunyavirales	peribunyaviridae	orthobunyavirus	bwamba orthobunyavirus	3452234	bwamba orthobunyavirus	3452234	35310	species	bwamba orthobunyavirus	3452234	1
RNA	group V	bunyavirales	peribunyaviridae	orthobunyavirus	bwamba orthobunyavirus	3452234	pongola virus - saar1	3968738	537994	no rank	bwamba orthobunyavirus	3452234	1
RNA	group IV	martellivirales	togaviridae	alphavirus	cabassou virus	3496727	cabassou virus	3496727	60879	species	cabassou virus	3496727	1
RNA	group V	bunyavirales	phenuiviridae	phlebovirus	cacao phlebovirus	29400422	cacao phlebovirus	29400422	2734441	species	cacao phlebovirus	29400422	1
RNA	group V	bunyavirales	phenuiviridae	phlebovirus	cacao phlebovirus	29400422	cacao virus	4022306	629730	no rank	cacao phlebovirus	29400422	1
DNA	group I	herpesvirales	herpesviridae	na	cacatuid alphaherpesvirus 2	28955798	cacatuid alphaherpesvirus 2	28955798	2604840	species	cacatuid alphaherpesvirus 2	28955798	1
RNA	group V	bunyavirales	peribunyaviridae	orthobunyavirus	cache valley orthobunyavirus	29395062	cache valley orthobunyavirus	29395062	2560364	species	cache valley orthobunyavirus	29395062	0
RNA	group V	bunyavirales	peribunyaviridae	orthobunyavirus	cache valley orthobunyavirus	29395062	cache valley virus	3531109	80935	no rank	cache valley orthobunyavirus	29395062	1
RNA	group V	bunyavirales	peribunyaviridae	orthobunyavirus	cachoeira porteira orthobunyavirus	29400518	cachoeira porteira orthobunyavirus	29400518	2560365	species	cachoeira porteira orthobunyavirus	29400518	1
RNA	group V	bunyavirales	peribunyaviridae	orthobunyavirus	cachoeira porteira orthobunyavirus	29400518	cachoeira porteira virus	26531936	1138490	no rank	cachoeira porteira orthobunyavirus	29400518	1
RNA	group IV	amarillovirales	flaviviridae	flavivirus	cacipacore virus	3502597	cacipacore virus	3502597	64305	species	cacipacore virus	3502597	1
RNA	group IV	picornavirales	picornaviridae	dicipivirus	cadicivirus a	26317056	cadicivirus a	26317056	1330068	species	cadicivirus a	26317056	1
RNA	group IV	picornavirales	picornaviridae	dicipivirus	cadicivirus a	26317056	canine picodicistrovirus	26747463	1150861	no rank	cadicivirus a	26317056	1
RNA	group IV	picornavirales	picornaviridae	dicipivirus	cadicivirus b	29395352	cadicivirus b	29395352	2560366	species	cadicivirus b	29395352	1
RNA	group IV	picornavirales	picornaviridae	dicipivirus	cadicivirus b	29395352	hedgehog dicipivirus	29320242	2041149	no rank	cadicivirus b	29395352	1
RNA	group V	bunyavirales	peribunyaviridae	orthobunyavirus	calchaqui virus	26531938	calchaqui virus	26531938	1552845	species	calchaqui virus	26531938	1
RNA	group V	bunyavirales	arenaviridae	mammarenavirus	cali mammarenavirus	29400594	cali mammarenavirus	29400594	2169993	species	cali mammarenavirus	29400594	1
RNA	group IV	picornavirales	caliciviridae	na	calicivirus chicken/v0021/bayern/2004	4181450	calicivirus chicken/v0021/bayern/2004	4181450	889389	species	calicivirus chicken/v0021/bayern/2004	4181450	1
RNA	group IV	picornavirales	caliciviridae	na	calicivirus isolate tcg	3709735	calicivirus isolate tcg	3709735	243550	species	calicivirus isolate tcg	3709735	1
RNA	group IV	picornavirales	caliciviridae	na	calicivirus turkey/md-2010	4212818	calicivirus turkey/md-2010	4212818	928728	species	calicivirus turkey/md-2010	4212818	1
RNA	group V	bunyavirales	peribunyaviridae	orthobunyavirus	california encephalitis orthobunyavirus	29276176	california encephalitis orthobunyavirus	29276176	1933264	species	california encephalitis orthobunyavirus	29276176	0
RNA	group V	bunyavirales	peribunyaviridae	orthobunyavirus	california encephalitis orthobunyavirus	29276176	california encephalitis virus	3452224	35305	no rank	california encephalitis orthobunyavirus	29276176	1
RNA	group V	bunyavirales	peribunyaviridae	orthobunyavirus	california encephalitis orthobunyavirus	29276176	chatanga virus	3944496	507486	no rank	chatanga virus	3944496	1
RNA	group V	bunyavirales	peribunyaviridae	orthobunyavirus	california encephalitis orthobunyavirus	29276176	inkoo virus	3469196	45269	no rank	inkoo virus	3469196	1
DNA	group I	sepolyvirales	polyomaviridae	na	california sea lion polyomavirus 2	29600878	california sea lion polyomavirus 2	29600878	2752309	species	california sea lion polyomavirus 2	29600878	1
DNA	group I	zurhausenvirales	papillomaviridae	na	callithrix penicillata papillomavirus type 1	28956044	callithrix penicillata papillomavirus type 1	28956044	2704503	species	callithrix penicillata papillomavirus type 1	28956044	1
DNA	group I	zurhausenvirales	papillomaviridae	na	callithrix penicillata papillomavirus type 2	28956046	callithrix penicillata papillomavirus type 2	28956046	2704504	species	callithrix penicillata papillomavirus type 2	28956046	1
DNA	group I	herpesvirales	herpesviridae	lymphocryptovirus	callitrichine gammaherpesvirus 3	3575765	callitrichine gammaherpesvirus 3	3575765	106331	species	callitrichine gammaherpesvirus 3	3575765	1
DNA	group I	sepolyvirales	polyomaviridae	na	callosciurus erythraeus polyomavirus 1	28956058	callosciurus erythraeus polyomavirus 1	28956058	2721748	species	callosciurus erythraeus polyomavirus 1	28956058	1
DNA	group I	sepolyvirales	polyomaviridae	na	callosciurus prevostii polyomavirus 1	28956062	callosciurus prevostii polyomavirus 1	28956062	2721749	species	callosciurus prevostii polyomavirus 1	28956062	1
DNA	group I	sepolyvirales	polyomaviridae	na	calomys tener polyomavirus	28956102	calomys tener polyomavirus	28956102	2163423	species	calomys tener polyomavirus	28956102	1
RNA	group V	bunyavirales	peribunyaviridae	orthobunyavirus	calovo virus	3816996	calovo virus	3816996	365047	species	calovo virus	3816996	1
DNA	group II	cremevirales	smacoviridae	drosmacovirus	camel associated drosmacovirus 1	29303312	camel associated drosmacovirus 1	29303312	2169876	species	camel associated drosmacovirus 1	29303312	1
DNA	group II	cremevirales	smacoviridae	drosmacovirus	camel associated drosmacovirus 2	29303314	camel associated drosmacovirus 2	29303314	2169877	species	camel associated drosmacovirus 2	29303314	1
DNA	group II	cremevirales	smacoviridae	porprismacovirus	camel associated porprismacovirus 1	29303316	camel associated porprismacovirus 1	29303316	2170105	species	camel associated porprismacovirus 1	29303316	1
DNA	group II	cremevirales	smacoviridae	porprismacovirus	camel associated porprismacovirus 2	29303318	camel associated porprismacovirus 2	29303318	2170106	species	camel associated porprismacovirus 2	29303318	1
DNA	group II	cremevirales	smacoviridae	porprismacovirus	camel associated porprismacovirus 3	29303320	camel associated porprismacovirus 3	29303320	2170107	species	camel associated porprismacovirus 3	29303320	1
DNA	group II	cremevirales	smacoviridae	porprismacovirus	camel associated porprismacovirus 4	29303322	camel associated porprismacovirus 4	29303322	2170108	species	camel associated porprismacovirus 4	29303322	1
RNA	group IV	nidovirales	coronaviridae	betacoronavirus	camel coronavirus hku23	27097316	camel coronavirus hku23	27097316	1699096	species	camel coronavirus hku23	27097316	1
RNA	group V	bunyavirales	nairoviridae	orthonairovirus	camel crimean-congo hemorrhagic fever orthonairovirus	29602726	camel crimean-congo hemorrhagic fever orthonairovirus	29602726	2770106	species	camel crimean-congo hemorrhagic fever orthonairovirus	29602726	1
DNA	group I	chitovirales	poxviridae	orthopoxvirus	camelpox virus	3442991	camelpox virus	3442991	28873	species	camelpox virus	3442991	1
DNA	group I	chitovirales	poxviridae	orthopoxvirus	camelpox virus	3442991	camelpox virus cms	3673463	203172	no rank	camelpox virus	3442991	1
DNA	group I	chitovirales	poxviridae	orthopoxvirus	camelpox virus	3442991	camelpox virus m-96	3673464	203173	no rank	camelpox virus	3442991	1
DNA	group I	zurhausenvirales	papillomaviridae	deltapapillomavirus	camelus dromedarius papillomavirus 3	29600896	camelus dromedarius papillomavirus 3	29600896	2714896	species	camelus dromedarius papillomavirus 3	29600896	1
RNA	group IV	nidovirales	coronaviridae	gammacoronavirus	canada goose coronavirus	29303560	canada goose coronavirus	29303560	2569586	species	canada goose coronavirus	29303560	1
DNA	group II	cirlivirales	circoviridae	circovirus	canary circovirus	3618134	canary circovirus	3618134	142661	species	canary circovirus	3618134	1
DNA	group I	chitovirales	poxviridae	avipoxvirus	canarypox virus	3467181	canarypox virus	3467181	44088	species	canarypox virus	3467181	0
DNA	group I	chitovirales	poxviridae	avipoxvirus	canarypox virus	3467181	shearwaterpox virus	26201032	1974596	no rank	shearwaterpox virus	26201032	1
RNA	group V	bunyavirales	phenuiviridae	phlebovirus	candiru phlebovirus	25924812	ariquemes virus	4250809	1000645	no rank	ariquemes virus	4250809	1
RNA	group V	bunyavirales	phenuiviridae	phlebovirus	candiru phlebovirus	25924812	candiru phlebovirus	25924812	1933182	species	candiru phlebovirus	25924812	0
RNA	group V	bunyavirales	phenuiviridae	phlebovirus	candiru phlebovirus	25924812	chandiru virus	4022302	629725	no rank	candiru phlebovirus	25924812	1
RNA	group V	bunyavirales	phenuiviridae	phlebovirus	candiru phlebovirus	25924812	jacunda virus	4250748	1000411	no rank	jacunda virus	4250748	1
RNA	group V	bunyavirales	phenuiviridae	phlebovirus	candiru phlebovirus	25924812	morumbi virus	4250811	1000647	no rank	morumbi virus	4250811	1
RNA	group V	bunyavirales	phenuiviridae	phlebovirus	candiru phlebovirus	25924812	mucura virus	4250812	1000648	no rank	mucura virus	4250812	1
RNA	group V	bunyavirales	phenuiviridae	phlebovirus	candiru phlebovirus	25924812	serra norte virus	4250813	1000649	no rank	serra norte virus	4250813	1
DNA	group I	herpesvirales	herpesviridae	varicellovirus	canid alphaherpesvirus 1	3643011	canid alphaherpesvirus 1	3643011	170325	species	canid alphaherpesvirus 1	3643011	1
DNA	group II	geplafuvirales	genomoviridae	gemygorvirus	canine associated gemygorvirus 1	29396588	canine associated gemygorvirus 1	29396588	1985425	species	canine associated gemygorvirus 1	29396588	1
DNA	group II	geplafuvirales	genomoviridae	gemygorvirus	canine associated gemygorvirus 1	29396588	faeces associated gemycircularvirus 15	27712515	1843735	no rank	canine associated gemygorvirus 1	29396588	1
RNA	group IV	stellavirales	astroviridae	mamastrovirus	canine astrovirus	26747467	canine astrovirus	26747467	1157338	species	canine astrovirus	26747467	1
DNA	group II	piccovirales	parvoviridae	bocaparvovirus	canine bocavirus	26747411	canine bocavirus	26747411	1108949	species	canine bocavirus	26747411	1
DNA	group II	piccovirales	parvoviridae	bocaparvovirus	canine bocavirus 2	28956644	canine bocavirus 2	28956644	2093270	species	canine bocavirus 2	28956644	1
DNA	group II	piccovirales	parvoviridae	bocaparvovirus	canine bocavirus 3	26747643	canine bocavirus 3	26747643	1295080	species	canine bocavirus 3	26747643	1
DNA	group II	cirlivirales	circoviridae	circovirus	canine circovirus	26317808	canine circovirus	26317808	1194757	species	canine circovirus	26317808	0
DNA	group II	cirlivirales	circoviridae	circovirus	canine circovirus	26317808	fox circovirus	26748007	1678251	no rank	fox circovirus	26748007	1
DNA	group II	geplafuvirales	genomoviridae	gemycircularvirus	canine feces-associated gemycircularvirus	29304266	canine feces-associated gemycircularvirus	29304266	2017709	species	canine feces-associated gemycircularvirus	29304266	1
RNA	group IV	picornavirales	picornaviridae	kobuvirus	canine kobuvirus	26748095	canine kobuvirus	26748095	1836608	species	canine kobuvirus	26748095	1
DNA	group I	rowavirales	adenoviridae	mastadenovirus	canine mastadenovirus a	3435054	canine adenovirus 1	3435023	10512	serotype	canine adenovirus 1	3435023	1
DNA	group I	rowavirales	adenoviridae	mastadenovirus	canine mastadenovirus a	3435054	canine adenovirus 2	3435027	10514	serotype	canine adenovirus 2	3435027	1
DNA	group I	rowavirales	adenoviridae	mastadenovirus	canine mastadenovirus a	3435054	canine mastadenovirus a	3435054	10537	species	canine mastadenovirus a	3435054	0
RNA	group V	mononegavirales	paramyxoviridae	morbillivirus	canine morbillivirus	3436134	canine distemper virus strain onderstepoort	3436136	11233	no rank	canine morbillivirus	3436134	1
RNA	group V	mononegavirales	paramyxoviridae	morbillivirus	canine morbillivirus	3436134	canine morbillivirus	3436134	11232	species	canine morbillivirus	3436134	1
DNA	group I	zurhausenvirales	papillomaviridae	na	canine papillomavirus	26747439	canine papillomavirus	26747439	1134411	species	canine papillomavirus	26747439	1
DNA	group I	zurhausenvirales	papillomaviridae	taupapillomavirus	canine papillomavirus 21	28956648	canine papillomavirus 21	28956648	2304619	species	canine papillomavirus 21	28956648	1
DNA	group I	zurhausenvirales	papillomaviridae	taupapillomavirus	canine papillomavirus 22	28956650	canine papillomavirus 22	28956650	2304620	species	canine papillomavirus 22	28956650	1
DNA	group I	zurhausenvirales	papillomaviridae	taupapillomavirus	canine papillomavirus 23	28956652	canine papillomavirus 23	28956652	2304621	species	canine papillomavirus 23	28956652	1
RNA	group V	mononegavirales	pneumoviridae	na	canine pneumovirus	26747749	canine pneumovirus	26747749	1408279	species	canine pneumovirus	26747749	1
RNA	group IV	picornavirales	caliciviridae	vesivirus	canine vesivirus	26747485	calicivirus isolate allston 2008/us	4055764	673763	no rank	canine vesivirus	26747485	1
RNA	group IV	picornavirales	caliciviridae	vesivirus	canine vesivirus	26747485	calicivirus isolate allston 2009/us	4055765	673764	no rank	canine vesivirus	26747485	1
RNA	group IV	picornavirales	caliciviridae	vesivirus	canine vesivirus	26747485	canine vesivirus	26747485	1176484	species	canine vesivirus	26747485	1
DNA	group I	sepolyvirales	polyomaviridae	betapolyomavirus	canis familiaris polyomavirus 1	28956658	canis familiaris polyomavirus 1	28956658	1980633	species	canis familiaris polyomavirus 1	28956658	1
DNA	group I	sepolyvirales	polyomaviridae	na	canis lupus polyomavirus 1	28956660	canis lupus polyomavirus 1	28956660	2170403	species	canis lupus polyomavirus 1	28956660	1
RNA	group V	bunyavirales	hantaviridae	orthohantavirus	cano delgadito orthohantavirus	28884620	cano delgadito orthohantavirus	28884620	1980463	species	cano delgadito orthohantavirus	28884620	1
RNA	group V	bunyavirales	hantaviridae	orthohantavirus	cao bang orthohantavirus	28884650	cao bang orthohantavirus	28884650	1980464	species	cao bang orthohantavirus	28884650	1
RNA	group V	bunyavirales	peribunyaviridae	orthobunyavirus	capim orthobunyavirus	29395064	capim orthobunyavirus	29395064	1933265	species	capim orthobunyavirus	29395064	1
RNA	group V	bunyavirales	peribunyaviridae	orthobunyavirus	capim orthobunyavirus	29395064	capim virus	23539124	35312	no rank	capim orthobunyavirus	29395064	1
DNA	group I	sepolyvirales	polyomaviridae	na	capra aegagrus polyomavirus 1	28956778	capra aegagrus polyomavirus 1	28956778	2170409	species	capra aegagrus polyomavirus 1	28956778	1
DNA	group I	zurhausenvirales	papillomaviridae	na	capra hircus papillomavirus type 2	3924626	capra hircus papillomavirus type 2	3924626	485388	species	capra hircus papillomavirus type 2	3924626	1
DNA	group I	herpesvirales	herpesviridae	varicellovirus	caprine alphaherpesvirus 1	3459963	caprine alphaherpesvirus 1	3459963	39944	species	caprine alphaherpesvirus 1	3459963	1
RNA	group VI	ortervirales	retroviridae	lentivirus	caprine arthritis encephalitis virus	3436532	caprine arthritis encephalitis virus	3436532	11660	species	caprine arthritis encephalitis virus	3436532	0
RNA	group VI	ortervirales	retroviridae	lentivirus	caprine arthritis encephalitis virus	3436532	caprine arthritis encephalitis virus ov496	4018751	621214	no rank	caprine arthritis encephalitis virus	3436532	1
RNA	group VI	ortervirales	retroviridae	lentivirus	caprine arthritis encephalitis virus	3436532	caprine arthritis encephalitis virus roccaverano	3944750	507757	no rank	caprine arthritis encephalitis virus	3436532	1
RNA	group VI	ortervirales	retroviridae	lentivirus	caprine arthritis encephalitis virus	3436532	small ruminant lentivirus	3719654	254355	no rank	small ruminant lentivirus	3719654	1
RNA	group IV	stellavirales	astroviridae	na	caprine astrovirus	29601998	caprine astrovirus	29601998	2870633	species	caprine astrovirus	29601998	1
RNA	group IV	stellavirales	astroviridae	na	caprine astrovirus g3.1	28956788	caprine astrovirus g3.1	28956788	2598086	species	caprine astrovirus g3.1	28956788	1
RNA	group IV	stellavirales	astroviridae	na	caprine astrovirus g5.1	28956790	caprine astrovirus g5.1	28956790	2598087	species	caprine astrovirus g5.1	28956790	1
DNA	group I	herpesvirales	herpesviridae	macavirus	caprine gammaherpesvirus 2	3611160	caprine gammaherpesvirus 2	3611160	135102	species	caprine gammaherpesvirus 2	3611160	1
RNA	group IV	picornavirales	picornaviridae	kobuvirus	caprine kobuvirus	26745717	caprine kobuvirus	26745717	1452516	species	caprine kobuvirus	26745717	1
RNA	group V	mononegavirales	paramyxoviridae	respirovirus	caprine respirovirus 3	29614685	caprine parainfluenza virus 3	26745831	1529392	no rank	caprine respirovirus 3	29614685	1
RNA	group V	mononegavirales	paramyxoviridae	respirovirus	caprine respirovirus 3	29614685	caprine respirovirus 3	29614685	2560372	species	caprine respirovirus 3	29614685	1
DNA	group II	piccovirales	parvoviridae	chapparvovirus	capuchin kidney parvovirus	29304312	capuchin kidney parvovirus	29304312	2695302	species	capuchin kidney parvovirus	29304312	1
RNA	group VII	blubervirales	hepadnaviridae	orthohepadnavirus	capuchin monkey hepatitis b virus	28956798	capuchin monkey hepatitis b virus	28956798	2163996	species	capuchin monkey hepatitis b virus	28956798	1
DNA	group II	cirlivirales	circoviridae	cyclovirus	capybara associated cyclovirus 1	29304314	capybara associated cyclovirus 1	29304314	2604905	species	capybara associated cyclovirus 1	29304314	1
DNA	group II	cremevirales	smacoviridae	na	capybara associated smacovirus 1_cap1_104	29304316	capybara associated smacovirus 1_cap1_104	29304316	2585076	species	capybara associated smacovirus 1_cap1_104	29304316	1
DNA	group II	geplafuvirales	genomoviridae	na	capybara genomovirus 1	29374331	capybara genomovirus 1	29374331	2582936	species	capybara genomovirus 1	29374331	1
DNA	group II	geplafuvirales	genomoviridae	na	capybara genomovirus 10	29374333	capybara genomovirus 10	29374333	2582937	species	capybara genomovirus 10	29374333	1
DNA	group II	geplafuvirales	genomoviridae	na	capybara genomovirus 11	29374335	capybara genomovirus 11	29374335	2582938	species	capybara genomovirus 11	29374335	1
DNA	group II	geplafuvirales	genomoviridae	na	capybara genomovirus 12	29374337	capybara genomovirus 12	29374337	2582939	species	capybara genomovirus 12	29374337	1
DNA	group II	geplafuvirales	genomoviridae	na	capybara genomovirus 13	29374339	capybara genomovirus 13	29374339	2582940	species	capybara genomovirus 13	29374339	1
DNA	group II	geplafuvirales	genomoviridae	na	capybara genomovirus 2	29374341	capybara genomovirus 2	29374341	2582941	species	capybara genomovirus 2	29374341	1
DNA	group II	geplafuvirales	genomoviridae	na	capybara genomovirus 3	29374343	capybara genomovirus 3	29374343	2582942	species	capybara genomovirus 3	29374343	1
DNA	group II	geplafuvirales	genomoviridae	na	capybara genomovirus 4	29374345	capybara genomovirus 4	29374345	2582943	species	capybara genomovirus 4	29374345	1
DNA	group II	geplafuvirales	genomoviridae	na	capybara genomovirus 5	29374347	capybara genomovirus 5	29374347	2582944	species	capybara genomovirus 5	29374347	1
DNA	group II	geplafuvirales	genomoviridae	na	capybara genomovirus 6	29374349	capybara genomovirus 6	29374349	2582945	species	capybara genomovirus 6	29374349	1
DNA	group II	geplafuvirales	genomoviridae	na	capybara genomovirus 7	29374351	capybara genomovirus 7	29374351	2582946	species	capybara genomovirus 7	29374351	1
DNA	group II	geplafuvirales	genomoviridae	na	capybara genomovirus 8	29374353	capybara genomovirus 8	29374353	2582947	species	capybara genomovirus 8	29374353	1
DNA	group II	geplafuvirales	genomoviridae	na	capybara genomovirus 9	29374355	capybara genomovirus 9	29374355	2582948	species	capybara genomovirus 9	29374355	1
RNA	group V	mononegavirales	rhabdoviridae	vesiculovirus	carajas vesiculovirus	29400862	carajas vesiculovirus	29400862	1972571	species	carajas vesiculovirus	29400862	1
RNA	group V	mononegavirales	rhabdoviridae	vesiculovirus	carajas vesiculovirus	29400862	carajas virus	3705930	239239	no rank	carajas vesiculovirus	29400862	1
RNA	group V	bunyavirales	peribunyaviridae	orthobunyavirus	caraparu orthobunyavirus	29395066	apeu virus	3789326	334520	no rank	apeu virus	3789326	1
RNA	group V	bunyavirales	peribunyaviridae	orthobunyavirus	caraparu orthobunyavirus	29395066	bruconha virus	3801755	348014	no rank	bruconha virus	3801755	1
RNA	group V	bunyavirales	peribunyaviridae	orthobunyavirus	caraparu orthobunyavirus	29395066	caraparu orthobunyavirus	29395066	1933290	species	caraparu orthobunyavirus	29395066	0
RNA	group V	bunyavirales	peribunyaviridae	orthobunyavirus	caraparu orthobunyavirus	29395066	caraparu virus	3663424	192196	no rank	caraparu orthobunyavirus	29395066	1
RNA	group V	bunyavirales	peribunyaviridae	orthobunyavirus	caraparu orthobunyavirus	29395066	ossa virus	3801756	348015	no rank	ossa virus	3801756	1
RNA	group V	bunyavirales	peribunyaviridae	orthobunyavirus	caraparu orthobunyavirus	29395066	vinces virus	3663425	192197	no rank	vinces virus	3663425	1
DNA	group I	sepolyvirales	polyomaviridae	alphapolyomavirus	cardioderma cor polyomavirus 1	28957244	cardioderma cor polyomavirus 1	28957244	1891718	species	cardioderma cor polyomavirus 1	28957244	1
RNA	group IV	picornavirales	picornaviridae	cardiovirus	cardiovirus a	25911107	cardiovirus a	25911107	1821749	species	cardiovirus a	25911107	0
RNA	group IV	picornavirales	picornaviridae	cardiovirus	cardiovirus a	25911107	encephalomyocarditis virus	3437178	12104	no rank	encephalomyocarditis virus	3437178	1
RNA	group IV	picornavirales	picornaviridae	cardiovirus	cardiovirus a	25911107	mengo virus	3437184	12107	no rank	mengo virus	3437184	1
RNA	group IV	picornavirales	picornaviridae	cardiovirus	cardiovirus b	26303146	cardiovirus b	26303146	1821750	species	cardiovirus b	26303146	0
RNA	group IV	picornavirales	picornaviridae	cardiovirus	cardiovirus b	3674919	human tmev-like cardiovirus	3948170	511755	no rank	human tmev-like cardiovirus	3948170	1
RNA	group IV	picornavirales	picornaviridae	cardiovirus	cardiovirus b	3674919	rat theilovirus 1	3961290	529419	no rank	rat theilovirus 1	3961290	1
RNA	group IV	picornavirales	picornaviridae	cardiovirus	cardiovirus b	26303146	saffold virus	3879617	434309	no rank	saffold virus	3879617	1
RNA	group IV	picornavirales	picornaviridae	cardiovirus	cardiovirus b	26303146	saffold virus 1	29400128	2779847	no rank	saffold virus 1	29400128	1
RNA	group IV	picornavirales	picornaviridae	cardiovirus	cardiovirus b	26303146	saffold virus 2	26302916	1425211	no rank	saffold virus 2	26302916	1
RNA	group IV	picornavirales	picornaviridae	cardiovirus	cardiovirus b	26303146	saffold virus 3	28923378	1982742	no rank	saffold virus 3	28923378	1
RNA	group IV	picornavirales	picornaviridae	cardiovirus	cardiovirus b	3674919	theiler's encephalomyelitis virus	3437214	12124	no rank	theiler's encephalomyelitis virus	3437214	1
RNA	group IV	picornavirales	picornaviridae	cardiovirus	cardiovirus b	26303146	theiler's murine encephalomyeltits virus gdvii	3437220	12127	no rank	theiler's murine encephalomyeltits virus gdvii	3437220	1
RNA	group IV	picornavirales	picornaviridae	cardiovirus	cardiovirus b	3674919	theiler's-like virus of rats	3674934	204729	no rank	theiler's-like virus of rats	3674934	1
RNA	group IV	picornavirales	picornaviridae	cardiovirus	cardiovirus b	26303146	theilovirus	3674919	204711	no rank	theilovirus	3674919	0
RNA	group IV	picornavirales	picornaviridae	cardiovirus	cardiovirus c	28957246	boone cardiovirus 1	29300972	2034827	no rank	boone cardiovirus 1	29300972	1
RNA	group IV	picornavirales	picornaviridae	cardiovirus	cardiovirus c	28957246	cardiovirus c	28957246	1821751	species	cardiovirus c	28957246	0
RNA	group IV	amarillovirales	flaviviridae	flavivirus	carey island virus	3502566	carey island virus	3502566	64289	species	carey island virus	3502566	1
DNA	group II	geplafuvirales	genomoviridae	gemykrogvirus	caribou associated gemykrogvirus 1	29396576	caribou associated gemykrogvirus 1	29396576	1985417	species	caribou associated gemykrogvirus 1	29396576	1
DNA	group II	geplafuvirales	genomoviridae	gemykrogvirus	caribou associated gemykrogvirus 1	29396576	caribou feces-associated gemycircularvirus	27872007	1542743	no rank	caribou associated gemykrogvirus 1	29396576	1
DNA	group II	piccovirales	parvoviridae	amdoparvovirus	carnivore amdoparvovirus 1	25911109	aleutian mink disease virus	3442116	28314	no rank	carnivore amdoparvovirus 1	25911109	1
DNA	group II	piccovirales	parvoviridae	amdoparvovirus	carnivore amdoparvovirus 1	25911109	carnivore amdoparvovirus 1	25911109	1511862	species	carnivore amdoparvovirus 1	25911109	1
DNA	group II	piccovirales	parvoviridae	amdoparvovirus	carnivore amdoparvovirus 2	26552469	carnivore amdoparvovirus 2	26552469	1511863	species	carnivore amdoparvovirus 2	26552469	1
DNA	group II	piccovirales	parvoviridae	amdoparvovirus	carnivore amdoparvovirus 2	26552469	gray fox amdovirus	24657033	1093101	no rank	carnivore amdoparvovirus 2	26552469	1
DNA	group II	piccovirales	parvoviridae	amdoparvovirus	carnivore amdoparvovirus 3	29395460	carnivore amdoparvovirus 3	29395460	2169702	species	carnivore amdoparvovirus 3	29395460	1
DNA	group II	piccovirales	parvoviridae	amdoparvovirus	carnivore amdoparvovirus 3	29395460	raccoon dog amdovirus	27305904	1513315	no rank	carnivore amdoparvovirus 3	29395460	1
DNA	group II	piccovirales	parvoviridae	amdoparvovirus	carnivore amdoparvovirus 4	29290054	carnivore amdoparvovirus 4	29290054	2169703	species	carnivore amdoparvovirus 4	29290054	1
DNA	group II	piccovirales	parvoviridae	amdoparvovirus	carnivore amdoparvovirus 4	29290054	skunk amdoparvovirus	29360536	1961072	no rank	carnivore amdoparvovirus 4	29290054	1
DNA	group II	piccovirales	parvoviridae	bocaparvovirus	carnivore bocaparvovirus 1	26552471	canine minute virus	3784819	329639	no rank	carnivore bocaparvovirus 1	26552471	1
DNA	group II	piccovirales	parvoviridae	bocaparvovirus	carnivore bocaparvovirus 1	26552471	carnivore bocaparvovirus 1	26552471	1511866	species	carnivore bocaparvovirus 1	26552471	1
DNA	group II	piccovirales	parvoviridae	bocaparvovirus	carnivore bocaparvovirus 2	26318074	canine bocavirus 1	26747871	1511885	no rank	carnivore bocaparvovirus 2	26318074	1
DNA	group II	piccovirales	parvoviridae	bocaparvovirus	carnivore bocaparvovirus 2	26318074	carnivore bocaparvovirus 2	26318074	1511867	species	carnivore bocaparvovirus 2	26318074	1
DNA	group II	piccovirales	parvoviridae	bocaparvovirus	carnivore bocaparvovirus 3	26318076	carnivore bocaparvovirus 3	26318076	1511868	species	carnivore bocaparvovirus 3	26318076	1
DNA	group II	piccovirales	parvoviridae	bocaparvovirus	carnivore bocaparvovirus 3	26318076	feline bocavirus	26747483	1174530	no rank	carnivore bocaparvovirus 3	26318076	1
DNA	group II	piccovirales	parvoviridae	bocaparvovirus	carnivore bocaparvovirus 4	28957290	carnivore bocaparvovirus 4	28957290	2169767	species	carnivore bocaparvovirus 4	28957290	1
DNA	group II	piccovirales	parvoviridae	bocaparvovirus	carnivore bocaparvovirus 4	28957290	feline bocaparvovirus 2	26747773	1417756	no rank	carnivore bocaparvovirus 4	28957290	1
DNA	group II	piccovirales	parvoviridae	bocaparvovirus	carnivore bocaparvovirus 5	28957292	carnivore bocaparvovirus 5	28957292	2169768	species	carnivore bocaparvovirus 5	28957292	1
DNA	group II	piccovirales	parvoviridae	bocaparvovirus	carnivore bocaparvovirus 5	28957292	feline bocaparvovirus 3	28988996	2259807	no rank	carnivore bocaparvovirus 5	28957292	1
DNA	group II	piccovirales	parvoviridae	bocaparvovirus	carnivore bocaparvovirus 6	28957294	carnivore bocaparvovirus 6	28957294	2169769	species	carnivore bocaparvovirus 6	28957294	1
DNA	group II	piccovirales	parvoviridae	bocaparvovirus	carnivore bocaparvovirus 6	28957294	mink bocavirus 1	29400938	2259808	no rank	carnivore bocaparvovirus 6	28957294	1
DNA	group II	piccovirales	parvoviridae	chapparvovirus	carnivore chapparvovirus 1	29278460	cachavirus-1a	29303034	2575764	no rank	cachavirus-1a	29303034	1
DNA	group II	piccovirales	parvoviridae	chapparvovirus	carnivore chapparvovirus 1	29278460	cachavirus-1b	29303036	2575765	no rank	cachavirus-1b	29303036	1
DNA	group II	piccovirales	parvoviridae	chapparvovirus	carnivore chapparvovirus 1	29278460	carnivore chapparvovirus 1	29278460	2575728	species	carnivore chapparvovirus 1	29278460	0
DNA	group II	piccovirales	parvoviridae	dependoparvovirus	carnivore dependoparvovirus 1	29600786	carnivore dependoparvovirus 1	29600786	2843913	species	carnivore dependoparvovirus 1	29600786	1
DNA	group II	piccovirales	parvoviridae	dependoparvovirus	carnivore dependoparvovirus 1	29600786	feline dependoparvovirus	29601248	2733691	no rank	carnivore dependoparvovirus 1	29600786	1
DNA	group II	piccovirales	parvoviridae	protoparvovirus	carnivore protoparvovirus 1	3435410	canine parvovirus	3435414	10788	no rank	canine parvovirus	3435414	0
DNA	group II	piccovirales	parvoviridae	protoparvovirus	carnivore protoparvovirus 1	3435410	canine parvovirus 2	3712705	246878	no rank	canine parvovirus 2	3712705	1
DNA	group II	piccovirales	parvoviridae	protoparvovirus	carnivore protoparvovirus 1	3435410	canine parvovirus 2a	3936106	497961	no rank	canine parvovirus 2	3712705	1
DNA	group II	piccovirales	parvoviridae	protoparvovirus	carnivore protoparvovirus 1	3435410	canine parvovirus 2b	3993373	568986	no rank	canine parvovirus 2	3712705	1
DNA	group II	piccovirales	parvoviridae	protoparvovirus	carnivore protoparvovirus 1	3435410	canine parvovirus 2c	3974175	544789	no rank	canine parvovirus 2	3712705	1
DNA	group II	piccovirales	parvoviridae	protoparvovirus	carnivore protoparvovirus 1	25911279	carnivore protoparvovirus 1	25911279	1511906	species	carnivore protoparvovirus 1	25911279	0
DNA	group II	piccovirales	parvoviridae	protoparvovirus	carnivore protoparvovirus 1	25911279	feline panleukopenia virus	3435410	10786	no rank	carnivore protoparvovirus 1	25911279	0
DNA	group II	piccovirales	parvoviridae	protoparvovirus	carnivore protoparvovirus 1	3435410	mink enteritis virus	3435422	10792	no rank	mink enteritis virus	3435422	1
DNA	group I	sepolyvirales	polyomaviridae	alphapolyomavirus	carollia perspicillata polyomavirus 1	27629007	carollia perspicillata polyomavirus 1	27629007	1606502	species	carollia perspicillata polyomavirus 1	27629007	1
DNA	group I	sepolyvirales	polyomaviridae	na	cat associated lyon-iarc polyomavirus	29600880	cat associated lyon-iarc polyomavirus	29600880	2583501	species	cat associated lyon-iarc polyomavirus	29600880	1
RNA	group V	bunyavirales	peribunyaviridae	orthobunyavirus	cat que orthobunyavirus	29400516	cat que orthobunyavirus	29400516	2560374	species	cat que orthobunyavirus	29400516	0
RNA	group V	bunyavirales	peribunyaviridae	orthobunyavirus	cat que orthobunyavirus	29400516	cat que virus	26531942	1495866	no rank	cat que orthobunyavirus	29400516	1
RNA	group V	bunyavirales	peribunyaviridae	orthobunyavirus	cat que orthobunyavirus	3452226	oya virus	3652963	181003	no rank	oya virus	3652963	1
DNA	group II	cremevirales	smacoviridae	porprismacovirus	cattle blood-associated circovirus-like virus	29374397	cattle blood-associated circovirus-like virus	29374397	2077298	species	cattle blood-associated circovirus-like virus	29374397	1
DNA	group II	geplafuvirales	genomoviridae	gemycircularvirus	cattle blood-associated gemycircularvirus	29304954	cattle blood-associated gemycircularvirus	29304954	2077296	species	cattle blood-associated gemycircularvirus	29304954	1
RNA	group V	bunyavirales	peribunyaviridae	orthobunyavirus	catu orthobunyavirus	29395068	catu orthobunyavirus	29395068	1933269	species	catu orthobunyavirus	29395068	1
RNA	group V	bunyavirales	peribunyaviridae	orthobunyavirus	catu orthobunyavirus	29395068	catu virus	22681423	1678225	no rank	catu orthobunyavirus	29395068	1
DNA	group I	herpesvirales	herpesviridae	na	caviid betaherpesvirus 2	3449617	caviid betaherpesvirus 2	3449617	33706	species	caviid betaherpesvirus 2	3449617	1
DNA	group I	herpesvirales	herpesviridae	na	caviid betaherpesvirus 2	3449617	caviid herpesvirus 2 str. cidmtr	27820327	1415526	no rank	caviid betaherpesvirus 2	3449617	1
DNA	group I	herpesvirales	herpesviridae	cytomegalovirus	cebine betaherpesvirus 1	28957512	cebine betaherpesvirus 1	28957512	1125844	species	cebine betaherpesvirus 1	28957512	1
DNA	group I	sepolyvirales	polyomaviridae	betapolyomavirus	cebus albifrons polyomavirus 1	28957516	cebus albifrons polyomavirus 1	28957516	1236392	species	cebus albifrons polyomavirus 1	28957516	1
RNA	group V	mononegavirales	paramyxoviridae	henipavirus	cedar henipavirus	29395260	cedar henipavirus	29395260	1979179	species	cedar henipavirus	29395260	1
RNA	group V	mononegavirales	paramyxoviridae	henipavirus	cedar henipavirus	29395260	cedar virus	27240946	1221391	no rank	cedar henipavirus	29395260	1
RNA	group VI	ortervirales	retroviridae	simiispumavirus	central cimpanzee simian foamy virus	29305088	central cimpanzee simian foamy virus	29305088	2170194	species	central cimpanzee simian foamy virus	29305088	1
DNA	group I	herpesvirales	herpesviridae	simplexvirus	cercopithecine alphaherpesvirus 2	3434751	cercopithecine alphaherpesvirus 2	3434751	10317	species	cercopithecine alphaherpesvirus 2	3434751	1
DNA	group I	herpesvirales	herpesviridae	varicellovirus	cercopithecine alphaherpesvirus 9	3452128	cercopithecine alphaherpesvirus 9	3452128	35246	species	cercopithecine alphaherpesvirus 9	3452128	1
DNA	group I	herpesvirales	herpesviridae	cytomegalovirus	cercopithecine betaherpesvirus 5	3477917	cercopithecine betaherpesvirus 5	3477917	50292	species	cercopithecine betaherpesvirus 5	3477917	0
DNA	group I	herpesvirales	herpesviridae	cytomegalovirus	cercopithecine betaherpesvirus 5	3477917	mandrillus leucophaeus cytomegalovirus	27387000	1654930	no rank	mandrillus leucophaeus cytomegalovirus	27387000	1
DNA	group I	herpesvirales	herpesviridae	cytomegalovirus	cercopithecine betaherpesvirus 5	3477917	papio ursinus cytomegalovirus	26205512	1667587	no rank	papio ursinus cytomegalovirus	26205512	1
DNA	group I	herpesvirales	herpesviridae	cytomegalovirus	cercopithecine betaherpesvirus 5	3477917	stealth virus 1	3454076	36452	no rank	stealth virus 1	3454076	1
DNA	group I	sepolyvirales	polyomaviridae	betapolyomavirus	cercopithecus erythrotis polyomavirus 1	27509057	cercopithecus erythrotis polyomavirus 1	27509057	1236395	species	cercopithecus erythrotis polyomavirus 1	27509057	1
DNA	group II	na	anelloviridae	alphatorquevirus	cerdocyon thous torque teno virus 1	29601176	cerdocyon thous torque teno virus 1	29601176	2751159	species	cerdocyon thous torque teno virus 1	29601176	1
DNA	group I	herpesvirales	herpesviridae	varicellovirus	cervid alphaherpesvirus 1	3529209	cervid alphaherpesvirus 1	3529209	79891	species	cervid alphaherpesvirus 1	3529209	1
DNA	group I	herpesvirales	herpesviridae	varicellovirus	cervid alphaherpesvirus 2	3817273	cervid alphaherpesvirus 2	3817273	365327	species	cervid alphaherpesvirus 2	3817273	1
DNA	group I	herpesvirales	herpesviridae	varicellovirus	cervid alphaherpesvirus 3	28963832	cervid alphaherpesvirus 3	28963832	2115790	species	cervid alphaherpesvirus 3	28963832	1
RNA	group V	mononegavirales	paramyxoviridae	morbillivirus	cetacean morbillivirus	3454019	cetacean morbillivirus	3454019	36410	species	cetacean morbillivirus	3454019	0
RNA	group V	mononegavirales	paramyxoviridae	morbillivirus	cetacean morbillivirus	3454019	dolphin morbillivirus	3455187	37131	no rank	dolphin morbillivirus	3455187	1
DNA	group I	chitovirales	poxviridae	orthopoxvirus	cetacean poxvirus 1	3775757	cetacean poxvirus 1	3775757	319748	species	cetacean poxvirus 1	3775757	1
RNA	group V	bunyavirales	phenuiviridae	phlebovirus	chagres phlebovirus	29395262	chagres phlebovirus	29395262	2734443	species	chagres phlebovirus	29395262	1
RNA	group V	bunyavirales	phenuiviridae	phlebovirus	chagres phlebovirus	29395262	chagres virus	4022304	629727	no rank	chagres phlebovirus	29395262	1
RNA	group V	mononegavirales	rhabdoviridae	vesiculovirus	chandipura vesiculovirus	28964180	chandipura vesiculovirus	28964180	1972576	species	chandipura vesiculovirus	28964180	1
RNA	group V	mononegavirales	rhabdoviridae	vesiculovirus	chandipura vesiculovirus	28964180	chandipura virus	3436205	11272	no rank	chandipura vesiculovirus	28964180	1
RNA	group III	reovirales	reoviridae	orbivirus	changuinola virus	22681827	changuinola virus	22681827	40052	species	changuinola virus	22681827	1
RNA	group V	bunyavirales	arenaviridae	mammarenavirus	chapare mammarenavirus	3937512	chapare mammarenavirus	3937512	499556	species	chapare mammarenavirus	3937512	1
RNA	group III	reovirales	reoviridae	orthoreovirus	chatham orthoreovirus	29601342	chatham orthoreovirus	29601342	2737666	species	chatham orthoreovirus	29601342	1
RNA	group III	reovirales	reoviridae	orbivirus	chenuda virus	23539584	chenuda virus	23539584	40065	species	chenuda virus	23539584	1
RNA	group III	reovirales	reoviridae	orbivirus	cheri orbivirus 1	28964294	cheri orbivirus 1	28964294	2580110	species	cheri orbivirus 1	28964294	1
RNA	group III	reovirales	reoviridae	orbivirus	cheri orbivirus 2-1	28964296	cheri orbivirus 2-1	28964296	2580111	species	cheri orbivirus 2-1	28964296	1
RNA	group III	reovirales	reoviridae	orbivirus	cheri orbivirus 2-2	28964298	cheri orbivirus 2-2	28964298	2580112	species	cheri orbivirus 2-2	28964298	1
RNA	group III	reovirales	reoviridae	orbivirus	cheri orbivirus 3-1	28964300	cheri orbivirus 3-1	28964300	2580113	species	cheri orbivirus 3-1	28964300	1
RNA	group III	reovirales	reoviridae	orbivirus	cheri orbivirus 3-2	28964302	cheri orbivirus 3-2	28964302	2580114	species	cheri orbivirus 3-2	28964302	1
RNA	group III	reovirales	reoviridae	orbivirus	cheri orbivirus 3-3	28964304	cheri orbivirus 3-3	28964304	2580115	species	cheri orbivirus 3-3	28964304	1
RNA	group VI	ortervirales	retroviridae	gammaretrovirus	chick syncytial virus	3806620	chick syncytial virus	3806620	353768	species	chick syncytial virus	3806620	1
DNA	group II	geplafuvirales	genomoviridae	gemycircularvirus	chickadee associated gemycircularvirus 1	29396666	chickadee associated gemycircularvirus 1	29396666	1985375	species	chickadee associated gemycircularvirus 1	29396666	1
DNA	group II	geplafuvirales	genomoviridae	gemycircularvirus	chickadee associated gemycircularvirus 1	29396666	poecile atricapillus gi tract-associated gemycircularvirus	27669654	1699094	no rank	chickadee associated gemycircularvirus 1	29396666	1
DNA	group II	na	anelloviridae	gyrovirus	chicken anemia virus	3437778	chicken anemia virus	3437778	12618	species	chicken anemia virus	3437778	1
DNA	group II	cirlivirales	circoviridae	cyclovirus	chicken associated cyclovirus 1	29600982	chicken associated cyclovirus 1	29600982	2050596	species	chicken associated cyclovirus 1	29600982	1
DNA	group II	cirlivirales	circoviridae	cyclovirus	chicken associated cyclovirus 1	29600982	cyclovirus ngchicken15/nga/2009	4219928	942037	no rank	chicken associated cyclovirus 1	29600982	1
DNA	group II	cirlivirales	circoviridae	cyclovirus	chicken associated cyclovirus 1	29600982	cyclovirus ngchicken8/nga/2009	4219927	942036	no rank	chicken associated cyclovirus 1	29600982	1
DNA	group II	cirlivirales	circoviridae	cyclovirus	chicken associated cyclovirus 2	29306042	chicken associated cyclovirus 2	29306042	2109365	species	chicken associated cyclovirus 2	29306042	1
DNA	group II	geplafuvirales	genomoviridae	gemycircularvirus	chicken associated gemycircularvirus 1	29396664	chicken associated gemycircularvirus 1	29396664	1985376	species	chicken associated gemycircularvirus 1	29396664	1
DNA	group II	geplafuvirales	genomoviridae	gemycircularvirus	chicken associated gemycircularvirus 1	29396664	faeces associated gemycircularvirus 20	27486582	1843740	no rank	chicken associated gemycircularvirus 1	29396664	1
DNA	group II	geplafuvirales	genomoviridae	gemycircularvirus	chicken associated gemycircularvirus 2	29396662	chicken associated gemycircularvirus 2	29396662	1985377	species	chicken associated gemycircularvirus 2	29396662	1
DNA	group II	geplafuvirales	genomoviridae	gemycircularvirus	chicken associated gemycircularvirus 2	29396662	faeces associated gemycircularvirus 17	27486576	1843737	no rank	chicken associated gemycircularvirus 2	29396662	1
DNA	group II	cremevirales	smacoviridae	huchismacovirus	chicken associated huchismacovirus 1	29306044	chicken associated huchismacovirus 1	29306044	2169932	species	chicken associated huchismacovirus 1	29306044	1
DNA	group II	cremevirales	smacoviridae	huchismacovirus	chicken associated huchismacovirus 2	29306046	chicken associated huchismacovirus 2	29306046	2169933	species	chicken associated huchismacovirus 2	29306046	1
DNA	group II	cremevirales	smacoviridae	huchismacovirus	chicken associated smacovirus	29306048	chicken associated smacovirus	29306048	1932006	species	chicken associated smacovirus	29306048	1
RNA	group IV	stellavirales	astroviridae	avastrovirus	chicken astrovirus	3791609	chicken astrovirus	3791609	336959	species	chicken astrovirus	3791609	1
DNA	group II	cirlivirales	circoviridae	circovirus	chicken circovirus 2	29600964	chicken circovirus 2	29600964	2735304	species	chicken circovirus 2	29600964	1
DNA	group II	cirlivirales	circoviridae	circovirus	chicken circovirus 4	28964334	chicken circovirus 4	28964334	2682574	species	chicken circovirus 4	28964334	1
DNA	group II	cirlivirales	circoviridae	circovirus	chicken circovirus 5	28964336	chicken circovirus 5	28964336	2681776	species	chicken circovirus 5	28964336	1
DNA	group II	cirlivirales	circoviridae	na	chicken circovirus sdwf	28964338	chicken circovirus sdwf	28964338	2518641	species	chicken circovirus sdwf	28964338	1
DNA	group II	cirlivirales	circoviridae	cyclovirus	chicken cyclovirus mg4_1122	29306050	chicken cyclovirus mg4_1122	29306050	2720954	species	chicken cyclovirus mg4_1122	29306050	1
DNA	group II	cirlivirales	circoviridae	cyclovirus	chicken cyclovirus mg5_2967	29306052	chicken cyclovirus mg5_2967	29306052	2720955	species	chicken cyclovirus mg5_2967	29306052	1
DNA	group II	cirlivirales	circoviridae	cyclovirus	chicken cyclovirus mg7_102	29306054	chicken cyclovirus mg7_102	29306054	2720956	species	chicken cyclovirus mg7_102	29306054	1
DNA	group II	geplafuvirales	genomoviridae	na	chicken genomovirus mg2_274u	29374547	chicken genomovirus mg2_274u	29374547	2720937	species	chicken genomovirus mg2_274u	29374547	1
DNA	group II	geplafuvirales	genomoviridae	na	chicken genomovirus mg2_75	29374549	chicken genomovirus mg2_75	29374549	2720938	species	chicken genomovirus mg2_75	29374549	1
DNA	group II	geplafuvirales	genomoviridae	na	chicken genomovirus mg2_77	29374551	chicken genomovirus mg2_77	29374551	2720939	species	chicken genomovirus mg2_77	29374551	1
DNA	group II	geplafuvirales	genomoviridae	na	chicken genomovirus mg4_1107	29374553	chicken genomovirus mg4_1107	29374553	2720940	species	chicken genomovirus mg4_1107	29374553	1
DNA	group II	geplafuvirales	genomoviridae	na	chicken genomovirus mg4_1165	29374555	chicken genomovirus mg4_1165	29374555	2720941	species	chicken genomovirus mg4_1165	29374555	1
DNA	group II	geplafuvirales	genomoviridae	na	chicken genomovirus mg4_1173	29374557	chicken genomovirus mg4_1173	29374557	2720942	species	chicken genomovirus mg4_1173	29374557	1
DNA	group II	geplafuvirales	genomoviridae	na	chicken genomovirus mg4_1196	29374559	chicken genomovirus mg4_1196	29374559	2720943	species	chicken genomovirus mg4_1196	29374559	1
DNA	group II	geplafuvirales	genomoviridae	na	chicken genomovirus mg4_1210	29374561	chicken genomovirus mg4_1210	29374561	2720944	species	chicken genomovirus mg4_1210	29374561	1
DNA	group II	geplafuvirales	genomoviridae	na	chicken genomovirus mg4_1218	29374563	chicken genomovirus mg4_1218	29374563	2720945	species	chicken genomovirus mg4_1218	29374563	1
DNA	group II	geplafuvirales	genomoviridae	na	chicken genomovirus mg4_1247	29374565	chicken genomovirus mg4_1247	29374565	2720946	species	chicken genomovirus mg4_1247	29374565	1
DNA	group II	geplafuvirales	genomoviridae	na	chicken genomovirus mg4_1259	29374567	chicken genomovirus mg4_1259	29374567	2720947	species	chicken genomovirus mg4_1259	29374567	1
DNA	group II	geplafuvirales	genomoviridae	na	chicken genomovirus mg7_70	29374569	chicken genomovirus mg7_70	29374569	2720948	species	chicken genomovirus mg7_70	29374569	1
DNA	group II	geplafuvirales	genomoviridae	na	chicken genomovirus mg7_73	29374571	chicken genomovirus mg7_73	29374571	2720949	species	chicken genomovirus mg7_73	29374571	1
DNA	group II	geplafuvirales	genomoviridae	na	chicken genomovirus mg7_74	29374573	chicken genomovirus mg7_74	29374573	2720950	species	chicken genomovirus mg7_74	29374573	1
DNA	group II	geplafuvirales	genomoviridae	na	chicken genomovirus mg7_78	29374575	chicken genomovirus mg7_78	29374575	2720951	species	chicken genomovirus mg7_78	29374575	1
DNA	group II	geplafuvirales	genomoviridae	na	chicken genomovirus mg8_401	29374577	chicken genomovirus mg8_401	29374577	2720952	species	chicken genomovirus mg8_401	29374577	1
DNA	group II	geplafuvirales	genomoviridae	na	chicken genomovirus mg8_416	29374579	chicken genomovirus mg8_416	29374579	2720953	species	chicken genomovirus mg8_416	29374579	1
RNA	group IV	picornavirales	picornaviridae	megrivirus	chicken megrivirus	26201216	chicken megrivirus	26201216	1477515	species	chicken megrivirus	26201216	1
RNA	group IV	picornavirales	picornaviridae	na	chicken orivirus 1	26319046	chicken orivirus 1	26319046	1565990	species	chicken orivirus 1	26319046	1
RNA	group IV	picornavirales	picornaviridae	na	chicken orivirus 1	26319046	orivirus pf-chk1/orv-a2	27454194	1766558	no rank	chicken orivirus 1	26319046	1
RNA	group III	durnavirales	picobirnaviridae	picobirnavirus	chicken picobirnavirus	25871185	chicken picobirnavirus	25871185	1930304	species	chicken picobirnavirus	25871185	1
RNA	group IV	picornavirales	picornaviridae	na	chicken picornavirus 1	27870645	chicken picornavirus 1	27870645	1534544	species	chicken picornavirus 1	27870645	1
RNA	group IV	picornavirales	picornaviridae	na	chicken picornavirus 4	27870651	chicken picornavirus 4	27870651	1534547	species	chicken picornavirus 4	27870651	1
RNA	group IV	picornavirales	picornaviridae	na	chicken picornavirus 5	27799893	chicken picornavirus 5	27799893	1534548	species	chicken picornavirus 5	27799893	1
DNA	group II	cremevirales	smacoviridae	na	chicken smacovirus mg2_55	29306056	chicken smacovirus mg2_55	29306056	2720957	species	chicken smacovirus mg2_55	29306056	1
DNA	group II	cremevirales	smacoviridae	na	chicken smacovirus mg4_881	29306058	chicken smacovirus mg4_881	29306058	2720958	species	chicken smacovirus mg4_881	29306058	1
DNA	group II	cremevirales	smacoviridae	na	chicken smacovirus mg4_885	29306060	chicken smacovirus mg4_885	29306060	2720959	species	chicken smacovirus mg4_885	29306060	1
DNA	group II	cremevirales	smacoviridae	na	chicken smacovirus mg4_964	29306062	chicken smacovirus mg4_964	29306062	2720960	species	chicken smacovirus mg4_964	29306062	1
DNA	group II	cremevirales	smacoviridae	na	chicken smacovirus mg5_1081	29306064	chicken smacovirus mg5_1081	29306064	2720961	species	chicken smacovirus mg5_1081	29306064	1
DNA	group II	cremevirales	smacoviridae	na	chicken smacovirus mg5_1212	29306066	chicken smacovirus mg5_1212	29306066	2720962	species	chicken smacovirus mg5_1212	29306066	1
DNA	group II	cremevirales	smacoviridae	na	chicken smacovirus mg5_1444	29306068	chicken smacovirus mg5_1444	29306068	2720963	species	chicken smacovirus mg5_1444	29306068	1
DNA	group II	cremevirales	smacoviridae	na	chicken smacovirus mg6_1052	29306070	chicken smacovirus mg6_1052	29306070	2720964	species	chicken smacovirus mg6_1052	29306070	1
DNA	group II	cremevirales	smacoviridae	na	chicken smacovirus mg7_57	29306072	chicken smacovirus mg7_57	29306072	2720965	species	chicken smacovirus mg7_57	29306072	1
DNA	group II	cremevirales	smacoviridae	na	chicken smacovirus mg7_67	29306074	chicken smacovirus mg7_67	29306074	2720966	species	chicken smacovirus mg7_67	29306074	1
DNA	group II	cremevirales	smacoviridae	na	chicken smacovirus mg8_345	29306076	chicken smacovirus mg8_345	29306076	2720967	species	chicken smacovirus mg8_345	29306076	1
DNA	group II	geplafuvirales	genomoviridae	gemycircularvirus	chicken stool-associated gemycircularvirus	29306078	chicken stool-associated gemycircularvirus	29306078	1930298	species	chicken stool-associated gemycircularvirus	29306078	1
RNA	group IV	martellivirales	togaviridae	alphavirus	chikungunya virus	3455173	chikungunya virus	3455173	37124	species	chikungunya virus	3455173	1
RNA	group IV	martellivirales	togaviridae	alphavirus	chikungunya virus	3455173	chikungunya virus wuerzburg 1	3907870	466217	no rank	chikungunya virus	3455173	1
RNA	group V	bunyavirales	peribunyaviridae	pacuvirus	chilibre pacuvirus	29400464	chilibre pacuvirus	29400464	2748761	species	chilibre pacuvirus	29400464	1
RNA	group V	bunyavirales	peribunyaviridae	pacuvirus	chilibre pacuvirus	29400464	chilibre virus	4022305	629728	no rank	chilibre pacuvirus	29400464	1
RNA	group IV	amarillovirales	flaviviridae	flavivirus	chimeric tick-borne encephalitis virus/dengue virus 4	4026997	chimeric tick-borne encephalitis virus/dengue virus 4	4026997	638787	species	chimeric tick-borne encephalitis virus/dengue virus 4	4026997	1
DNA	group II	na	anelloviridae	na	chimpanzee anellovirus	26205628	chimpanzee anellovirus	26205628	1743410	species	chimpanzee anellovirus	26205628	1
DNA	group II	cirlivirales	circoviridae	circovirus	chimpanzee associated circovirus 1	29394360	chimpanzee associated circovirus 1	29394360	1959759	species	chimpanzee associated circovirus 1	29394360	0
DNA	group II	cirlivirales	circoviridae	circovirus	chimpanzee associated circovirus 1	29394360	chimpanzee stool avian-like circovirus chimp17	4097432	743290	no rank	chimpanzee associated circovirus 1	29394360	0
DNA	group II	cirlivirales	circoviridae	cyclovirus	chimpanzee associated cyclovirus 1	29394362	chimpanzee associated cyclovirus 1	29394362	2051672	species	chimpanzee associated cyclovirus 1	29394362	1
DNA	group II	cirlivirales	circoviridae	cyclovirus	chimpanzee associated cyclovirus 1	29394362	cyclovirus chimp11	4097066	742920	no rank	chimpanzee associated cyclovirus 1	29394362	1
DNA	group II	cremevirales	smacoviridae	porprismacovirus	chimpanzee associated porprismacovirus 1	29306122	chimpanzee associated porprismacovirus 1	29306122	2170109	species	chimpanzee associated porprismacovirus 1	29306122	1
DNA	group II	cremevirales	smacoviridae	porprismacovirus	chimpanzee associated porprismacovirus 2	29306124	chimpanzee associated porprismacovirus 2	29306124	2170110	species	chimpanzee associated porprismacovirus 2	29306124	1
DNA	group II	cirlivirales	circoviridae	na	chimpanzee faeces associated circular dna virus 1	26205626	chimpanzee faeces associated circular dna virus 1	26205626	1676184	species	chimpanzee faeces associated circular dna virus 1	26205626	1
DNA	group I	sepolyvirales	polyomaviridae	na	chimpanzee polyomavirus	3762889	chimpanzee polyomavirus	3762889	305677	species	chimpanzee polyomavirus	3762889	1
DNA	group II	cremevirales	smacoviridae	porprismacovirus	chimpanzee stool associated circular ssdna virus	4079596	chimpanzee stool associated circular ssdna virus	4079596	702718	species	chimpanzee stool associated circular ssdna virus	4079596	1
RNA	group IV	nidovirales	coronaviridae	betacoronavirus	china rattus coronavirus hku24	29395210	betacoronavirus hku24	27332472	1590370	no rank	china rattus coronavirus hku24	29395210	1
RNA	group IV	nidovirales	coronaviridae	betacoronavirus	china rattus coronavirus hku24	29395210	china rattus coronavirus hku24	29395210	2501960	species	china rattus coronavirus hku24	29395210	1
DNA	group I	zurhausenvirales	papillomaviridae	chipapillomavirus	chipapillomavirus 1	26202622	canis familiaris papillomavirus 11	24655184	1091166	serotype	canis familiaris papillomavirus 11	24655184	1
DNA	group I	zurhausenvirales	papillomaviridae	chipapillomavirus	chipapillomavirus 1	26202622	canis familiaris papillomavirus 12	26747503	1194330	serotype	canis familiaris papillomavirus 12	26747503	1
DNA	group I	zurhausenvirales	papillomaviridae	chipapillomavirus	chipapillomavirus 1	26202622	canis familiaris papillomavirus 18	26748085	1816242	serotype	canis familiaris papillomavirus 18	26748085	1
DNA	group I	zurhausenvirales	papillomaviridae	chipapillomavirus	chipapillomavirus 1	26202622	canis familiaris papillomavirus 20	26748097	1843776	serotype	canis familiaris papillomavirus 20	26748097	1
DNA	group I	zurhausenvirales	papillomaviridae	chipapillomavirus	chipapillomavirus 1	26202622	canis familiaris papillomavirus 3	3812551	360397	serotype	canis familiaris papillomavirus 3	3812551	1
DNA	group I	zurhausenvirales	papillomaviridae	chipapillomavirus	chipapillomavirus 1	26202622	canis familiaris papillomavirus 5	4043219	658422	serotype	canis familiaris papillomavirus 5	4043219	1
DNA	group I	zurhausenvirales	papillomaviridae	chipapillomavirus	chipapillomavirus 1	26202622	canis familiaris papillomavirus 9	24651643	1087108	serotype	canis familiaris papillomavirus 9	24651643	1
DNA	group I	zurhausenvirales	papillomaviridae	chipapillomavirus	chipapillomavirus 1	26202622	chipapillomavirus 1	26202622	1177758	species	chipapillomavirus 1	26202622	0
DNA	group I	zurhausenvirales	papillomaviridae	chipapillomavirus	chipapillomavirus 2	26202624	canis familiaris papillomavirus 16	26747963	1619253	serotype	canis familiaris papillomavirus 16	26747963	1
DNA	group I	zurhausenvirales	papillomaviridae	chipapillomavirus	chipapillomavirus 2	26202624	canis familiaris papillomavirus 4	3906922	464980	serotype	canis familiaris papillomavirus 4	3906922	1
DNA	group I	zurhausenvirales	papillomaviridae	chipapillomavirus	chipapillomavirus 2	26202624	chipapillomavirus 2	26202624	1177759	species	chipapillomavirus 2	26202624	0
DNA	group I	zurhausenvirales	papillomaviridae	chipapillomavirus	chipapillomavirus 3	26202689	canis familiaris papillomavirus 10	24651644	1087109	serotype	canis familiaris papillomavirus 10	24651644	1
DNA	group I	zurhausenvirales	papillomaviridae	chipapillomavirus	chipapillomavirus 3	26202689	canis familiaris papillomavirus 14	26747569	1236767	serotype	canis familiaris papillomavirus 14	26747569	1
DNA	group I	zurhausenvirales	papillomaviridae	chipapillomavirus	chipapillomavirus 3	26202689	canis familiaris papillomavirus 15	26747619	1272519	serotype	canis familiaris papillomavirus 15	26747619	1
DNA	group I	zurhausenvirales	papillomaviridae	chipapillomavirus	chipapillomavirus 3	26202689	canis familiaris papillomavirus 8	24647426	1081055	serotype	canis familiaris papillomavirus 8	24647426	1
DNA	group I	zurhausenvirales	papillomaviridae	chipapillomavirus	chipapillomavirus 3	26202689	chipapillomavirus 3	26202689	1513276	species	chipapillomavirus 3	26202689	0
DNA	group II	piccovirales	parvoviridae	bocaparvovirus	chiropteran bocaparvovirus 1	29285704	chiropteran bocaparvovirus 1	29285704	2169770	species	chiropteran bocaparvovirus 1	29285704	1
DNA	group II	piccovirales	parvoviridae	bocaparvovirus	chiropteran bocaparvovirus 1	29285704	myotis myotis bocavirus 1	29339984	1195367	no rank	chiropteran bocaparvovirus 1	29285704	1
DNA	group II	piccovirales	parvoviridae	bocaparvovirus	chiropteran bocaparvovirus 2	29277910	bat bocavirus wm40	29299282	2259810	no rank	chiropteran bocaparvovirus 2	29277910	1
DNA	group II	piccovirales	parvoviridae	bocaparvovirus	chiropteran bocaparvovirus 2	29277910	chiropteran bocaparvovirus 2	29277910	2169771	species	chiropteran bocaparvovirus 2	29277910	1
DNA	group II	piccovirales	parvoviridae	bocaparvovirus	chiropteran bocaparvovirus 3	29277912	bat bocavirus xm30	29299284	2259811	no rank	chiropteran bocaparvovirus 3	29277912	1
DNA	group II	piccovirales	parvoviridae	bocaparvovirus	chiropteran bocaparvovirus 3	29277912	chiropteran bocaparvovirus 3	29277912	2169772	species	chiropteran bocaparvovirus 3	29277912	1
DNA	group II	piccovirales	parvoviridae	bocaparvovirus	chiropteran bocaparvovirus 4	29285322	chiropteran bocaparvovirus 4	29285322	2169773	species	chiropteran bocaparvovirus 4	29285322	1
DNA	group II	piccovirales	parvoviridae	bocaparvovirus	chiropteran bocaparvovirus 4	29285322	miniopterus schreibersii bat bocavirus	29337266	1911554	no rank	chiropteran bocaparvovirus 4	29285322	1
DNA	group II	piccovirales	parvoviridae	dependoparvovirus	chiropteran dependoparvovirus 1	26552485	bat adeno-associated virus ynm	4094746	727962	no rank	bat adeno-associated virus ynm	4094746	0
DNA	group II	piccovirales	parvoviridae	dependoparvovirus	chiropteran dependoparvovirus 1	26552485	chiropteran dependoparvovirus 1	26552485	1511897	species	chiropteran dependoparvovirus 1	26552485	1
DNA	group II	piccovirales	parvoviridae	protoparvovirus	chiropteran protoparvovirus 1	29395408	chiropteran protoparvovirus 1	29395408	2170147	species	chiropteran protoparvovirus 1	29395408	1
DNA	group II	piccovirales	parvoviridae	protoparvovirus	chiropteran protoparvovirus 1	29395408	megabat bufavirus 1	27440409	1756191	no rank	chiropteran protoparvovirus 1	29395408	1
DNA	group II	piccovirales	parvoviridae	tetraparvovirus	chiropteran tetraparvovirus 1	26319152	chiropteran tetraparvovirus 1	26319152	1511912	species	chiropteran tetraparvovirus 1	26319152	1
DNA	group II	piccovirales	parvoviridae	tetraparvovirus	chiropteran tetraparvovirus 1	26319152	eidolon helvum (bat) parvovirus	27265662	1131483	no rank	chiropteran tetraparvovirus 1	26319152	1
DNA	group I	sepolyvirales	polyomaviridae	alphapolyomavirus	chlorocebus pygerythrus polyomavirus 1	28971926	chlorocebus pygerythrus polyomavirus 1	28971926	1891719	species	chlorocebus pygerythrus polyomavirus 1	28971926	1
DNA	group I	sepolyvirales	polyomaviridae	betapolyomavirus	chlorocebus pygerythrus polyomavirus 2	28971928	chlorocebus pygerythrus polyomavirus 2	28971928	1891758	species	chlorocebus pygerythrus polyomavirus 2	28971928	1
DNA	group I	sepolyvirales	polyomaviridae	alphapolyomavirus	chlorocebus pygerythrus polyomavirus 3	28971930	chlorocebus pygerythrus polyomavirus 3	28971930	1891720	species	chlorocebus pygerythrus polyomavirus 3	28971930	1
RNA	group III	reovirales	reoviridae	orbivirus	chobar gorge virus	26532170	chobar gorge virus	26532170	1679172	species	chobar gorge virus	26532170	1
RNA	group V	bunyavirales	hantaviridae	orthohantavirus	choclo orthohantavirus	29395116	choclo orthohantavirus	29395116	1980465	species	choclo orthohantavirus	29395116	1
RNA	group V	bunyavirales	hantaviridae	orthohantavirus	choclo orthohantavirus	29395116	choclo virus	3641980	169173	no rank	choclo orthohantavirus	29395116	1
DNA	group II	cirlivirales	circoviridae	na	circoviridae sfbeef	27313340	circoviridae sfbeef	27313340	1548712	species	circoviridae sfbeef	27313340	1
DNA	group II	cirlivirales	circoviridae	na	circoviridae sfpork/usa/2010	4219826	circoviridae sfpork/usa/2010	4219826	941822	species	circoviridae sfpork/usa/2010	4219826	1
DNA	group II	cirlivirales	circoviridae	na	circoviridae tacv1	28973824	circoviridae tacv1	28973824	2094724	species	circoviridae tacv1	28973824	1
DNA	group II	cirlivirales	circoviridae	na	circoviridae tacv2	28973826	circoviridae tacv2	28973826	2094725	species	circoviridae tacv2	28973826	1
DNA	group II	cirlivirales	circoviridae	circovirus	civet circovirus	29396772	civet circovirus	29396772	2734325	species	civet circovirus	29396772	1
DNA	group II	cirlivirales	circoviridae	circovirus	civet circovirus	29396772	paguma larvata circovirus	29030672	2294094	no rank	civet circovirus	29396772	1
RNA	group V	mononegavirales	rhabdoviridae	tibrovirus	coastal plains tibrovirus	29395268	coastal plains tibrovirus	29395268	1972586	species	coastal plains tibrovirus	29395268	1
RNA	group V	mononegavirales	rhabdoviridae	tibrovirus	coastal plains tibrovirus	29395268	coastal plains virus	4113808	764599	no rank	coastal plains tibrovirus	29395268	1
RNA	group V	mononegavirales	rhabdoviridae	vesiculovirus	cocal vesiculovirus	29395128	cocal vesiculovirus	29395128	1972572	species	cocal vesiculovirus	29395128	1
RNA	group V	mononegavirales	rhabdoviridae	vesiculovirus	cocal vesiculovirus	29395128	cocal virus	3478672	50713	no rank	cocal vesiculovirus	29395128	1
DNA	group I	herpesvirales	herpesviridae	na	colobine gammaherpesvirus 1	28975618	colobine gammaherpesvirus 1	28975618	2597325	species	colobine gammaherpesvirus 1	28975618	1
RNA	group III	reovirales	reoviridae	coltivirus	colorado tick fever coltivirus	29395274	colorado tick fever coltivirus	29395274	2748762	species	colorado tick fever coltivirus	29395274	1
RNA	group III	reovirales	reoviridae	coltivirus	colorado tick fever coltivirus	29395274	colorado tick fever virus	3472021	46839	no rank	colorado tick fever coltivirus	29395274	1
DNA	group I	herpesvirales	herpesviridae	mardivirus	columbid alphaherpesvirus 1	3553242	columbid alphaherpesvirus 1	3553242	93386	species	columbid alphaherpesvirus 1	3553242	1
DNA	group I	herpesvirales	herpesviridae	mardivirus	columbid alphaherpesvirus 1	3553242	falconid herpesvirus 1	27863938	1510155	no rank	columbid alphaherpesvirus 1	3553242	1
DNA	group I	herpesvirales	herpesviridae	rhadinovirus	common bottlenose dolphin gammaherpesvirus 1 strain sarasota	28975684	common bottlenose dolphin gammaherpesvirus 1 strain sarasota	28975684	2022783	species	common bottlenose dolphin gammaherpesvirus 1 strain sarasota	28975684	1
RNA	group IV	nidovirales	coronaviridae	deltacoronavirus	common moorhen coronavirus hku21	29308430	common moorhen coronavirus hku21	29308430	1159902	species	common moorhen coronavirus hku21	29308430	1
DNA	group I	rowavirales	adenoviridae	siadenovirus	corella adenovirus 1	28975884	corella adenovirus 1	28975884	2603316	species	corella adenovirus 1	28975884	1
RNA	group V	bunyavirales	phenuiviridae	phlebovirus	corfou phlebovirus	29614653	corfou phlebovirus	29614653	2844015	species	corfou phlebovirus	29614653	1
RNA	group V	bunyavirales	phenuiviridae	phlebovirus	corfou phlebovirus	29614653	corfou virus	3676499	206376	species	corfou phlebovirus	29614653	1
RNA	group IV	nidovirales	coronaviridae	alphacoronavirus	coronavirus accov-jc34	29374801	coronavirus accov-jc34	29374801	1964806	species	coronavirus accov-jc34	29374801	1
RNA	group IV	nidovirales	coronaviridae	betacoronavirus	coronavirus btrl-betacov/sc2018	28975908	coronavirus btrl-betacov/sc2018	28975908	2591233	species	coronavirus btrl-betacov/sc2018	28975908	1
RNA	group IV	nidovirales	coronaviridae	alphacoronavirus	coronavirus btrs-alphacov/yn2018	28975910	coronavirus btrs-alphacov/yn2018	28975910	2591232	species	coronavirus btrs-alphacov/yn2018	28975910	1
RNA	group IV	nidovirales	coronaviridae	betacoronavirus	coronavirus btrs-betacov/yn2018a	28975912	coronavirus btrs-betacov/yn2018a	28975912	2591234	species	coronavirus btrs-betacov/yn2018a	28975912	1
RNA	group IV	nidovirales	coronaviridae	betacoronavirus	coronavirus btrs-betacov/yn2018b	28975914	coronavirus btrs-betacov/yn2018b	28975914	2591235	species	coronavirus btrs-betacov/yn2018b	28975914	1
RNA	group IV	nidovirales	coronaviridae	betacoronavirus	coronavirus btrs-betacov/yn2018c	28975916	coronavirus btrs-betacov/yn2018c	28975916	2591236	species	coronavirus btrs-betacov/yn2018c	28975916	1
RNA	group IV	nidovirales	coronaviridae	betacoronavirus	coronavirus btrs-betacov/yn2018d	28975918	coronavirus btrs-betacov/yn2018d	28975918	2591237	species	coronavirus btrs-betacov/yn2018d	28975918	1
RNA	group IV	nidovirales	coronaviridae	betacoronavirus	coronavirus btrt-betacov/gx2018	29374807	coronavirus btrt-betacov/gx2018	29374807	2591238	species	coronavirus btrt-betacov/gx2018	29374807	1
RNA	group IV	nidovirales	coronaviridae	alphacoronavirus	coronavirus btsk-alphacov/gx2018a	29374813	coronavirus btsk-alphacov/gx2018a	29374813	2591228	species	coronavirus btsk-alphacov/gx2018a	29374813	1
RNA	group IV	nidovirales	coronaviridae	alphacoronavirus	coronavirus btsk-alphacov/gx2018b	29374815	coronavirus btsk-alphacov/gx2018b	29374815	2591229	species	coronavirus btsk-alphacov/gx2018b	29374815	1
RNA	group IV	nidovirales	coronaviridae	alphacoronavirus	coronavirus btsk-alphacov/gx2018c	29374817	coronavirus btsk-alphacov/gx2018c	29374817	2591230	species	coronavirus btsk-alphacov/gx2018c	29374817	1
RNA	group IV	nidovirales	coronaviridae	alphacoronavirus	coronavirus btsk-alphacov/gx2018d	29374819	coronavirus btsk-alphacov/gx2018d	29374819	2591231	species	coronavirus btsk-alphacov/gx2018d	29374819	1
RNA	group IV	nidovirales	coronaviridae	na	coronavirus cya-betacov/2019	29601564	coronavirus cya-betacov/2019	29601564	2749448	species	coronavirus cya-betacov/2019	29601564	1
RNA	group IV	nidovirales	coronaviridae	na	coronavirus cyb-betacov/2019	29601566	coronavirus cyb-betacov/2019	29601566	2749449	species	coronavirus cyb-betacov/2019	29601566	1
RNA	group IV	nidovirales	coronaviridae	na	coronavirus cyc-betacov/2019	29601568	coronavirus cyc-betacov/2019	29601568	2749450	species	coronavirus cyc-betacov/2019	29601568	1
RNA	group IV	nidovirales	coronaviridae	deltacoronavirus	coronavirus hku15	29309206	coronavirus hku15	29309206	1965089	species	coronavirus hku15	29309206	1
RNA	group IV	nidovirales	coronaviridae	deltacoronavirus	coronavirus hku15	26343682	deltacoronavirus pdcov/usa/illinois121/2014	27776037	1465644	no rank	coronavirus hku15	29309206	1
RNA	group IV	nidovirales	coronaviridae	deltacoronavirus	coronavirus hku15	26343682	deltacoronavirus pdcov/usa/illinois133/2014	27778297	1477411	no rank	coronavirus hku15	29309206	1
RNA	group IV	nidovirales	coronaviridae	deltacoronavirus	coronavirus hku15	26343682	deltacoronavirus pdcov/usa/illinois134/2014	27857486	1477412	no rank	coronavirus hku15	29309206	1
RNA	group IV	nidovirales	coronaviridae	deltacoronavirus	coronavirus hku15	26343682	deltacoronavirus pdcov/usa/illinois136/2014	27857488	1477413	no rank	coronavirus hku15	29309206	1
RNA	group IV	nidovirales	coronaviridae	deltacoronavirus	coronavirus hku15	26343682	deltacoronavirus pdcov/usa/ohio137/2014	27857490	1477414	no rank	coronavirus hku15	29309206	1
RNA	group IV	nidovirales	coronaviridae	deltacoronavirus	coronavirus hku15	29309206	porcine coronavirus hku15	26343682	1159905	no rank	coronavirus hku15	29309206	1
RNA	group IV	nidovirales	coronaviridae	deltacoronavirus	coronavirus hku15	26343682	porcine deltacoronavirus	27064448	1586324	no rank	coronavirus hku15	29309206	1
RNA	group IV	nidovirales	coronaviridae	deltacoronavirus	coronavirus hku15	26343682	porcine deltacoronavirus 8734/usa-ia/2014	27857284	1476502	no rank	coronavirus hku15	29309206	1
RNA	group IV	nidovirales	coronaviridae	deltacoronavirus	coronavirus hku15	26343682	porcine deltacoronavirus knu14-04	27064442	1559519	no rank	coronavirus hku15	29309206	1
RNA	group IV	nidovirales	coronaviridae	deltacoronavirus	coronavirus hku15	26343682	swine deltacoronavirus ohiocvm1/2014	27866238	1525854	no rank	coronavirus hku15	29309206	1
RNA	group III	reovirales	reoviridae	orbivirus	corriparta virus	3460150	corriparta virus	3460150	40053	species	corriparta virus	3460150	1
RNA	group III	reovirales	reoviridae	orthoreovirus	corvid orthoreovirus	29601344	corvid orthoreovirus	29601344	2737667	species	corvid orthoreovirus	29601344	1
DNA	group I	sepolyvirales	polyomaviridae	gammapolyomavirus	corvus monedula polyomavirus 1	29396830	corvus monedula polyomavirus 1	29396830	1891748	species	corvus monedula polyomavirus 1	29396830	1
DNA	group I	sepolyvirales	polyomaviridae	gammapolyomavirus	corvus monedula polyomavirus 1	29396830	crow polyomavirus	3803193	349563	no rank	corvus monedula polyomavirus 1	29396830	1
RNA	group IV	picornavirales	picornaviridae	cosavirus	cosavirus a	26552519	cosavirus a	26552519	1330491	species	cosavirus a	26552519	1
RNA	group IV	picornavirales	picornaviridae	cosavirus	cosavirus a	26552519	human cosavirus a	4006032	586419	no rank	cosavirus a	26552519	1
RNA	group IV	picornavirales	picornaviridae	cosavirus	cosavirus b	29395354	cosavirus b	29395354	2003649	species	cosavirus b	29395354	1
RNA	group IV	picornavirales	picornaviridae	cosavirus	cosavirus b	29395354	human cosavirus b	4006033	586420	no rank	cosavirus b	29395354	1
RNA	group IV	picornavirales	picornaviridae	cosavirus	cosavirus d	28976308	cosavirus d	28976308	2003650	species	cosavirus d	28976308	1
RNA	group IV	picornavirales	picornaviridae	cosavirus	cosavirus e	29398422	cosavirus e	29398422	2003651	species	cosavirus e	29398422	1
RNA	group IV	picornavirales	picornaviridae	cosavirus	cosavirus f	28976310	cosavirus f	28976310	2003652	species	cosavirus f	28976310	1
RNA	group IV	picornavirales	picornaviridae	cosavirus	cosavirus jmy-2014	27615378	cosavirus jmy-2014	27615378	1582094	species	cosavirus jmy-2014	27615378	1
DNA	group I	chitovirales	poxviridae	oryzopoxvirus	cotia virus	3459092	cotia virus	3459092	39444	species	cotia virus	3459092	1
DNA	group I	chitovirales	poxviridae	oryzopoxvirus	cotia virus	3459092	cotia virus span232	24569633	930275	no rank	cotia virus	3459092	1
RNA	group IV	amarillovirales	flaviviridae	flavivirus	cowbone ridge virus	3502583	cowbone ridge virus	3502583	64298	species	cowbone ridge virus	3502583	1
DNA	group I	chitovirales	poxviridae	orthopoxvirus	cowpox virus	3434618	cowpox virus	3434618	10243	species	cowpox virus	3434618	1
DNA	group I	sepolyvirales	polyomaviridae	gammapolyomavirus	cracticus torquatus polyomavirus 1	29396828	butcherbird polyomavirus	27813686	1394033	no rank	cracticus torquatus polyomavirus 1	29396828	1
DNA	group I	sepolyvirales	polyomaviridae	gammapolyomavirus	cracticus torquatus polyomavirus 1	29396828	cracticus torquatus polyomavirus 1	29396828	1891749	species	cracticus torquatus polyomavirus 1	29396828	1
DNA	group I	rowavirales	adenoviridae	na	crane-associated adenovirus 1	29600870	crane-associated adenovirus 1	29600870	2559941	species	crane-associated adenovirus 1	29600870	1
DNA	group I	herpesvirales	herpesviridae	rhadinovirus	cricetid gammaherpesvirus 2	26303010	cricetid gammaherpesvirus 2	26303010	1605972	species	cricetid gammaherpesvirus 2	26303010	1
RNA	group V	bunyavirales	nairoviridae	orthonairovirus	crimean-congo hemorrhagic fever orthonairovirus	29374915	crimean-congo hemorrhagic fever orthonairovirus	29374915	1980519	species	crimean-congo hemorrhagic fever orthonairovirus	29374915	1
RNA	group IV	picornavirales	dicistroviridae	cripavirus	cripavirus nb-1/2011/hun	26615794	cripavirus nb-1/2011/hun	26615794	1541211	species	cripavirus nb-1/2011/hun	26615794	1
RNA	group V	bunyavirales	na	na	cristoli virus	29602716	cristoli virus	29602716	2609450	species	cristoli virus	29602716	1
RNA	group IV	picornavirales	picornaviridae	crohivirus	crohivirus a	29394432	crohivirus a	29394432	2169853	species	crohivirus a	29394432	1
RNA	group IV	picornavirales	picornaviridae	crohivirus	crohivirus b	29394434	crohivirus b	29394434	2169854	species	crohivirus b	29394434	1
RNA	group V	bunyavirales	arenaviridae	mammarenavirus	cupixi mammarenavirus	3678786	cupixi mammarenavirus	3678786	208899	species	cupixi mammarenavirus	3678786	1
DNA	group II	cirlivirales	circoviridae	cyclovirus	cyclovirus chimp12	4097067	cyclovirus chimp12	4097067	742921	species	cyclovirus chimp12	4097067	1
DNA	group II	cirlivirales	circoviridae	cyclovirus	cyclovirus ni-204	27602432	cyclovirus ni-204	27602432	1572667	species	cyclovirus ni-204	27602432	1
DNA	group II	cirlivirales	circoviridae	cyclovirus	cyclovirus pk6197	4097065	cyclovirus pk6197	4097065	742919	species	cyclovirus pk6197	4097065	1
DNA	group II	cirlivirales	circoviridae	cyclovirus	cyclovirus pkgoat21/pak/2009	4219924	cyclovirus pkgoat21/pak/2009	4219924	942033	species	cyclovirus pkgoat21/pak/2009	4219924	1
DNA	group II	cirlivirales	circoviridae	cyclovirus	cyclovirus zm36a	27581122	cyclovirus zm36a	27581122	1506568	species	cyclovirus zm36a	27581122	1
DNA	group I	herpesvirales	herpesviridae	cytomegalovirus	cynomolgus cytomegalovirus	28887120	cynomolgus cytomegalovirus	28887120	1919083	species	cynomolgus cytomegalovirus	28887120	1
RNA	group V	bunyavirales	phenuiviridae	bandavirus	dabie bandavirus	29400332	dabie bandavirus	29400332	2748958	species	dabie bandavirus	29400332	0
RNA	group V	bunyavirales	phenuiviridae	bandavirus	dabie bandavirus	29400332	severe fever with thrombocytopenia syndrome virus	25865477	1003835	no rank	dabie bandavirus	29400332	1
RNA	group V	bunyavirales	hantaviridae	orthohantavirus	dabieshan orthohantavirus	28979174	dabieshan orthohantavirus	28979174	1980466	species	dabieshan orthohantavirus	28979174	1
RNA	group V	bunyavirales	hantaviridae	orthohantavirus	dabieshan orthohantavirus	28979174	dabieshan virus	26302820	1167310	no rank	dabieshan orthohantavirus	28979174	1
RNA	group IV	amarillovirales	flaviviridae	flavivirus	dakar bat virus	3502553	dakar bat virus	3502553	64282	species	dakar bat virus	3502553	1
RNA	group V	bunyavirales	hantaviridae	orthohantavirus	dakrong virus	28979288	dakrong virus	28979288	2304450	species	dakrong virus	28979288	1
RNA	group V	bunyavirales	phenuiviridae	phlebovirus	dar es salaam virus tz-189	28979318	dar es salaam virus tz-189	28979318	2576944	species	dar es salaam virus tz-189	28979318	1
RNA	group V	bunyavirales	phenuiviridae	phlebovirus	dashli phlebovirus	29400420	dashli phlebovirus	29400420	2734445	species	dashli phlebovirus	29400420	1
RNA	group V	bunyavirales	phenuiviridae	phlebovirus	dashli phlebovirus	29400420	dashli virus	28887396	1764087	no rank	dashli phlebovirus	29400420	1
DNA	group I	rowavirales	adenoviridae	atadenovirus	deer atadenovirus a	28979440	deer atadenovirus a	28979440	2169706	species	deer atadenovirus a	28979440	1
DNA	group I	rowavirales	adenoviridae	atadenovirus	deer atadenovirus a	28979440	odocoileus adenovirus 1	3526822	78522	serotype	deer atadenovirus a	28979440	1
DNA	group I	rowavirales	adenoviridae	mastadenovirus	deer mastadenovirus b	29394364	deer mastadenovirus b	29394364	2170000	species	deer mastadenovirus b	29394364	1
DNA	group II	geplafuvirales	genomoviridae	na	delphin genomovirus 1	29601140	delphin genomovirus 1	29601140	2817778	species	delphin genomovirus 1	29601140	1
DNA	group II	geplafuvirales	genomoviridae	na	delphin genomovirus 2	29601142	delphin genomovirus 2	29601142	2817779	species	delphin genomovirus 2	29601142	1
DNA	group II	geplafuvirales	genomoviridae	na	delphin genomovirus 3	29601144	delphin genomovirus 3	29601144	2817780	species	delphin genomovirus 3	29601144	1
RNA	group IV	nidovirales	arteriviridae	deltaarterivirus	deltaarterivirus hemfev	29395516	deltaarterivirus hemfev	29395516	2499622	species	deltaarterivirus hemfev	29395516	1
RNA	group IV	nidovirales	arteriviridae	deltaarterivirus	deltaarterivirus hemfev	29395516	simian hemorrhagic fever virus	3456873	38143	no rank	deltaarterivirus hemfev	29395516	1
RNA	group IV	nidovirales	arteriviridae	iotaarterivirus	deltaarterivirus pejah	29395436	deltaarterivirus pejah	29395436	2499623	species	deltaarterivirus pejah	29395436	1
RNA	group IV	nidovirales	arteriviridae	iotaarterivirus	deltaarterivirus pejah	29395436	pebjah virus	27388952	1658615	no rank	deltaarterivirus pejah	29395436	1
RNA	group IV	nidovirales	coronaviridae	deltacoronavirus	deltacoronavirus hnu1-1	29601550	deltacoronavirus hnu1-1	29601550	2814911	species	deltacoronavirus hnu1-1	29601550	1
RNA	group IV	nidovirales	coronaviridae	deltacoronavirus	deltacoronavirus hnu1-2	29601552	deltacoronavirus hnu1-2	29601552	2814912	species	deltacoronavirus hnu1-2	29601552	1
RNA	group IV	nidovirales	coronaviridae	deltacoronavirus	deltacoronavirus hnu2	29601554	deltacoronavirus hnu2	29601554	2814914	species	deltacoronavirus hnu2	29601554	1
RNA	group IV	nidovirales	coronaviridae	deltacoronavirus	deltacoronavirus hnu3	29601556	deltacoronavirus hnu3	29601556	2814913	species	deltacoronavirus hnu3	29601556	1
DNA	group I	zurhausenvirales	papillomaviridae	deltapapillomavirus	deltapapillomavirus 1	3435080	deltapapillomavirus 1	3435080	10565	species	deltapapillomavirus 1	3435080	0
DNA	group I	zurhausenvirales	papillomaviridae	deltapapillomavirus	deltapapillomavirus 1	3435080	rangifer tarandus papillomavirus 1	29401016	2773313	no rank	rangifer tarandus papillomavirus 1	29401016	1
DNA	group I	zurhausenvirales	papillomaviridae	deltapapillomavirus	deltapapillomavirus 2	3435078	deltapapillomavirus 2	3435078	10564	species	deltapapillomavirus 2	3435078	1
DNA	group I	zurhausenvirales	papillomaviridae	deltapapillomavirus	deltapapillomavirus 2	3435078	odocoileus virginianus papillomavirus 1	29401018	2772504	no rank	deltapapillomavirus 2	3435078	1
DNA	group I	zurhausenvirales	papillomaviridae	deltapapillomavirus	deltapapillomavirus 3	3488373	deltapapillomavirus 3	3488373	56144	species	deltapapillomavirus 3	3488373	0
DNA	group I	zurhausenvirales	papillomaviridae	deltapapillomavirus	deltapapillomavirus 3	3488373	ovine papillomavirus type 2	3488375	56145	serotype	ovine papillomavirus type 2	3488375	1
DNA	group I	zurhausenvirales	papillomaviridae	deltapapillomavirus	deltapapillomavirus 3	3488373	ovis aries papillomavirus type 4	29030390	2012639	serotype	ovis aries papillomavirus type 4	29030390	1
DNA	group I	zurhausenvirales	papillomaviridae	deltapapillomavirus	deltapapillomavirus 4	3791695	bos grunniens papillomavirus 1	29401014	2758380	no rank	bos grunniens papillomavirus 1	29401014	1
DNA	group I	zurhausenvirales	papillomaviridae	deltapapillomavirus	deltapapillomavirus 4	3791695	bos taurus papillomavirus 13	27723705	1887213	no rank	bos taurus papillomavirus 13	27723705	1
DNA	group I	zurhausenvirales	papillomaviridae	deltapapillomavirus	deltapapillomavirus 4	3791695	bos taurus papillomavirus 14	29401012	2758381	no rank	bos taurus papillomavirus 14	29401012	1
DNA	group I	zurhausenvirales	papillomaviridae	deltapapillomavirus	deltapapillomavirus 4	3791695	bos taurus papillomavirus 2	29401010	2758382	no rank	bos taurus papillomavirus 2	29401010	1
DNA	group I	zurhausenvirales	papillomaviridae	deltapapillomavirus	deltapapillomavirus 4	3791695	deltapapillomavirus 4	3791695	337052	species	deltapapillomavirus 4	3791695	0
DNA	group I	zurhausenvirales	papillomaviridae	deltapapillomavirus	deltapapillomavirus 5	26552541	capreolus capreolus papillomavirus 1	3911536	470214	serotype	deltapapillomavirus 5	26552541	1
DNA	group I	zurhausenvirales	papillomaviridae	deltapapillomavirus	deltapapillomavirus 5	26552541	deltapapillomavirus 5	26552541	1175853	species	deltapapillomavirus 5	26552541	1
DNA	group I	zurhausenvirales	papillomaviridae	deltapapillomavirus	deltapapillomavirus 6	26552543	camelus dromedarius papillomavirus 1	4248993	996650	serotype	camelus dromedarius papillomavirus 1	4248993	1
DNA	group I	zurhausenvirales	papillomaviridae	deltapapillomavirus	deltapapillomavirus 6	26552543	camelus dromedarius papillomavirus 2	4248994	996651	serotype	camelus dromedarius papillomavirus 2	4248994	1
DNA	group I	zurhausenvirales	papillomaviridae	deltapapillomavirus	deltapapillomavirus 6	26552543	deltapapillomavirus 6	26552543	1513268	species	deltapapillomavirus 6	26552543	1
DNA	group I	zurhausenvirales	papillomaviridae	deltapapillomavirus	deltapapillomavirus 7	29282108	deltapapillomavirus 7	29282108	2169867	species	deltapapillomavirus 7	29282108	1
DNA	group I	zurhausenvirales	papillomaviridae	deltapapillomavirus	deltapapillomavirus 7	29282108	giraffa camelopardalis papillomavirus 1	29317646	1922325	serotype	deltapapillomavirus 7	29282108	1
RNA	group IV	amarillovirales	flaviviridae	flavivirus	dengue virus	3437782	dengue virus	3437782	12637	species	dengue virus	3437782	0
RNA	group IV	amarillovirales	flaviviridae	flavivirus	dengue virus	3437782	dengue virus 1	3435830	11053	no rank	dengue virus 1	3435830	1
RNA	group IV	amarillovirales	flaviviridae	flavivirus	dengue virus	3437782	dengue virus 2	3435838	11060	no rank	dengue virus 2	3435838	1
RNA	group IV	amarillovirales	flaviviridae	flavivirus	dengue virus	3437782	dengue virus 3	3435854	11069	no rank	dengue virus 3	3435854	1
RNA	group IV	amarillovirales	flaviviridae	flavivirus	dengue virus	3437782	dengue virus 4	3435856	11070	no rank	dengue virus 4	3435856	1
RNA	group V	bunyavirales	nairoviridae	orthonairovirus	dera ghazi khan orthonairovirus	3713728	abu hammad virus	3713729	248058	no rank	abu hammad virus	3713729	1
RNA	group V	bunyavirales	nairoviridae	orthonairovirus	dera ghazi khan orthonairovirus	3713728	abu mina virus	3713730	248059	no rank	abu mina virus	3713730	1
RNA	group V	bunyavirales	nairoviridae	orthonairovirus	dera ghazi khan orthonairovirus	29375187	dera ghazi khan orthonairovirus	29375187	1980520	species	dera ghazi khan orthonairovirus	29375187	0
RNA	group VI	ortervirales	retroviridae	betaretrovirus	desmodus rotundus endogenous retrovirus	27357253	desmodus rotundus endogenous retrovirus	27357253	1622024	species	desmodus rotundus endogenous retrovirus	27357253	1
DNA	group II	piccovirales	parvoviridae	na	desmodus rotundus parvovirus	28980496	desmodus rotundus parvovirus	28980496	1926498	species	desmodus rotundus parvovirus	28980496	1
DNA	group I	sepolyvirales	polyomaviridae	betapolyomavirus	desmodus rotundus polyomavirus 1	27343858	bat polyomavirus 2a	29398772	2758131	no rank	desmodus rotundus polyomavirus 1	27343858	1
DNA	group I	sepolyvirales	polyomaviridae	betapolyomavirus	desmodus rotundus polyomavirus 1	27343858	desmodus rotundus polyomavirus 1	27343858	1606503	species	desmodus rotundus polyomavirus 1	27343858	1
RNA	group V	bunyavirales	arenaviridae	mammarenavirus	dhati welel mammarenavirus	29602696	dhati welel mammarenavirus	29602696	2755000	species	dhati welel mammarenavirus	29602696	1
RNA	group V	articulavirales	orthomyxoviridae	thogotovirus	dhori thogotovirus	3436274	dhori thogotovirus	3436274	11318	species	dhori thogotovirus	3436274	1
RNA	group IV	picornavirales	dicistroviridae	na	dicistroviridae tz-1	28980890	dicistroviridae tz-1	28980890	2575370	species	dicistroviridae tz-1	28980890	1
RNA	group IV	picornavirales	dicistroviridae	na	dicistroviridae tz-2	28980892	dicistroviridae tz-2	28980892	2575371	species	dicistroviridae tz-2	28980892	1
RNA	group IV	picornavirales	dicistroviridae	na	dicistroviridae tz-3	28980894	dicistroviridae tz-3	28980894	2575372	species	dicistroviridae tz-3	28980894	1
RNA	group V	bunyavirales	hantaviridae	orthohantavirus	dobrava-belgrade orthohantavirus	28888400	dobrava-belgrade orthohantavirus	28888400	1980467	species	dobrava-belgrade orthohantavirus	28888400	1
DNA	group I	sepolyvirales	polyomaviridae	alphapolyomavirus	dobsonia moluccensis polyomavirus 1	29395188	bat polyomavirus 5a	26205234	1623687	no rank	dobsonia moluccensis polyomavirus 1	29395188	1
DNA	group I	sepolyvirales	polyomaviridae	alphapolyomavirus	dobsonia moluccensis polyomavirus 1	29395188	dobsonia moluccensis polyomavirus 1	29395188	1891721	species	dobsonia moluccensis polyomavirus 1	29395188	1
DNA	group I	sepolyvirales	polyomaviridae	betapolyomavirus	dobsonia moluccensis polyomavirus 2	29395194	bat polyomavirus 6b	26205242	1623689	no rank	dobsonia moluccensis polyomavirus 2	29395194	1
DNA	group I	sepolyvirales	polyomaviridae	betapolyomavirus	dobsonia moluccensis polyomavirus 2	29395194	dobsonia moluccensis polyomavirus 2	29395194	1891759	species	dobsonia moluccensis polyomavirus 2	29395194	1
DNA	group I	sepolyvirales	polyomaviridae	betapolyomavirus	dobsonia moluccensis polyomavirus 3	29395196	bat polyomavirus 6c	26205244	1623688	no rank	dobsonia moluccensis polyomavirus 3	29395196	1
DNA	group I	sepolyvirales	polyomaviridae	betapolyomavirus	dobsonia moluccensis polyomavirus 3	29395196	dobsonia moluccensis polyomavirus 3	29395196	1891760	species	dobsonia moluccensis polyomavirus 3	29395196	1
DNA	group II	piccovirales	parvoviridae	na	dog feces bidnaparvovirus	28983512	dog feces bidnaparvovirus	28983512	2713454	species	dog feces bidnaparvovirus	28983512	1
DNA	group I	rowavirales	adenoviridae	mastadenovirus	dolphin mastadenovirus b	29395230	bottlenose dolphin adenovirus 1	26745985	1714377	serotype	dolphin mastadenovirus b	29395230	1
DNA	group I	rowavirales	adenoviridae	mastadenovirus	dolphin mastadenovirus b	29395230	dolphin mastadenovirus b	29395230	2170001	species	dolphin mastadenovirus b	29395230	1
RNA	group IV	amarillovirales	flaviviridae	pegivirus	dolphin pegivirus	29601392	dolphin pegivirus	29601392	2501772	species	dolphin pegivirus	29601392	1
RNA	group V	mononegavirales	rhabdoviridae	na	dolphin rhabdovirus	26745957	dolphin rhabdovirus	26745957	1511639	species	dolphin rhabdovirus	26745957	1
RNA	group VII	blubervirales	hepadnaviridae	orthohepadnavirus	domestic cat hepatitis b virus	29398324	domestic cat hepadnavirus	28984078	2107574	no rank	domestic cat hepatitis b virus	29398324	1
RNA	group VII	blubervirales	hepadnaviridae	orthohepadnavirus	domestic cat hepatitis b virus	29398324	domestic cat hepatitis b virus	29398324	2734561	species	domestic cat hepatitis b virus	29398324	1
RNA	group IV	amarillovirales	flaviviridae	flavivirus	donggang virus	4243872	donggang virus	4243872	985683	species	donggang virus	4243872	1
RNA	group IV	amarillovirales	flaviviridae	na	dongyang pangolin virus	28984096	dongyang pangolin virus	28984096	2713211	species	dongyang pangolin virus	28984096	1
DNA	group II	cirlivirales	circoviridae	cyclovirus	dragonfly associated cyclovirus 4	27508779	bat circovirus zs/china/2011	24639700	1072162	no rank	bat circovirus zs/china/2011	24639700	1
RNA	group IV	stellavirales	astroviridae	mamastrovirus	dromedary astrovirus	27660195	dromedary astrovirus	27660195	1662272	species	dromedary astrovirus	27660195	1
DNA	group II	cirlivirales	circoviridae	na	dromedary stool-associated circular ssdna virus	27603036	dromedary stool-associated circular ssdna virus	27603036	1574422	species	dromedary stool-associated circular ssdna virus	27603036	1
DNA	group I	rowavirales	adenoviridae	aviadenovirus	duck adenovirus 3	28984640	duck adenovirus 3	28984640	2233538	species	duck adenovirus 3	28984640	1
DNA	group II	cirlivirales	circoviridae	cyclovirus	duck associated cyclovirus 1	28984644	duck associated cyclovirus 1	28984644	2006585	species	duck associated cyclovirus 1	28984644	1
RNA	group IV	stellavirales	astroviridae	avastrovirus	duck astrovirus cph	29601988	duck astrovirus cph	29601988	1517684	species	duck astrovirus cph	29601988	1
RNA	group IV	stellavirales	astroviridae	avastrovirus	duck astrovirus gii.a	4194785	duck astrovirus 1	4083411	707882	no rank	duck astrovirus 1	4083411	1
RNA	group IV	stellavirales	astroviridae	avastrovirus	duck astrovirus gii.a	4194785	duck astrovirus c-ngb	4019136	622438	no rank	duck astrovirus c-ngb	4019136	1
RNA	group IV	stellavirales	astroviridae	avastrovirus	duck astrovirus gii.a	4194785	duck astrovirus gii.a	4194785	905828	species	duck astrovirus gii.a	4194785	0
DNA	group I	rowavirales	adenoviridae	atadenovirus	duck atadenovirus a	3606858	duck adenovirus 1	3606859	130329	serotype	duck atadenovirus a	3606858	1
DNA	group I	rowavirales	adenoviridae	atadenovirus	duck atadenovirus a	3606858	duck atadenovirus a	3606858	130328	species	duck atadenovirus a	3606858	1
DNA	group I	rowavirales	adenoviridae	aviadenovirus	duck aviadenovirus b	26323132	duck adenovirus 2	27586301	1520006	serotype	duck aviadenovirus b	26323132	1
DNA	group I	rowavirales	adenoviridae	aviadenovirus	duck aviadenovirus b	26323132	duck aviadenovirus b	26323132	1534553	species	duck aviadenovirus b	26323132	1
RNA	group IV	picornavirales	caliciviridae	na	duck calicivirus 2	28984648	duck calicivirus 2	28984648	2605442	species	duck calicivirus 2	28984648	1
DNA	group II	cirlivirales	circoviridae	circovirus	duck circovirus	3780359	duck circovirus	3780359	324685	species	duck circovirus	3780359	0
DNA	group II	cirlivirales	circoviridae	circovirus	duck circovirus	3780359	mulard duck circovirus	3700527	232802	no rank	mulard duck circovirus	3700527	1
DNA	group II	cirlivirales	circoviridae	circovirus	duck circovirus	3780359	muscovy duck circovirus	3722491	257468	no rank	muscovy duck circovirus	3722491	1
RNA	group VII	blubervirales	hepadnaviridae	avihepadnavirus	duck hepatitis b virus	3437784	duck hepatitis b virus	3437784	12639	species	duck hepatitis b virus	3437784	0
RNA	group VII	blubervirales	hepadnaviridae	avihepadnavirus	duck hepatitis b virus	3437784	ross's goose hepatitis b virus	3724699	259931	no rank	ross's goose hepatitis b virus	3724699	1
RNA	group VII	blubervirales	hepadnaviridae	avihepadnavirus	duck hepatitis b virus	3437784	sheldgoose hepatitis b virus	3724670	259898	no rank	sheldgoose hepatitis b virus	3724670	1
RNA	group VII	blubervirales	hepadnaviridae	avihepadnavirus	duck hepatitis b virus	3437784	snow goose hepatitis b virus	3546403	89623	no rank	snow goose hepatitis b virus	3546403	1
RNA	group VI	ortervirales	retroviridae	gammaretrovirus	duck infectious anemia virus	26201250	duck infectious anemia virus	26201250	1400257	species	duck infectious anemia virus	26201250	1
RNA	group IV	picornavirales	picornaviridae	megrivirus	duck megrivirus	26201246	duck megrivirus	26201246	1350001	species	duck megrivirus	26201246	1
DNA	group I	zurhausenvirales	papillomaviridae	na	duck papillomavirus 3	28984652	duck papillomavirus 3	28984652	2562546	species	duck papillomavirus 3	28984652	1
DNA	group II	piccovirales	parvoviridae	na	duck parvovirus nm100	28984654	duck parvovirus nm100	28984654	1941434	species	duck parvovirus nm100	28984654	1
DNA	group II	piccovirales	parvoviridae	na	duck parvovirus nm4	28984656	duck parvovirus nm4	28984656	1962258	species	duck parvovirus nm4	28984656	1
RNA	group IV	picornavirales	picornaviridae	na	duck picornavirus duck/fc22/china/2017	28984664	duck picornavirus duck/fc22/china/2017	28984664	2602416	species	duck picornavirus duck/fc22/china/2017	28984664	1
DNA	group II	piccovirales	parvoviridae	ambidensovirus	duck-associated ambidensovirus 1	29601220	duck-associated ambidensovirus 1	29601220	2810799	species	duck-associated ambidensovirus 1	29601220	1
DNA	group II	piccovirales	parvoviridae	ambidensovirus	duck-associated ambidensovirus 2	29601222	duck-associated ambidensovirus 2	29601222	2810800	species	duck-associated ambidensovirus 2	29601222	1
RNA	group V	bunyavirales	nairoviridae	orthonairovirus	dugbe orthonairovirus	29375435	dugbe orthonairovirus	29375435	1980521	species	dugbe orthonairovirus	29375435	1
RNA	group V	bunyavirales	phenuiviridae	phlebovirus	durania phlebovirus	29400418	durania phlebovirus	29400418	2734446	species	durania phlebovirus	29400418	1
RNA	group V	bunyavirales	phenuiviridae	phlebovirus	durania phlebovirus	29400418	durania virus	24588315	1006585	no rank	durania phlebovirus	29400418	1
RNA	group V	mononegavirales	rhabdoviridae	tupavirus	durham tupavirus	29400812	durham tupavirus	29400812	1972581	species	durham tupavirus	29400812	1
RNA	group V	mononegavirales	rhabdoviridae	tupavirus	durham tupavirus	29400812	durham virus	4085598	710545	no rank	durham tupavirus	29400812	1
RNA	group V	mononegavirales	rhabdoviridae	lyssavirus	duvenhage lyssavirus	3457972	duvenhage lyssavirus	3457972	38767	species	duvenhage lyssavirus	3457972	1
DNA	group I	zurhausenvirales	papillomaviridae	dyochipapillomavirus	dyochipapillomavirus 1	29395312	dyochipapillomavirus 1	29395312	1918729	species	dyochipapillomavirus 1	29395312	1
DNA	group I	zurhausenvirales	papillomaviridae	dyochipapillomavirus	dyochipapillomavirus 1	29395312	equus asinus papillomavirus 1	27298814	1163703	serotype	dyochipapillomavirus 1	29395312	1
DNA	group I	zurhausenvirales	papillomaviridae	dyodeltapapillomavirus	dyodeltapapillomavirus 1	26552567	dyodeltapapillomavirus 1	26552567	1177764	species	dyodeltapapillomavirus 1	26552567	1
DNA	group I	zurhausenvirales	papillomaviridae	dyodeltapapillomavirus	dyodeltapapillomavirus 1	26552567	sus scrofa papillomavirus 1	3890232	446138	serotype	dyodeltapapillomavirus 1	26552567	1
DNA	group I	zurhausenvirales	papillomaviridae	dyoepsilonpapillomavirus	dyoepsilonpapillomavirus 1	26552569	dyoepsilonpapillomavirus 1	26552569	1177765	species	dyoepsilonpapillomavirus 1	26552569	1
DNA	group I	zurhausenvirales	papillomaviridae	dyoepsilonpapillomavirus	dyoepsilonpapillomavirus 1	26552569	francolinus leucoscepus papillomavirus 1	3924601	485362	serotype	dyoepsilonpapillomavirus 1	26552569	1
DNA	group I	zurhausenvirales	papillomaviridae	dyoetapapillomavirus	dyoetapapillomavirus 1	26552571	dyoetapapillomavirus 1	26552571	1177767	species	dyoetapapillomavirus 1	26552571	1
DNA	group I	zurhausenvirales	papillomaviridae	dyoetapapillomavirus	dyoetapapillomavirus 1	26552571	erinaceus europaeus papillomavirus 1	3889374	445217	serotype	dyoetapapillomavirus 1	26552571	1
DNA	group I	zurhausenvirales	papillomaviridae	dyoiotapapillomavirus	dyoiotapapillomavirus 1	29395314	dyoiotapapillomavirus 1	29395314	1233177	species	dyoiotapapillomavirus 1	29395314	0
DNA	group I	zurhausenvirales	papillomaviridae	dyoiotapapillomavirus	dyoiotapapillomavirus 1	29395314	equus caballus papillomavirus 2	3959187	526413	serotype	equus caballus papillomavirus 2	3959187	1
DNA	group I	zurhausenvirales	papillomaviridae	dyoiotapapillomavirus	dyoiotapapillomavirus 1	29395314	equus caballus papillomavirus 3	4219314	940834	serotype	equus caballus papillomavirus 3	4219314	1
DNA	group I	zurhausenvirales	papillomaviridae	dyoiotapapillomavirus	dyoiotapapillomavirus 2	29395316	dyoiotapapillomavirus 2	29395316	2083182	species	dyoiotapapillomavirus 2	29395316	0
DNA	group I	zurhausenvirales	papillomaviridae	dyoiotapapillomavirus	dyoiotapapillomavirus 2	29395316	equus caballus papillomavirus 4	27246606	1235428	serotype	equus caballus papillomavirus 4	27246606	1
DNA	group I	zurhausenvirales	papillomaviridae	dyoiotapapillomavirus	dyoiotapapillomavirus 2	29395316	equus caballus papillomavirus 5	27246608	1235429	serotype	equus caballus papillomavirus 5	27246608	1
DNA	group I	zurhausenvirales	papillomaviridae	dyokappapapillomavirus	dyokappapapillomavirus 1	26552573	dyokappapapillomavirus 1	26552573	1513247	species	dyokappapapillomavirus 1	26552573	1
DNA	group I	zurhausenvirales	papillomaviridae	dyokappapapillomavirus	dyokappapapillomavirus 1	26552573	ovis aries papillomavirus 3	4025666	634772	serotype	dyokappapapillomavirus 1	26552573	1
DNA	group I	zurhausenvirales	papillomaviridae	dyokappapapillomavirus	dyokappapapillomavirus 2	29395482	dyokappapapillomavirus 2	29395482	1961787	species	dyokappapapillomavirus 2	29395482	1
DNA	group I	zurhausenvirales	papillomaviridae	dyokappapapillomavirus	dyokappapapillomavirus 2	29395482	rupicapra rupicapra papillomavirus 1	27727391	1163708	serotype	dyokappapapillomavirus 2	29395482	1
DNA	group I	zurhausenvirales	papillomaviridae	dyokappapapillomavirus	dyokappapapillomavirus 3	29395222	bos taurus papillomavirus 16	27500482	1887214	no rank	dyokappapapillomavirus 3	29395222	1
DNA	group I	zurhausenvirales	papillomaviridae	dyokappapapillomavirus	dyokappapapillomavirus 3	29395222	dyokappapapillomavirus 3	29395222	2169878	species	dyokappapapillomavirus 3	29395222	1
DNA	group I	zurhausenvirales	papillomaviridae	dyokappapapillomavirus	dyokappapapillomavirus 4	29395226	bos taurus papillomavirus 18	27500488	1887216	serotype	dyokappapapillomavirus 4	29395226	1
DNA	group I	zurhausenvirales	papillomaviridae	dyokappapapillomavirus	dyokappapapillomavirus 4	29395226	dyokappapapillomavirus 4	29395226	2169879	species	dyokappapapillomavirus 4	29395226	1
DNA	group I	zurhausenvirales	papillomaviridae	dyokappapapillomavirus	dyokappapapillomavirus 5	29288770	dyokappapapillomavirus 5	29288770	2169880	species	dyokappapapillomavirus 5	29288770	1
DNA	group I	zurhausenvirales	papillomaviridae	dyokappapapillomavirus	dyokappapapillomavirus 5	29288770	pudu puda papillomavirus 1	29355608	1747360	serotype	dyokappapapillomavirus 5	29288770	1
DNA	group I	zurhausenvirales	papillomaviridae	dyolambdapapillomavirus	dyolambdapapillomavirus 1	26552575	bettongia penicillata papillomavirus 1	4110301	759701	serotype	dyolambdapapillomavirus 1	26552575	1
DNA	group I	zurhausenvirales	papillomaviridae	dyolambdapapillomavirus	dyolambdapapillomavirus 1	26552575	dyolambdapapillomavirus 1	26552575	1513248	serotype	dyolambdapapillomavirus 1	26552575	1
DNA	group I	zurhausenvirales	papillomaviridae	dyonupapillomavirus	dyonupapillomavirus 1	26552579	ailuropoda melanoleuca papillomavirus 4	28879290	2016453	serotype	ailuropoda melanoleuca papillomavirus 4	28879290	1
DNA	group I	zurhausenvirales	papillomaviridae	dyonupapillomavirus	dyonupapillomavirus 1	26552579	dyonupapillomavirus 1	26552579	1513250	species	dyonupapillomavirus 1	26552579	0
DNA	group I	zurhausenvirales	papillomaviridae	dyonupapillomavirus	dyonupapillomavirus 1	26552579	zalophus californianus papillomavirus 1	4250019	998829	serotype	zalophus californianus papillomavirus 1	4250019	1
DNA	group I	zurhausenvirales	papillomaviridae	dyoomegapapillomavirus	dyoomegapapillomavirus 1	29395302	dyoomegapapillomavirus 1	29395302	1918731	species	dyoomegapapillomavirus 1	29395302	1
DNA	group I	zurhausenvirales	papillomaviridae	dyoomegapapillomavirus	dyoomegapapillomavirus 1	29395302	eptesicus serotinus papillomavirus 2	27775963	1464072	serotype	dyoomegapapillomavirus 1	29395302	1
DNA	group I	zurhausenvirales	papillomaviridae	dyoomikronpapillomavirus	dyoomikronpapillomavirus 1	26323240	alouatta guariba papillomavirus 1	26205630	1784959	serotype	alouatta guariba papillomavirus 1	26205630	1
DNA	group I	zurhausenvirales	papillomaviridae	dyoomikronpapillomavirus	dyoomikronpapillomavirus 1	26323240	dyoomikronpapillomavirus 1	26323240	1513251	species	dyoomikronpapillomavirus 1	26323240	0
DNA	group I	zurhausenvirales	papillomaviridae	dyoomikronpapillomavirus	dyoomikronpapillomavirus 1	26323240	saimiri sciureus papillomavirus 1	27725637	990304	serotype	saimiri sciureus papillomavirus 1	27725637	1
DNA	group I	zurhausenvirales	papillomaviridae	dyoomikronpapillomavirus	dyoomikronpapillomavirus 1	26323240	saimiri sciureus papillomavirus 2	27725679	990305	serotype	saimiri sciureus papillomavirus 2	27725679	1
DNA	group I	zurhausenvirales	papillomaviridae	dyoomikronpapillomavirus	dyoomikronpapillomavirus 1	26323240	saimiri sciureus papillomavirus 3	27725625	990306	serotype	saimiri sciureus papillomavirus 3	27725625	1
DNA	group I	zurhausenvirales	papillomaviridae	dyophipapillomavirus	dyophipapillomavirus 1	29395532	dyophipapillomavirus 1	29395532	1920493	species	dyophipapillomavirus 1	29395532	1
DNA	group I	zurhausenvirales	papillomaviridae	dyophipapillomavirus	dyophipapillomavirus 1	29395532	talpa europaea papillomavirus 1	27793434	1338506	serotype	dyophipapillomavirus 1	29395532	1
DNA	group I	zurhausenvirales	papillomaviridae	dyopipapillomavirus	dyopipapillomavirus 1	26552581	dyopipapillomavirus 1	26552581	1513252	species	dyopipapillomavirus 1	26552581	0
DNA	group I	zurhausenvirales	papillomaviridae	dyopipapillomavirus	dyopipapillomavirus 1	26552581	phocoena phocoena papillomavirus 4	4082321	706527	serotype	phocoena phocoena papillomavirus 4	4082321	1
DNA	group I	zurhausenvirales	papillomaviridae	dyopipapillomavirus	dyopipapillomavirus 1	26552581	tursiops truncatus papillomavirus 8	29071636	2094734	serotype	tursiops truncatus papillomavirus 8	29071636	1
DNA	group I	zurhausenvirales	papillomaviridae	dyopsipapillomavirus	dyopsipapillomavirus 1	29395298	dyopsipapillomavirus 1	29395298	1920498	species	dyopsipapillomavirus 1	29395298	0
DNA	group I	zurhausenvirales	papillomaviridae	dyopsipapillomavirus	dyopsipapillomavirus 1	29395298	eptesicus serotinus papillomavirus 1	27775961	1464071	serotype	eptesicus serotinus papillomavirus 1	27775961	1
DNA	group I	zurhausenvirales	papillomaviridae	dyopsipapillomavirus	dyopsipapillomavirus 1	29395298	eptesicus serotinus papillomavirus 3	27775965	1464073	serotype	eptesicus serotinus papillomavirus 3	27775965	1
DNA	group I	zurhausenvirales	papillomaviridae	dyorhopapillomavirus	dyorhopapillomavirus 1	26552583	dyorhopapillomavirus 1	26552583	1513253	species	dyorhopapillomavirus 1	26552583	0
DNA	group I	zurhausenvirales	papillomaviridae	dyorhopapillomavirus	dyorhopapillomavirus 1	26552583	equus caballus papillomavirus 6	27295640	1235427	serotype	equus caballus papillomavirus 6	27295640	1
DNA	group I	zurhausenvirales	papillomaviridae	dyorhopapillomavirus	dyorhopapillomavirus 1	26552583	equus caballus papillomavirus 7	27246610	1235430	serotype	equus caballus papillomavirus 7	27246610	1
DNA	group I	zurhausenvirales	papillomaviridae	dyosigmapapillomavirus	dyosigmapapillomavirus 1	26323246	castor canadensis papillomavirus 1	27806070	1352235	serotype	dyosigmapapillomavirus 1	26323246	1
DNA	group I	zurhausenvirales	papillomaviridae	dyosigmapapillomavirus	dyosigmapapillomavirus 1	26323246	dyosigmapapillomavirus 1	26323246	1513254	species	dyosigmapapillomavirus 1	26323246	1
DNA	group I	zurhausenvirales	papillomaviridae	dyotaupapillomavirus	dyotaupapillomavirus 1	29380079	dyotaupapillomavirus 1	29380079	1932910	species	dyotaupapillomavirus 1	29380079	1
DNA	group I	zurhausenvirales	papillomaviridae	dyotaupapillomavirus	dyotaupapillomavirus 1	29380079	miniopterus schreibersii papillomavirus 1	29380081	1195364	serotype	dyotaupapillomavirus 1	29380079	1
DNA	group I	zurhausenvirales	papillomaviridae	dyothetapapillomavirus	dyothetapapillomavirus 1	26552585	dyothetapapillomavirus 1	26552585	1235662	species	dyothetapapillomavirus 1	26552585	1
DNA	group I	zurhausenvirales	papillomaviridae	dyothetapapillomavirus	dyothetapapillomavirus 1	26552585	feline papillomavirus type 2	3992694	568209	serotype	dyothetapapillomavirus 1	26552585	1
DNA	group I	zurhausenvirales	papillomaviridae	dyoupsilonpapillomavirus	dyoupsilonpapillomavirus 1	29395288	dyoupsilonpapillomavirus 1	29395288	1932912	species	dyoupsilonpapillomavirus 1	29395288	1
DNA	group I	zurhausenvirales	papillomaviridae	dyoupsilonpapillomavirus	dyoupsilonpapillomavirus 1	29395288	eidolon helvum papillomavirus 1	27727389	1163701	serotype	dyoupsilonpapillomavirus 1	29395288	1
DNA	group I	zurhausenvirales	papillomaviridae	dyoxipapillomavirus	dyoxipapillomavirus 1	26552587	bos taurus papillomavirus 7	4251052	1001533	serotype	dyoxipapillomavirus 1	26552587	1
DNA	group I	zurhausenvirales	papillomaviridae	dyoxipapillomavirus	dyoxipapillomavirus 1	26552587	dyoxipapillomavirus 1	26552587	1513255	species	dyoxipapillomavirus 1	26552587	1
DNA	group I	zurhausenvirales	papillomaviridae	dyoxipapillomavirus	dyoxipapillomavirus 2	29395228	bos taurus papillomavirus 19	27500490	1887217	serotype	bos taurus papillomavirus 19	27500490	1
DNA	group I	zurhausenvirales	papillomaviridae	dyoxipapillomavirus	dyoxipapillomavirus 2	29395228	bos taurus papillomavirus 21	27723709	1887219	serotype	bos taurus papillomavirus 21	27723709	1
DNA	group I	zurhausenvirales	papillomaviridae	dyoxipapillomavirus	dyoxipapillomavirus 2	29395228	dyoxipapillomavirus 2	29395228	2169881	species	dyoxipapillomavirus 2	29395228	0
RNA	group VI	ortervirales	retroviridae	simiispumavirus	eastern chimpanzee simian foamy virus	29313644	eastern chimpanzee simian foamy virus	29313644	2170195	species	eastern chimpanzee simian foamy virus	29313644	1
RNA	group IV	martellivirales	togaviridae	alphavirus	eastern equine encephalitis virus	3435775	eastern equine encephalitis virus	3435775	11021	species	eastern equine encephalitis virus	3435775	1
DNA	group I	chitovirales	poxviridae	macropopoxvirus	eastern kangaroopox virus	29398674	eastern grey kangaroopox virus	28984736	2042482	no rank	eastern kangaroopox virus	29398674	1
DNA	group I	chitovirales	poxviridae	macropopoxvirus	eastern kangaroopox virus	29398674	eastern kangaroopox virus	29398674	2734571	species	eastern kangaroopox virus	29398674	1
RNA	group V	bunyavirales	phenuiviridae	phlebovirus	echarate phlebovirus	29400416	echarate phlebovirus	29400416	2734447	species	echarate phlebovirus	29400416	1
RNA	group V	bunyavirales	phenuiviridae	phlebovirus	echarate phlebovirus	29400416	echarate virus	4250810	1000646	no rank	echarate phlebovirus	29400416	1
DNA	group I	chitovirales	poxviridae	orthopoxvirus	ectromelia virus	3437786	ectromelia virus	3437786	12643	species	ectromelia virus	3437786	1
DNA	group I	chitovirales	poxviridae	orthopoxvirus	ectromelia virus	3437786	ectromelia virus erpv	29400918	1452750	no rank	ectromelia virus	3437786	1
DNA	group I	chitovirales	poxviridae	orthopoxvirus	ectromelia virus	3437786	ectromelia virus naval	27804182	1651168	no rank	ectromelia virus	3437786	1
DNA	group I	chitovirales	poxviridae	orthopoxvirus	ectromelia virus	3437786	ectromelia virus wh	29600822	2696714	no rank	ectromelia virus	3437786	1
RNA	group IV	amarillovirales	flaviviridae	flavivirus	edge hill virus	3502580	edge hill virus	3502580	64296	species	edge hill virus	3502580	1
DNA	group I	rowavirales	adenoviridae	mastadenovirus	eidolon helvum adenovirus	28985088	eidolon helvum adenovirus	28985088	2039267	species	eidolon helvum adenovirus	28985088	1
DNA	group I	herpesvirales	herpesviridae	na	eidolon helvum herpesvirus 3	27744677	eidolon helvum herpesvirus 3	27744677	1335472	species	eidolon helvum herpesvirus 3	27744677	1
DNA	group I	sepolyvirales	polyomaviridae	alphapolyomavirus	eidolon helvum polyomavirus 1	28985098	eidolon helvum polyomavirus 1	28985098	1891722	species	eidolon helvum polyomavirus 1	28985098	1
RNA	group V	mononegavirales	rhabdoviridae	tibrovirus	ekpoma 1 tibrovirus	29281040	ekpoma 1 tibrovirus	29281040	1987018	species	ekpoma 1 tibrovirus	29281040	1
RNA	group V	mononegavirales	rhabdoviridae	tibrovirus	ekpoma 1 tibrovirus	29281040	ekpoma virus 1	29313862	1987020	no rank	ekpoma 1 tibrovirus	29281040	1
RNA	group V	mononegavirales	rhabdoviridae	tibrovirus	ekpoma 2 tibrovirus	29281042	ekpoma 2 tibrovirus	29281042	1987019	species	ekpoma 2 tibrovirus	29281042	1
RNA	group V	mononegavirales	rhabdoviridae	tibrovirus	ekpoma 2 tibrovirus	29281042	ekpoma virus 2	29313864	1987021	no rank	ekpoma 2 tibrovirus	29281042	1
RNA	group V	bunyavirales	hantaviridae	orthohantavirus	el moro canyon orthohantavirus	28888802	el moro canyon orthohantavirus	28888802	1980468	species	el moro canyon orthohantavirus	28888802	1
DNA	group I	herpesvirales	herpesviridae	proboscivirus	elephant endotheliotropic herpesvirus 4	3977713	elephant endotheliotropic herpesvirus 4	3977713	548914	species	elephant endotheliotropic herpesvirus 4	3977713	1
DNA	group I	herpesvirales	herpesviridae	proboscivirus	elephant endotheliotropic herpesvirus 5	4117048	elephant endotheliotropic herpesvirus 5	4117048	768738	species	elephant endotheliotropic herpesvirus 5	4117048	1
DNA	group I	herpesvirales	herpesviridae	proboscivirus	elephantid betaherpesvirus 1	3621114	elephant endotheliotropic herpesvirus 1a	4110343	759753	no rank	elephant endotheliotropic herpesvirus 1a	4110343	1
DNA	group I	herpesvirales	herpesviridae	proboscivirus	elephantid betaherpesvirus 1	3621114	elephantid betaherpesvirus 1	3621114	146015	species	elephantid betaherpesvirus 1	3621114	0
DNA	group II	cirlivirales	circoviridae	na	elk circovirus banff/2019	28985634	elk circovirus banff/2019	28985634	2656740	species	elk circovirus banff/2019	28985634	1
RNA	group V	bunyavirales	phenuiviridae	phlebovirus	embossos phlebovirus	29614655	embossos phlebovirus	29614655	2844111	species	embossos phlebovirus	29614655	1
RNA	group V	bunyavirales	phenuiviridae	phlebovirus	embossos phlebovirus	29614655	embossos virus	29602768	2767008	no rank	embossos phlebovirus	29614655	1
RNA	group V	bunyavirales	peribunyaviridae	orthobunyavirus	enseada orthobunyavirus	29400514	enseada orthobunyavirus	29400514	2560413	species	enseada orthobunyavirus	29400514	1
RNA	group V	bunyavirales	peribunyaviridae	orthobunyavirus	enseada orthobunyavirus	29400514	enseada virus	26531956	1821545	no rank	enseada orthobunyavirus	29400514	1
RNA	group IV	amarillovirales	flaviviridae	flavivirus	entebbe bat virus	3502555	entebbe bat virus	3502555	64283	species	entebbe bat virus	3502555	1
RNA	group IV	picornavirales	picornaviridae	enterovirus	enterovirus a	3614624	baboon enterovirus	3644591	172022	no rank	baboon enterovirus	3644591	1
RNA	group IV	picornavirales	picornaviridae	enterovirus	enterovirus a	3614624	coxsackievirus a10	3464990	42769	serotype	coxsackievirus a10	3464990	1
RNA	group IV	picornavirales	picornaviridae	enterovirus	enterovirus a	3614624	coxsackievirus a12	3464994	42771	serotype	coxsackievirus a12	3464994	1
RNA	group IV	picornavirales	picornaviridae	enterovirus	enterovirus a	3614624	coxsackievirus a14	3464998	42773	serotype	coxsackievirus a14	3464998	1
RNA	group IV	picornavirales	picornaviridae	enterovirus	enterovirus a	3614624	coxsackievirus a16	3447121	31704	serotype	coxsackievirus a16	3447121	1
RNA	group IV	picornavirales	picornaviridae	enterovirus	enterovirus a	26353360	coxsackievirus a16 (strain cva16-gz)	28977350	2152662	subspecies	coxsackievirus a16 (strain cva16-gz)	28977350	1
RNA	group IV	picornavirales	picornaviridae	enterovirus	enterovirus a	3614624	coxsackievirus a2	3449705	33757	serotype	coxsackievirus a2	3449705	1
RNA	group IV	picornavirales	picornaviridae	enterovirus	enterovirus a	3614624	coxsackievirus a3	3465020	42784	serotype	coxsackievirus a3	3465020	1
RNA	group IV	picornavirales	picornaviridae	enterovirus	enterovirus a	3614624	coxsackievirus a4	3465022	42785	serotype	coxsackievirus a4	3465022	1
RNA	group IV	picornavirales	picornaviridae	enterovirus	enterovirus a	3614624	coxsackievirus a5	3465024	42786	serotype	coxsackievirus a5	3465024	1
RNA	group IV	picornavirales	picornaviridae	enterovirus	enterovirus a	3614624	coxsackievirus a6	3540217	86107	serotype	coxsackievirus a6	3540217	1
RNA	group IV	picornavirales	picornaviridae	enterovirus	enterovirus a	3614624	coxsackievirus a7	3465026	42787	serotype	coxsackievirus a7	3465026	1
RNA	group IV	picornavirales	picornaviridae	enterovirus	enterovirus a	3614624	coxsackievirus a8	3465028	42788	serotype	coxsackievirus a8	3465028	1
RNA	group IV	picornavirales	picornaviridae	enterovirus	enterovirus a	3614624	enterovirus a	3614624	138948	species	enterovirus a	3614624	0
RNA	group IV	picornavirales	picornaviridae	enterovirus	enterovirus a	3614624	enterovirus a114	29400176	2760809	no rank	enterovirus a114	29400176	1
RNA	group IV	picornavirales	picornaviridae	enterovirus	enterovirus a	3614624	enterovirus a120	27556883	1435148	serotype	enterovirus a120	27556883	1
RNA	group IV	picornavirales	picornaviridae	enterovirus	enterovirus a	3614624	enterovirus 5666/sin/002209	3630493	156647	no rank	enterovirus a71	3458435	1
RNA	group IV	picornavirales	picornaviridae	enterovirus	enterovirus a	3614624	enterovirus 5865/sin/000009	3625240	150846	no rank	enterovirus a71	3458435	1
RNA	group IV	picornavirales	picornaviridae	enterovirus	enterovirus a	3614624	enterovirus a71	3458435	39054	serotype	enterovirus a71	3458435	1
RNA	group IV	picornavirales	picornaviridae	enterovirus	enterovirus a	3614624	human enterovirus 71 hz08/hangzhou/2008	24587903	1006008	no rank	enterovirus a71	3458435	1
RNA	group IV	picornavirales	picornaviridae	enterovirus	enterovirus a	3614624	enterovirus a76	3763741	306588	serotype	enterovirus a76	3763741	1
RNA	group IV	picornavirales	picornaviridae	enterovirus	enterovirus a	3614624	enterovirus a89	3763739	306586	serotype	enterovirus a89	3763739	1
RNA	group IV	picornavirales	picornaviridae	enterovirus	enterovirus a	3614624	enterovirus a90	3755239	297248	serotype	enterovirus a90	3755239	1
RNA	group IV	picornavirales	picornaviridae	enterovirus	enterovirus a	3614624	enterovirus a92	3911293	469959	serotype	enterovirus a92	3911293	1
RNA	group IV	picornavirales	picornaviridae	enterovirus	enterovirus a	3614624	simian enterovirus 19	3887278	442855	no rank	simian enterovirus 19	3887278	1
RNA	group IV	picornavirales	picornaviridae	enterovirus	enterovirus a	3614624	simian enterovirus 43	3887281	442858	no rank	simian enterovirus 43	3887281	1
RNA	group IV	picornavirales	picornaviridae	enterovirus	enterovirus a	3614624	simian enterovirus 46	3911292	469958	no rank	simian enterovirus 46	3911292	1
RNA	group IV	picornavirales	picornaviridae	enterovirus	enterovirus an12	28986526	enterovirus an12	28986526	1929150	species	enterovirus an12	28986526	1
RNA	group IV	picornavirales	picornaviridae	enterovirus	enterovirus b	3614625	coxsackievirus a9	3437111	12067	serotype	coxsackievirus a9	3437111	1
RNA	group IV	picornavirales	picornaviridae	enterovirus	enterovirus b	3614625	coxsackievirus b1	3437119	12071	no rank	coxsackievirus b1	3437119	1
RNA	group IV	picornavirales	picornaviridae	enterovirus	enterovirus b	3614625	coxsackievirus b2	3533932	82639	no rank	coxsackievirus b2	3533932	1
RNA	group IV	picornavirales	picornaviridae	enterovirus	enterovirus b	3614625	coxsackievirus b3	3437121	12072	no rank	coxsackievirus b3	3437121	1
RNA	group IV	picornavirales	picornaviridae	enterovirus	enterovirus b	3614625	coxsackievirus b4	3437123	12073	no rank	coxsackievirus b4	3437123	1
RNA	group IV	picornavirales	picornaviridae	enterovirus	enterovirus b	3614625	coxsackievirus b5	3437125	12074	no rank	coxsackievirus b5	3437125	1
RNA	group IV	picornavirales	picornaviridae	enterovirus	enterovirus b	3614625	coxsackievirus b6	3519611	74561	no rank	coxsackievirus b6	3519611	1
RNA	group IV	picornavirales	picornaviridae	enterovirus	enterovirus b	3614625	echovirus e11	3437133	12078	serotype	echovirus e11	3437133	1
RNA	group IV	picornavirales	picornaviridae	enterovirus	enterovirus b	3614625	echovirus e12	3452205	35293	serotype	echovirus e12	3452205	1
RNA	group IV	picornavirales	picornaviridae	enterovirus	enterovirus b	3614625	echovirus e13	3473168	47501	serotype	echovirus e13	3473168	1
RNA	group IV	picornavirales	picornaviridae	enterovirus	enterovirus b	3614625	echovirus e14	3473170	47502	serotype	echovirus e14	3473170	1
RNA	group IV	picornavirales	picornaviridae	enterovirus	enterovirus b	3614625	echovirus e15	3473172	47503	serotype	echovirus e15	3473172	1
RNA	group IV	picornavirales	picornaviridae	enterovirus	enterovirus b	3614625	echovirus e16	3473174	47504	serotype	echovirus e16	3473174	1
RNA	group IV	picornavirales	picornaviridae	enterovirus	enterovirus b	3614625	echovirus e17	3473176	47505	serotype	echovirus e17	3473176	1
RNA	group IV	picornavirales	picornaviridae	enterovirus	enterovirus b	3614625	echovirus e18	3473177	47506	serotype	echovirus e18	3473177	1
RNA	group IV	picornavirales	picornaviridae	enterovirus	enterovirus b	3614625	echovirus e19	3473179	47507	serotype	echovirus e19	3473179	1
RNA	group IV	picornavirales	picornaviridae	enterovirus	enterovirus b	3614625	echovirus e2	3452206	35294	serotype	echovirus e2	3452206	1
RNA	group IV	picornavirales	picornaviridae	enterovirus	enterovirus b	3614625	echovirus e20	3473181	47508	serotype	echovirus e20	3473181	1
RNA	group IV	picornavirales	picornaviridae	enterovirus	enterovirus b	3614625	echovirus e21	3473183	47509	serotype	echovirus e21	3473183	1
RNA	group IV	picornavirales	picornaviridae	enterovirus	enterovirus b	3614625	echovirus e24	3473185	47510	serotype	echovirus e24	3473185	1
RNA	group IV	picornavirales	picornaviridae	enterovirus	enterovirus b	3614625	echovirus e25	3468898	45101	serotype	echovirus e25	3468898	1
RNA	group IV	picornavirales	picornaviridae	enterovirus	enterovirus b	3614625	echovirus e26	3473187	47511	serotype	echovirus e26	3473187	1
RNA	group IV	picornavirales	picornaviridae	enterovirus	enterovirus b	3614625	echovirus e27	3470517	45999	serotype	echovirus e27	3470517	1
RNA	group IV	picornavirales	picornaviridae	enterovirus	enterovirus b	3614625	echovirus e29	3473189	47512	serotype	echovirus e29	3473189	1
RNA	group IV	picornavirales	picornaviridae	enterovirus	enterovirus b	3614625	echovirus e3	3473197	47516	serotype	echovirus e3	3473197	1
RNA	group IV	picornavirales	picornaviridae	enterovirus	enterovirus b	3614625	echovirus e30	3463353	41846	serotype	echovirus e30	3463353	1
RNA	group IV	picornavirales	picornaviridae	enterovirus	enterovirus b	3614625	echovirus e31	3473191	47513	serotype	echovirus e31	3473191	1
RNA	group IV	picornavirales	picornaviridae	enterovirus	enterovirus b	3614625	echovirus e32	3473193	47514	serotype	echovirus e32	3473193	1
RNA	group IV	picornavirales	picornaviridae	enterovirus	enterovirus b	3614625	echovirus e33	3473195	47515	serotype	echovirus e33	3473195	1
RNA	group IV	picornavirales	picornaviridae	enterovirus	enterovirus b	3614625	echovirus e4	3452208	35295	serotype	echovirus e4	3452208	1
RNA	group IV	picornavirales	picornaviridae	enterovirus	enterovirus b	3614625	echovirus e5	3460536	40280	serotype	echovirus e5	3460536	1
RNA	group IV	picornavirales	picornaviridae	enterovirus	enterovirus b	3614625	echovirus e6	3437101	12062	serotype	echovirus e6	3437101	1
RNA	group IV	picornavirales	picornaviridae	enterovirus	enterovirus b	3614625	echovirus e7	3470548	46018	serotype	echovirus e7	3470548	1
RNA	group IV	picornavirales	picornaviridae	enterovirus	enterovirus b	3614625	echovirus 9 strain barty	3571537	103914	no rank	echovirus e9	3437099	1
RNA	group IV	picornavirales	picornaviridae	enterovirus	enterovirus b	3614625	echovirus 9 strain hill	3571539	103915	no rank	echovirus e9	3437099	1
RNA	group IV	picornavirales	picornaviridae	enterovirus	enterovirus b	3614625	echovirus e9	3437099	12060	serotype	echovirus e9	3437099	1
RNA	group IV	picornavirales	picornaviridae	enterovirus	enterovirus b	3614625	enterovirus b	3614625	138949	species	enterovirus b	3614625	0
RNA	group IV	picornavirales	picornaviridae	enterovirus	enterovirus b	3614625	enterovirus b100	3781004	325447	serotype	enterovirus b100	3781004	1
RNA	group IV	picornavirales	picornaviridae	enterovirus	enterovirus b	3614625	enterovirus b101	3856342	408681	serotype	enterovirus b101	3856342	1
RNA	group IV	picornavirales	picornaviridae	enterovirus	enterovirus b	3614625	enterovirus b106	27511331	1248136	serotype	enterovirus b106	27511331	1
RNA	group IV	picornavirales	picornaviridae	enterovirus	enterovirus b	3614625	enterovirus b111	27290616	1442164	serotype	enterovirus b111	27290616	1
RNA	group IV	picornavirales	picornaviridae	enterovirus	enterovirus b	3614625	enterovirus b69	3644303	171720	serotype	enterovirus b69	3644303	1
RNA	group IV	picornavirales	picornaviridae	enterovirus	enterovirus b	3614625	enterovirus b73	3670652	200154	serotype	enterovirus b73	3670652	1
RNA	group IV	picornavirales	picornaviridae	enterovirus	enterovirus b	3614625	enterovirus ca55-1988	3626924	152632	no rank	enterovirus b73	3670652	1
RNA	group IV	picornavirales	picornaviridae	enterovirus	enterovirus b	3614625	enterovirus b74	3691473	222889	serotype	enterovirus b74	3691473	1
RNA	group IV	picornavirales	picornaviridae	enterovirus	enterovirus b	3614625	enterovirus b75	3742035	282345	serotype	enterovirus b75	3742035	1
RNA	group IV	picornavirales	picornaviridae	enterovirus	enterovirus b	3614625	enterovirus b77	3691471	222887	serotype	enterovirus b77	3691471	1
RNA	group IV	picornavirales	picornaviridae	enterovirus	enterovirus b	3614625	enterovirus b79	29400170	2760813	no rank	enterovirus b79	29400170	1
RNA	group IV	picornavirales	picornaviridae	enterovirus	enterovirus b	3614625	enterovirus b80	3774689	318563	serotype	enterovirus b80	3774689	1
RNA	group IV	picornavirales	picornaviridae	enterovirus	enterovirus b	3614625	enterovirus b81	3774690	318564	serotype	enterovirus b81	3774690	1
RNA	group IV	picornavirales	picornaviridae	enterovirus	enterovirus b	3614625	enterovirus b82	3774691	318565	serotype	enterovirus b82	3774691	1
RNA	group IV	picornavirales	picornaviridae	enterovirus	enterovirus b	3614625	enterovirus b83	3774692	318566	serotype	enterovirus b83	3774692	1
RNA	group IV	picornavirales	picornaviridae	enterovirus	enterovirus b	3614625	enterovirus b84	3774693	318567	serotype	enterovirus b84	3774693	1
RNA	group IV	picornavirales	picornaviridae	enterovirus	enterovirus b	3614625	enterovirus b85	3774694	318568	serotype	enterovirus b85	3774694	1
RNA	group IV	picornavirales	picornaviridae	enterovirus	enterovirus b	3614625	enterovirus b86	3774695	318569	serotype	enterovirus b86	3774695	1
RNA	group IV	picornavirales	picornaviridae	enterovirus	enterovirus b	3614625	enterovirus b87	3774696	318570	serotype	enterovirus b87	3774696	1
RNA	group IV	picornavirales	picornaviridae	enterovirus	enterovirus b	3614625	enterovirus b88	3774697	318571	serotype	enterovirus b88	3774697	1
RNA	group IV	picornavirales	picornaviridae	enterovirus	enterovirus b	3614625	enterovirus b93	4247217	991902	serotype	enterovirus b93	4247217	1
RNA	group IV	picornavirales	picornaviridae	enterovirus	enterovirus b	3614625	enterovirus b97	3781003	325446	serotype	enterovirus b97	3781003	1
RNA	group IV	picornavirales	picornaviridae	enterovirus	enterovirus b	3614625	enterovirus b98	4003592	582384	serotype	enterovirus b98	4003592	1
RNA	group IV	picornavirales	picornaviridae	enterovirus	enterovirus b	3614625	enterovirus yanbian 96-83csf	3600861	123738	no rank	enterovirus yanbian 96-83csf	3600861	1
RNA	group IV	picornavirales	picornaviridae	enterovirus	enterovirus b	3614625	human enterovirus 107	4003593	582385	no rank	human enterovirus 107	4003593	1
RNA	group IV	picornavirales	picornaviridae	enterovirus	enterovirus b	3614625	simian agent 5	3644602	172038	no rank	simian agent 5	3644602	1
RNA	group IV	picornavirales	picornaviridae	enterovirus	enterovirus b	3614625	swine vesicular disease virus	3437127	12075	no rank	swine vesicular disease virus	3437127	1
RNA	group IV	picornavirales	picornaviridae	enterovirus	enterovirus b	3614625	swine vesicular disease virus (strain h/3 '76)	3437129	12076	no rank	swine vesicular disease virus	3437127	1
RNA	group IV	picornavirales	picornaviridae	enterovirus	enterovirus c	3614626	coxsackievirus a1	3465010	42779	serotype	coxsackievirus a1	3465010	1
RNA	group IV	picornavirales	picornaviridae	enterovirus	enterovirus c	3614626	coxsackievirus a11	3464992	42770	serotype	coxsackievirus a11	3464992	1
RNA	group IV	picornavirales	picornaviridae	enterovirus	enterovirus c	3614626	coxsackievirus a13	3464996	42772	serotype	coxsackievirus a13	3464996	1
RNA	group IV	picornavirales	picornaviridae	enterovirus	enterovirus c	3614626	coxsackievirus a15	3465000	42774	serotype	coxsackievirus a15	3465000	1
RNA	group IV	picornavirales	picornaviridae	enterovirus	enterovirus c	3614626	coxsackievirus a17	3465002	42775	serotype	coxsackievirus a17	3465002	1
RNA	group IV	picornavirales	picornaviridae	enterovirus	enterovirus c	3614626	coxsackievirus a18	3465004	42776	serotype	coxsackievirus a18	3465004	1
RNA	group IV	picornavirales	picornaviridae	enterovirus	enterovirus c	3614626	coxsackievirus a19	3465008	42778	serotype	coxsackievirus a19	3465008	1
RNA	group IV	picornavirales	picornaviridae	enterovirus	enterovirus c	3614626	coxsackievirus a20	3465016	42782	serotype	coxsackievirus a20	3465016	1
RNA	group IV	picornavirales	picornaviridae	enterovirus	enterovirus c	3614626	coxsackievirus a21	3437115	12069	serotype	coxsackievirus a21	3437115	1
RNA	group IV	picornavirales	picornaviridae	enterovirus	enterovirus c	3614626	human coxsackievirus a21 coe	3437117	12070	no rank	coxsackievirus a21	3437115	1
RNA	group IV	picornavirales	picornaviridae	enterovirus	enterovirus c	3614626	coxsackievirus a22	3465018	42783	serotype	coxsackievirus a22	3465018	1
RNA	group IV	picornavirales	picornaviridae	enterovirus	enterovirus c	3614626	coxsackievirus a24	3437155	12089	serotype	coxsackievirus a24	3437155	1
RNA	group IV	picornavirales	picornaviridae	enterovirus	enterovirus c	3614626	human enterovirus hangzhou13-02	3767469	310756	no rank	coxsackievirus a24	3437155	1
RNA	group IV	picornavirales	picornaviridae	enterovirus	enterovirus c	3614626	human enterovirus ningbo3-02	3767468	310755	no rank	coxsackievirus a24	3437155	1
RNA	group IV	picornavirales	picornaviridae	enterovirus	enterovirus c	3614626	enterovirus c	3614626	138950	species	enterovirus c	3614626	0
RNA	group IV	picornavirales	picornaviridae	enterovirus	enterovirus c	3614626	enterovirus c102	29400166	2760818	no rank	enterovirus c102	29400166	1
RNA	group IV	picornavirales	picornaviridae	enterovirus	enterovirus c	3614626	enterovirus c104	28986530	2650411	no rank	enterovirus c104	28986530	1
RNA	group IV	picornavirales	picornaviridae	enterovirus	enterovirus c	3614626	enterovirus c105	29400168	2749421	no rank	enterovirus c105	29400168	1
RNA	group IV	picornavirales	picornaviridae	enterovirus	enterovirus c	3614626	enterovirus c109	4163330	861519	serotype	enterovirus c109	4163330	1
RNA	group IV	picornavirales	picornaviridae	enterovirus	enterovirus c	3614626	enterovirus c117	29400164	2760819	no rank	enterovirus c117	29400164	1
RNA	group IV	picornavirales	picornaviridae	enterovirus	enterovirus c	3614626	enterovirus c118	29400162	2760820	no rank	enterovirus c118	29400162	1
RNA	group IV	picornavirales	picornaviridae	enterovirus	enterovirus c	3614626	enterovirus c96	3781002	325445	serotype	enterovirus c96	3781002	1
RNA	group IV	picornavirales	picornaviridae	enterovirus	enterovirus c	3614626	enterovirus c99	27532043	1295563	serotype	enterovirus c99	27532043	1
RNA	group IV	picornavirales	picornaviridae	enterovirus	enterovirus c	3614626	human poliovirus 1	3437137	12080	serotype	human poliovirus 1	3437137	1
RNA	group IV	picornavirales	picornaviridae	enterovirus	enterovirus c	3614626	human poliovirus 1 mahoney	3437139	12081	no rank	human poliovirus 1	3437137	1
RNA	group IV	picornavirales	picornaviridae	enterovirus	enterovirus c	3614626	human poliovirus 1 strain sabin	3437141	12082	no rank	human poliovirus 1	3437137	1
RNA	group IV	picornavirales	picornaviridae	enterovirus	enterovirus c	3614626	human poliovirus 2	3437143	12083	serotype	human poliovirus 2	3437143	1
RNA	group IV	picornavirales	picornaviridae	enterovirus	enterovirus c	3614626	human poliovirus 2 nopv2-cd	29401268	2723667	no rank	human poliovirus 2	3437143	1
RNA	group IV	picornavirales	picornaviridae	enterovirus	enterovirus c	3614626	human poliovirus 3	3437149	12086	serotype	human poliovirus 3	3437149	1
RNA	group IV	picornavirales	picornaviridae	enterovirus	enterovirus d	3614627	enterovirus d	3614627	138951	species	enterovirus d	3614627	0
RNA	group IV	picornavirales	picornaviridae	enterovirus	enterovirus d	3614627	enterovirus d111	27726991	1141754	serotype	enterovirus d111	27726991	1
RNA	group IV	picornavirales	picornaviridae	enterovirus	enterovirus d	3614627	enterovirus d68	3465030	42789	serotype	enterovirus d68	3465030	1
RNA	group IV	picornavirales	picornaviridae	enterovirus	enterovirus d	3614627	enterovirus d70	3437157	12090	serotype	enterovirus d70	3437157	1
RNA	group IV	picornavirales	picornaviridae	enterovirus	enterovirus d	3614627	enterovirus d94	28986534	2015550	serotype	enterovirus d94	28986534	1
RNA	group IV	picornavirales	picornaviridae	enterovirus	enterovirus e	3437105	bovine enterovirus strain k2577	3576268	106607	no rank	bovine enterovirus strain k2577	3576268	1
RNA	group IV	picornavirales	picornaviridae	enterovirus	enterovirus e	3437105	bovine enterovirus strain sl305	3576270	106608	no rank	bovine enterovirus strain sl305	3576270	1
RNA	group IV	picornavirales	picornaviridae	enterovirus	enterovirus e	3437105	enterovirus e	3437105	12064	species	enterovirus e	3437105	0
RNA	group IV	picornavirales	picornaviridae	enterovirus	enterovirus e	3437105	enterovirus e4	29400178	2768764	no rank	enterovirus e4	29400178	1
RNA	group IV	picornavirales	picornaviridae	enterovirus	enterovirus f	26552619	bovine enterovirus type 2	3733450	269638	no rank	bovine enterovirus type 2	3733450	1
RNA	group IV	picornavirales	picornaviridae	enterovirus	enterovirus f	26552619	enterovirus f	26552619	1330520	species	enterovirus f	26552619	0
RNA	group IV	picornavirales	picornaviridae	enterovirus	enterovirus f	26552619	possum enterovirus w1	3727889	263531	no rank	possum enterovirus w1	3727889	1
RNA	group IV	picornavirales	picornaviridae	enterovirus	enterovirus f	26552619	possum enterovirus w6	3727890	263532	no rank	possum enterovirus w6	3727890	1
RNA	group IV	picornavirales	picornaviridae	enterovirus	enterovirus g	3576915	enterovirus g	3576915	106966	species	enterovirus g	3576915	0
RNA	group IV	picornavirales	picornaviridae	enterovirus	enterovirus g	3576915	ovine enterovirus	26745605	1194444	no rank	ovine enterovirus	26745605	1
RNA	group IV	picornavirales	picornaviridae	enterovirus	enterovirus g	3576915	porcine enterovirus 3h	24601679	1028489	no rank	porcine enterovirus 3h	24601679	1
RNA	group IV	picornavirales	picornaviridae	enterovirus	enterovirus g	3576915	porcine enterovirus 9	3502378	64141	no rank	porcine enterovirus 9	3502378	1
RNA	group IV	picornavirales	picornaviridae	enterovirus	enterovirus g	3576915	porcine enterovirus g	29601910	2772502	no rank	porcine enterovirus g	29601910	1
RNA	group IV	picornavirales	picornaviridae	enterovirus	enterovirus g	3576915	porcine enterovirus g1	27064434	1501435	no rank	porcine enterovirus g1	27064434	1
RNA	group IV	picornavirales	picornaviridae	enterovirus	enterovirus goat/jl14	28986536	enterovirus goat/jl14	28986536	1849328	species	enterovirus goat/jl14	28986536	1
RNA	group IV	picornavirales	picornaviridae	enterovirus	enterovirus h	3767612	enterovirus h	3767612	310907	species	enterovirus h	3767612	0
RNA	group IV	picornavirales	picornaviridae	enterovirus	enterovirus h	3767612	simian enterovirus sv4	3887274	442851	no rank	simian enterovirus sv4	3887274	1
RNA	group IV	picornavirales	picornaviridae	enterovirus	enterovirus i	29395284	dromedary camel enterovirus 19cc	27643580	1637527	no rank	enterovirus i	29395284	1
RNA	group IV	picornavirales	picornaviridae	enterovirus	enterovirus i	29395284	enterovirus i	29395284	2040663	species	enterovirus i	29395284	1
RNA	group IV	picornavirales	picornaviridae	enterovirus	enterovirus j	26323910	enterovirus j	26323910	1330521	species	enterovirus j	26323910	0
RNA	group IV	picornavirales	picornaviridae	enterovirus	enterovirus k	29287732	enterovirus k	29287732	2169884	species	enterovirus k	29287732	1
RNA	group IV	picornavirales	picornaviridae	enterovirus	enterovirus k	29287732	picornaviridae sp. rodent/ee/picov/nx2015	29349296	1917412	no rank	enterovirus k	29287732	1
RNA	group IV	picornavirales	picornaviridae	enterovirus	enterovirus l	29395294	enterovirus l	29395294	2169885	species	enterovirus l	29395294	1
RNA	group IV	picornavirales	picornaviridae	enterovirus	enterovirus l	29395294	enterovirus sev-gx	27707351	1826059	no rank	enterovirus l	29395294	1
RNA	group IV	picornavirales	picornaviridae	enterovirus	enterovirus strain igib-niv-02	26616330	enterovirus strain igib-niv-02	26616330	1156749	species	enterovirus strain igib-niv-02	26616330	1
RNA	group VI	ortervirales	retroviridae	betaretrovirus	enzootic nasal tumour virus 2	28986678	enzootic nasal tumour virus 2	28986678	2584748	species	enzootic nasal tumour virus 2	28986678	1
RNA	group VI	ortervirales	retroviridae	betaretrovirus	enzootic nasal tumour virus of goats	3706044	enzootic nasal tumour virus of goats	3706044	239365	species	enzootic nasal tumour virus of goats	3706044	1
RNA	group III	reovirales	reoviridae	orbivirus	epizootic hemorrhagic disease virus	3460152	epizootic hemorrhagic disease virus	3460152	40054	species	epizootic hemorrhagic disease virus	3460152	0
RNA	group III	reovirales	reoviridae	orbivirus	epizootic hemorrhagic disease virus	3460152	epizootic hemorrhagic disease virus (serotype 1 / strain new jersey)	3892670	449133	no rank	epizootic hemorrhagic disease virus 1	3449641	1
RNA	group III	reovirales	reoviridae	orbivirus	epizootic hemorrhagic disease virus	3460152	epizootic hemorrhagic disease virus 1	3449641	33720	no rank	epizootic hemorrhagic disease virus 1	3449641	1
RNA	group III	reovirales	reoviridae	orbivirus	epizootic hemorrhagic disease virus	3460152	epizootic hemorrhagic disease virus 2	3449643	33721	no rank	epizootic hemorrhagic disease virus 2	3449643	1
RNA	group III	reovirales	reoviridae	orbivirus	epizootic hemorrhagic disease virus	3460152	epizootic hemorrhagic disease virus 6	3705088	238101	no rank	epizootic hemorrhagic disease virus 6	3705088	1
RNA	group III	reovirales	reoviridae	orbivirus	epizootic hemorrhagic disease virus	3460152	epizootic hemorrhagic disease virus 7	3705089	238102	no rank	epizootic hemorrhagic disease virus 7	3705089	1
RNA	group III	reovirales	reoviridae	orbivirus	epizootic hemorrhagic disease virus	3460152	ibaraki virus	3694327	225976	no rank	ibaraki virus	3694327	1
RNA	group IV	nidovirales	arteriviridae	epsilonarterivirus	epsilonarterivirus hemcep	29383431	epsilonarterivirus hemcep	29383431	2501964	species	epsilonarterivirus hemcep	29383431	1
RNA	group IV	nidovirales	arteriviridae	epsilonarterivirus	epsilonarterivirus hemcep	29383431	simian hemorrhagic encephalitis virus	29383433	1965068	no rank	epsilonarterivirus hemcep	29383431	1
RNA	group IV	nidovirales	arteriviridae	epsilonarterivirus	epsilonarterivirus safriver	29403694	epsilonarterivirus safriver	29403694	2501965	species	epsilonarterivirus safriver	29403694	1
RNA	group IV	nidovirales	arteriviridae	epsilonarterivirus	epsilonarterivirus safriver	29403694	free state vervet virus	27682608	1737586	no rank	epsilonarterivirus safriver	29403694	1
RNA	group IV	nidovirales	arteriviridae	epsilonarterivirus	epsilonarterivirus zamalb	29403692	epsilonarterivirus zamalb	29403692	2501966	species	epsilonarterivirus zamalb	29403692	1
RNA	group IV	nidovirales	arteriviridae	epsilonarterivirus	epsilonarterivirus zamalb	29403692	zambian malbrouck virus 1	29404864	2682610	no rank	epsilonarterivirus zamalb	29403692	1
DNA	group I	zurhausenvirales	papillomaviridae	epsilonpapillomavirus	epsilonpapillomavirus 1	3460994	bos taurus papillomavirus 5	28954992	2491661	no rank	bos taurus papillomavirus 5	28954992	1
DNA	group I	zurhausenvirales	papillomaviridae	epsilonpapillomavirus	epsilonpapillomavirus 1	3460994	bos taurus papillomavirus 8	29400986	2758968	no rank	bos taurus papillomavirus 8	29400986	1
DNA	group I	zurhausenvirales	papillomaviridae	epsilonpapillomavirus	epsilonpapillomavirus 1	3460994	bovine papillomavirus type 8-eb	3824984	374078	no rank	bovine papillomavirus type 8-eb	3824984	1
DNA	group I	zurhausenvirales	papillomaviridae	epsilonpapillomavirus	epsilonpapillomavirus 1	3460994	epsilonpapillomavirus 1	3460994	40537	species	epsilonpapillomavirus 1	3460994	0
DNA	group I	zurhausenvirales	papillomaviridae	epsilonpapillomavirus	epsilonpapillomavirus 2	29279062	cervus elaphus papillomavirus 1	29305344	1163699	serotype	cervus elaphus papillomavirus 1	29305344	1
DNA	group I	zurhausenvirales	papillomaviridae	epsilonpapillomavirus	epsilonpapillomavirus 2	29279062	cervus papillomavirus 2	27556733	1434070	serotype	cervus papillomavirus 2	27556733	1
DNA	group I	zurhausenvirales	papillomaviridae	epsilonpapillomavirus	epsilonpapillomavirus 2	29279062	epsilonpapillomavirus 2	29279062	2169886	species	epsilonpapillomavirus 2	29279062	0
DNA	group II	piccovirales	parvoviridae	bocaparvovirus	eptesicus fuscus bocavirus	29601226	eptesicus fuscus bocavirus	29601226	2794225	species	eptesicus fuscus bocavirus	29601226	1
DNA	group I	herpesvirales	herpesviridae	na	eptesicus fuscus gammaherpesvirus	28987100	eptesicus fuscus gammaherpesvirus	28987100	2035399	species	eptesicus fuscus gammaherpesvirus	28987100	1
DNA	group I	chitovirales	poxviridae	vespertilionpoxvirus	eptesipox virus	27272630	eptesipox virus	27272630	1329402	species	eptesipox virus	27272630	1
DNA	group I	herpesvirales	herpesviridae	varicellovirus	equid alphaherpesvirus 1	3434767	equid alphaherpesvirus 1	3434767	10326	species	equid alphaherpesvirus 1	3434767	1
DNA	group I	herpesvirales	herpesviridae	varicellovirus	equid alphaherpesvirus 3	3530040	equid alphaherpesvirus 3	3530040	80341	species	equid alphaherpesvirus 3	3530040	1
DNA	group I	herpesvirales	herpesviridae	varicellovirus	equid alphaherpesvirus 4	3434777	equid alphaherpesvirus 4	3434777	10331	species	equid alphaherpesvirus 4	3434777	1
DNA	group I	herpesvirales	herpesviridae	varicellovirus	equid alphaherpesvirus 8	3459451	equid alphaherpesvirus 8	3459451	39637	species	equid alphaherpesvirus 8	3459451	1
DNA	group I	herpesvirales	herpesviridae	varicellovirus	equid alphaherpesvirus 9	3487622	equid alphaherpesvirus 9	3487622	55744	species	equid alphaherpesvirus 9	3487622	1
DNA	group I	herpesvirales	herpesviridae	percavirus	equid gammaherpesvirus 2	3437792	equid gammaherpesvirus 2	3437792	12657	species	equid gammaherpesvirus 2	3437792	1
DNA	group I	herpesvirales	herpesviridae	percavirus	equid gammaherpesvirus 5	3434825	equid gammaherpesvirus 5	3434825	10371	species	equid gammaherpesvirus 5	3434825	1
DNA	group I	herpesvirales	herpesviridae	na	equid gammaherpesvirus 7	3750257	equid gammaherpesvirus 7	3750257	291612	species	equid gammaherpesvirus 7	3750257	1
DNA	group I	herpesvirales	herpesviridae	varicellovirus	equid herpesvirus 6	29600832	equid herpesvirus 6	29600832	173566	species	equid herpesvirus 6	29600832	1
DNA	group II	geplafuvirales	genomoviridae	gemycircularvirus	equine associated gemycircularvirus 1	29396658	equine associated gemycircularvirus 1	29396658	1985379	species	equine associated gemycircularvirus 1	29396658	1
DNA	group II	geplafuvirales	genomoviridae	gemycircularvirus	equine associated gemycircularvirus 1	29396658	faeces associated gemycircularvirus 18	27486578	1843738	no rank	equine associated gemycircularvirus 1	29396658	1
DNA	group II	piccovirales	parvoviridae	bocaparvovirus	equine bocaparvovirus	29601228	equine bocaparvovirus	29601228	2862740	species	equine bocaparvovirus	29601228	1
DNA	group II	cirlivirales	circoviridae	circovirus	equine circovirus 1	29600966	equine circovirus 1	29600966	2834422	species	equine circovirus 1	29600966	1
RNA	group IV	nidovirales	coronaviridae	na	equine coronavirus ch21	29601570	equine coronavirus ch21	29601570	2861865	species	equine coronavirus ch21	29601570	1
RNA	group III	reovirales	reoviridae	orbivirus	equine encephalosis virus	3671890	equine encephalosis virus	3671890	201490	species	equine encephalosis virus	3671890	1
RNA	group VI	ortervirales	retroviridae	equispumavirus	equine foamy virus	3580953	equine foamy virus	3580953	109270	species	equine foamy virus	3580953	1
RNA	group IV	amarillovirales	flaviviridae	hepacivirus	equine hepacivirus	25871219	equine hepacivirus	25871219	1281455	species	equine hepacivirus	25871219	1
RNA	group IV	amarillovirales	flaviviridae	hepacivirus	equine hepacivirus	25871219	equine hepacivirus jpn3/japan/2013	26326652	1416349	no rank	equine hepacivirus	25871219	1
RNA	group VII	blubervirales	hepadnaviridae	orthohepadnavirus	equine hepatitis b virus	29602986	equine hepatitis b virus	29602986	2760904	species	equine hepatitis b virus	29602986	1
RNA	group VI	ortervirales	retroviridae	lentivirus	equine infectious anemia virus	3436542	equine infectious anemia virus	3436542	11665	species	equine infectious anemia virus	3436542	1
DNA	group I	rowavirales	adenoviridae	mastadenovirus	equine mastadenovirus a	3606500	equine adenovirus 1	3472143	46916	serotype	equine mastadenovirus a	3606500	1
DNA	group I	rowavirales	adenoviridae	mastadenovirus	equine mastadenovirus a	3606500	equine mastadenovirus a	3606500	129954	species	equine mastadenovirus a	3606500	1
DNA	group I	rowavirales	adenoviridae	mastadenovirus	equine mastadenovirus b	3606501	equine adenovirus 2	3507889	67603	serotype	equine mastadenovirus b	3606501	1
DNA	group I	rowavirales	adenoviridae	mastadenovirus	equine mastadenovirus b	3606501	equine mastadenovirus b	3606501	129955	species	equine mastadenovirus b	3606501	1
DNA	group I	chitovirales	poxviridae	molluscipoxvirus	equine molluscum contagiosum-like virus	29314886	equine molluscum contagiosum-like virus	29314886	2676272	species	equine molluscum contagiosum-like virus	29314886	1
DNA	group II	piccovirales	parvoviridae	na	equine parvovirus h	28987112	equine parvovirus h	28987112	2079554	species	equine parvovirus h	28987112	1
DNA	group II	piccovirales	parvoviridae	protoparvovirus	equine protoparvovirus	29601260	equine protoparvovirus	29601260	2860269	species	equine protoparvovirus	29601260	1
RNA	group IV	picornavirales	picornaviridae	aphthovirus	equine rhinitis a virus	3472300	equine rhinitis a virus	3472300	47000	species	equine rhinitis a virus	3472300	1
RNA	group IV	nidovirales	tobaniviridae	torovirus	equine torovirus	3785033	berne virus	3436012	11156	no rank	equine torovirus	3785033	1
RNA	group IV	nidovirales	tobaniviridae	torovirus	equine torovirus	3785033	equine torovirus	3785033	329862	species	equine torovirus	3785033	1
DNA	group I	zurhausenvirales	papillomaviridae	na	equus asinus papillomavirus 2	28987116	equus asinus papillomavirus 2	28987116	2547428	species	equus asinus papillomavirus 2	28987116	1
DNA	group I	zurhausenvirales	papillomaviridae	na	equus caballus papillomavirus 9	28987118	equus caballus papillomavirus 9	28987118	2601244	species	equus caballus papillomavirus 9	28987118	1
DNA	group I	sepolyvirales	polyomaviridae	betapolyomavirus	equus caballus polyomavirus 1	28987120	equus caballus polyomavirus 1	28987120	1891761	species	equus caballus polyomavirus 1	28987120	1
RNA	group IV	picornavirales	picornaviridae	erbovirus	erbovirus a	3768800	equine rhinitis b virus 1	3472302	47001	serotype	equine rhinitis b virus 1	3472302	1
RNA	group IV	picornavirales	picornaviridae	erbovirus	erbovirus a	3768800	equine rhinitis b virus 2	3640941	168014	serotype	equine rhinitis b virus 2	3640941	1
RNA	group IV	picornavirales	picornaviridae	erbovirus	erbovirus a	3768800	erbovirus a	3768800	312185	species	erbovirus a	3768800	0
DNA	group I	zurhausenvirales	papillomaviridae	na	erethizon dorsatum papillomavirus 2	28987346	erethizon dorsatum papillomavirus 2	28987346	2268125	species	erethizon dorsatum papillomavirus 2	28987346	1
RNA	group IV	nidovirales	coronaviridae	na	erinaceus amurensis coronavirus	29601572	erinaceus amurensis coronavirus	29601572	2778965	species	erinaceus amurensis coronavirus	29601572	1
RNA	group IV	nidovirales	coronaviridae	betacoronavirus	erinaceus hedgehog coronavirus hku31	29375801	erinaceus hedgehog coronavirus hku31	29375801	2664184	species	erinaceus hedgehog coronavirus hku31	29375801	1
RNA	group IV	tolivirales	tombusviridae	na	erinaceus virus h14	28987384	erinaceus virus h14	28987384	2605762	species	erinaceus virus h14	28987384	1
DNA	group I	sepolyvirales	polyomaviridae	gammapolyomavirus	erythrura gouldiae polyomavirus 1	28987708	erythrura gouldiae polyomavirus 1	28987708	2169903	species	erythrura gouldiae polyomavirus 1	28987708	1
RNA	group IV	nidovirales	arteriviridae	etaarterivirus	etaarterivirus ugarco 1	29378403	etaarterivirus ugarco 1	29378403	2501969	species	etaarterivirus ugarco 1	29378403	1
RNA	group IV	nidovirales	arteriviridae	etaarterivirus	etaarterivirus ugarco 1	29378403	kibale red colobus virus 2	29378405	1936072	no rank	etaarterivirus ugarco 1	29378403	1
DNA	group I	zurhausenvirales	papillomaviridae	etapapillomavirus	etapapillomavirus 1	3668353	etapapillomavirus 1	3668353	197771	species	etapapillomavirus 1	3668353	1
RNA	group III	reovirales	reoviridae	orbivirus	eubenangee virus	3460154	eubenangee virus	3460154	40056	species	eubenangee virus	3460154	1
RNA	group V	mononegavirales	rhabdoviridae	lyssavirus	european bat 1 lyssavirus	3490733	european bat 1 lyssavirus	3490733	57482	species	european bat 1 lyssavirus	3490733	1
RNA	group V	mononegavirales	rhabdoviridae	lyssavirus	european bat 2 lyssavirus	3490735	european bat 2 lyssavirus	3490735	57483	species	european bat 2 lyssavirus	3490735	1
RNA	group V	mononegavirales	rhabdoviridae	lyssavirus	european bat lyssavirus	3457974	european bat lyssavirus	3457974	38768	species	european bat lyssavirus	3457974	1
RNA	group IV	picornavirales	caliciviridae	lagovirus	european brown hare syndrome virus	3449703	european brown hare syndrome virus	3449703	33756	species	european brown hare syndrome virus	3449703	1
RNA	group IV	stellavirales	astroviridae	na	european roller astrovirus	28988758	european roller astrovirus	28988758	2565896	species	european roller astrovirus	28988758	1
RNA	group IV	martellivirales	togaviridae	alphavirus	everglades virus	28988892	everglades virus	28988892	2083198	species	everglades virus	28988892	1
RNA	group III	reovirales	reoviridae	coltivirus	eyach coltivirus	29395318	eyach coltivirus	29395318	2747210	species	eyach coltivirus	29395318	1
RNA	group III	reovirales	reoviridae	coltivirus	eyach coltivirus	29395318	eyach virus	3499249	62352	no rank	eyach coltivirus	29395318	1
DNA	group II	geplafuvirales	genomoviridae	gemycircularvirus	faeces associated gemycircularvirus 1	26327996	faecal-associated gemycircularvirus 1b	27756831	1391029	no rank	faeces associated gemycircularvirus 1	26327996	1
DNA	group II	geplafuvirales	genomoviridae	gemycircularvirus	faeces associated gemycircularvirus 1	26327996	faeces associated gemycircularvirus 1	26327996	1593423	species	faeces associated gemycircularvirus 1	26327996	1
DNA	group I	rowavirales	adenoviridae	aviadenovirus	falcon aviadenovirus a	4071680	falcon aviadenovirus a	4071680	692069	species	falcon aviadenovirus a	4071680	1
DNA	group I	rowavirales	adenoviridae	aviadenovirus	falcon aviadenovirus a	4071680	falconid adenovirus 1	3830660	380253	serotype	falcon aviadenovirus a	4071680	1
RNA	group IV	nidovirales	coronaviridae	deltacoronavirus	falcon coronavirus uae-hku27	29376537	falcon coronavirus uae-hku27	29376537	2078576	species	falcon coronavirus uae-hku27	29376537	1
RNA	group IV	picornavirales	picornaviridae	na	falcon picornavirus	28889962	falcon picornavirus	28889962	1964370	species	falcon picornavirus	28889962	1
RNA	group V	mononegavirales	rhabdoviridae	na	farmington virus	24600818	farmington virus	24600818	1027468	species	farmington virus	24600818	1
DNA	group I	herpesvirales	herpesviridae	varicellovirus	felid alphaherpesvirus 1	3434781	felid alphaherpesvirus 1	3434781	10334	species	felid alphaherpesvirus 1	3434781	1
DNA	group I	herpesvirales	herpesviridae	percavirus	felid gammaherpesvirus 1	29395324	felid gammaherpesvirus 1	29395324	2560468	species	felid gammaherpesvirus 1	29395324	1
DNA	group I	herpesvirales	herpesviridae	percavirus	felid gammaherpesvirus 1	29395324	felis catus gammaherpesvirus 1	27078623	1452540	no rank	felid gammaherpesvirus 1	29395324	1
RNA	group IV	nidovirales	coronaviridae	alphacoronavirus	feline alphacoronavirus 1	29376565	feline alphacoronavirus 1	29376565	2421386	species	feline alphacoronavirus 1	29376565	1
DNA	group II	na	anelloviridae	na	feline anellovirus	28988994	feline anellovirus	28988994	1861840	species	feline anellovirus	28988994	1
DNA	group II	cirlivirales	circoviridae	cyclovirus	feline associated cyclovirus 1	29395320	feline associated cyclovirus 1	29395320	1987742	species	feline associated cyclovirus 1	29395320	1
DNA	group II	cirlivirales	circoviridae	cyclovirus	feline associated cyclovirus 1	29395320	feline cyclovirus	26747895	1530454	no rank	feline associated cyclovirus 1	29395320	1
RNA	group IV	stellavirales	astroviridae	mamastrovirus	feline astrovirus 2	26328080	feline astrovirus 2	26328080	1389204	species	feline astrovirus 2	26328080	1
RNA	group IV	stellavirales	astroviridae	mamastrovirus	feline astrovirus 2	26328080	feline astrovirus viseu	26747753	1413815	no rank	feline astrovirus 2	26328080	1
RNA	group IV	stellavirales	astroviridae	mamastrovirus	feline astrovirus 3	29601992	feline astrovirus 3	29601992	2792599	species	feline astrovirus 3	29601992	1
RNA	group IV	stellavirales	astroviridae	mamastrovirus	feline astrovirus 4	29601994	feline astrovirus 4	29601994	2792600	species	feline astrovirus 4	29601994	1
RNA	group IV	picornavirales	caliciviridae	vesivirus	feline calicivirus	3436990	feline calicivirus	3436990	11978	species	feline calicivirus	3436990	1
RNA	group IV	picornavirales	caliciviridae	vesivirus	feline calicivirus	3436990	feline calicivirus sh	27639242	1631661	no rank	feline calicivirus	3436990	1
DNA	group II	piccovirales	parvoviridae	chaphamaparvovirus	feline chaphamaparvovirus	29601236	feline chaphamaparvovirus	29601236	2736647	species	feline chaphamaparvovirus	29601236	1
RNA	group VI	ortervirales	retroviridae	felispumavirus	feline foamy virus	3483030	feline foamy virus	3483030	53182	species	feline foamy virus	3483030	1
RNA	group VI	ortervirales	retroviridae	lentivirus	feline immunodeficiency virus	3436558	feline immunodeficiency virus	3436558	11673	species	feline immunodeficiency virus	3436558	1
RNA	group VI	ortervirales	retroviridae	gammaretrovirus	feline leukemia virus	3436717	feline leukemia virus	3436717	11768	species	feline leukemia virus	3436717	0
RNA	group VI	ortervirales	retroviridae	gammaretrovirus	feline leukemia virus	3436717	feline leukemia virus kawakami-theilen	29401224	2732552	no rank	feline leukemia virus kawakami-theilen	29401224	1
RNA	group V	mononegavirales	paramyxoviridae	morbillivirus	feline morbillivirus	26745893	feline morbillivirus	26745893	1170234	species	feline morbillivirus	26745893	1
RNA	group V	mononegavirales	paramyxoviridae	morbillivirus	feline morbillivirus type 2	28989000	feline morbillivirus type 2	28989000	2518293	species	feline morbillivirus type 2	28989000	1
RNA	group V	mononegavirales	paramyxoviridae	na	feline paramyxovirus 163	28989002	feline paramyxovirus 163	28989002	2486281	species	feline paramyxovirus 163	28989002	1
DNA	group II	piccovirales	parvoviridae	protoparvovirus	feline parvovirus	3435408	feline parvovirus	3435408	10785	species	feline parvovirus	3435408	1
RNA	group IV	amarillovirales	flaviviridae	pegivirus	feline pegivirus jp03-2471	29601394	feline pegivirus jp03-2471	29601394	2817955	species	feline pegivirus jp03-2471	29601394	1
RNA	group IV	amarillovirales	flaviviridae	pegivirus	feline pegivirus jp03-3208	29601396	feline pegivirus jp03-3208	29601396	2817956	species	feline pegivirus jp03-3208	29601396	1
RNA	group III	durnavirales	picobirnaviridae	picobirnavirus	feline picobirnavirus	25871225	feline picobirnavirus	25871225	1417758	species	feline picobirnavirus	25871225	1
RNA	group IV	picornavirales	picornaviridae	na	feline picornavirus	26747407	feline picornavirus	26747407	1108810	species	feline picornavirus	26747407	1
DNA	group II	cirlivirales	circoviridae	circovirus	feline stool-associated circular virus ku14	28989004	feline stool-associated circular virus ku14	28989004	2249941	species	feline stool-associated circular virus ku14	28989004	1
DNA	group I	zurhausenvirales	papillomaviridae	na	felis catus papillomavirus 6	28989014	felis catus papillomavirus 6	28989014	2704502	species	felis catus papillomavirus 6	28989014	1
DNA	group I	zurhausenvirales	papillomaviridae	na	felis catus papillomavirus type 5	28989016	felis catus papillomavirus type 5	28989016	2025339	species	felis catus papillomavirus type 5	28989016	1
RNA	group IV	nidovirales	coronaviridae	alphacoronavirus	ferret coronavirus	27512803	ferret coronavirus	27512803	1264898	species	ferret coronavirus	27512803	0
RNA	group IV	nidovirales	coronaviridae	alphacoronavirus	ferret coronavirus	27512803	ferret enteric coronavirus	4095623	741336	no rank	ferret enteric coronavirus	4095623	1
RNA	group IV	nidovirales	coronaviridae	alphacoronavirus	ferret coronavirus	27512803	ferret systemic coronavirus	4096504	742314	no rank	ferret systemic coronavirus	4096504	1
RNA	group V	mononegavirales	rhabdoviridae	ledantevirus	fikirini ledantevirus	29395160	fikirini ledantevirus	29395160	1978545	species	fikirini ledantevirus	29395160	1
RNA	group V	mononegavirales	rhabdoviridae	ledantevirus	fikirini ledantevirus	29395160	fikirini rhabdovirus	27283494	1408144	no rank	fikirini ledantevirus	29395160	1
DNA	group II	geplafuvirales	genomoviridae	na	finch associated genomovirus 1	29376585	finch associated genomovirus 1	29376585	2576453	species	finch associated genomovirus 1	29376585	1
DNA	group II	geplafuvirales	genomoviridae	na	finch associated genomovirus 2	29376587	finch associated genomovirus 2	29376587	2576454	species	finch associated genomovirus 2	29376587	1
DNA	group II	geplafuvirales	genomoviridae	na	finch associated genomovirus 3	29376589	finch associated genomovirus 3	29376589	2576455	species	finch associated genomovirus 3	29376589	1
DNA	group II	geplafuvirales	genomoviridae	na	finch associated genomovirus 4	29376591	finch associated genomovirus 4	29376591	2576456	species	finch associated genomovirus 4	29376591	1
DNA	group II	geplafuvirales	genomoviridae	na	finch associated genomovirus 5	29376593	finch associated genomovirus 5	29376593	2576457	species	finch associated genomovirus 5	29376593	1
DNA	group II	geplafuvirales	genomoviridae	na	finch associated genomovirus 6	29376595	finch associated genomovirus 6	29376595	2576458	species	finch associated genomovirus 6	29376595	1
DNA	group II	geplafuvirales	genomoviridae	na	finch associated genomovirus 7	29376597	finch associated genomovirus 7	29376597	2576459	species	finch associated genomovirus 7	29376597	1
DNA	group II	geplafuvirales	genomoviridae	na	finch associated genomovirus 8	29376599	finch associated genomovirus 8	29376599	2576460	species	finch associated genomovirus 8	29376599	1
DNA	group II	geplafuvirales	genomoviridae	na	finch associated genomovirus 9	29376601	finch associated genomovirus 9	29376601	2576461	species	finch associated genomovirus 9	29376601	1
DNA	group II	cirlivirales	circoviridae	circovirus	finch circovirus	3848722	finch circovirus	3848722	400122	species	finch circovirus	3848722	1
DNA	group I	chitovirales	poxviridae	avipoxvirus	flamingopox virus fgpvkd09	28989602	flamingopox virus fgpvkd09	28989602	2059380	species	flamingopox virus fgpvkd09	28989602	1
RNA	group V	mononegavirales	rhabdoviridae	hapavirus	flanders hapavirus	29316494	flanders hapavirus	29316494	1972612	species	flanders hapavirus	29316494	1
RNA	group V	bunyavirales	arenaviridae	mammarenavirus	flexal mammarenavirus	3469110	flexal mammarenavirus	3469110	45220	species	flexal mammarenavirus	3469110	1
RNA	group VI	ortervirales	retroviridae	gammaretrovirus	flying-fox retrovirus	28990180	flying-fox retrovirus	28990180	2587240	species	flying-fox retrovirus	28990180	1
RNA	group IV	picornavirales	picornaviridae	aphthovirus	foot-and-mouth disease virus	3437188	foot-and-mouth disease virus	3437188	12110	species	foot-and-mouth disease virus	3437188	0
RNA	group IV	picornavirales	picornaviridae	aphthovirus	foot-and-mouth disease virus	3437188	foot-and-mouth disease virus - type a	3437190	12111	no rank	foot-and-mouth disease virus - type a	3437190	1
RNA	group IV	picornavirales	picornaviridae	aphthovirus	foot-and-mouth disease virus	3437188	foot-and-mouth disease virus - type asia 1	3582481	110195	no rank	foot-and-mouth disease virus - type asia 1	3582481	1
RNA	group IV	picornavirales	picornaviridae	aphthovirus	foot-and-mouth disease virus	3437188	foot-and-mouth disease virus - type c	3437200	12116	no rank	foot-and-mouth disease virus - type c	3437200	1
RNA	group IV	picornavirales	picornaviridae	aphthovirus	foot-and-mouth disease virus	3437188	foot-and-mouth disease virus c1	3437208	12121	no rank	foot-and-mouth disease virus - type c	3437200	1
RNA	group IV	picornavirales	picornaviridae	aphthovirus	foot-and-mouth disease virus	3437188	foot-and-mouth disease virus c3	3471041	46290	no rank	foot-and-mouth disease virus - type c	3437200	1
RNA	group IV	picornavirales	picornaviridae	aphthovirus	foot-and-mouth disease virus	3437188	foot-and-mouth disease virus c4	3471043	46291	no rank	foot-and-mouth disease virus - type c	3437200	1
RNA	group IV	picornavirales	picornaviridae	aphthovirus	foot-and-mouth disease virus	3437188	foot-and-mouth disease virus c5	3471045	46292	no rank	foot-and-mouth disease virus - type c	3437200	1
RNA	group IV	picornavirales	picornaviridae	aphthovirus	foot-and-mouth disease virus	3437188	foot-and-mouth disease virus - type o	3437204	12118	no rank	foot-and-mouth disease virus - type o	3437204	1
RNA	group IV	picornavirales	picornaviridae	aphthovirus	foot-and-mouth disease virus	3437188	foot-and-mouth disease virus hkn/2002	3671889	201489	no rank	foot-and-mouth disease virus - type o	3437204	1
RNA	group IV	picornavirales	picornaviridae	aphthovirus	foot-and-mouth disease virus	3437188	foot-and-mouth disease virus o/es/2001	3748831	290057	no rank	foot-and-mouth disease virus - type o	3437204	1
RNA	group IV	picornavirales	picornaviridae	aphthovirus	foot-and-mouth disease virus	3437188	foot-and-mouth disease virus o/skr/2000	3641427	168586	no rank	foot-and-mouth disease virus - type o	3437204	1
RNA	group IV	picornavirales	picornaviridae	aphthovirus	foot-and-mouth disease virus	3437188	foot-and-mouth disease virus o/ukg/3952/2001	3903595	461287	no rank	foot-and-mouth disease virus - type o	3437204	1
RNA	group IV	picornavirales	picornaviridae	aphthovirus	foot-and-mouth disease virus	3437188	foot-and-mouth disease virus o/ukg/4014/2001	3903600	461292	no rank	foot-and-mouth disease virus - type o	3437204	1
RNA	group IV	picornavirales	picornaviridae	aphthovirus	foot-and-mouth disease virus	3437188	foot-and-mouth disease virus o/ukg/4141/2001	3903596	461288	no rank	foot-and-mouth disease virus - type o	3437204	1
RNA	group IV	picornavirales	picornaviridae	aphthovirus	foot-and-mouth disease virus	3437188	foot-and-mouth disease virus o/ukg/4998/2001	3903601	461293	no rank	foot-and-mouth disease virus - type o	3437204	1
RNA	group IV	picornavirales	picornaviridae	aphthovirus	foot-and-mouth disease virus	3437188	foot-and-mouth disease virus o/ukg/5470/2001	3903603	461295	no rank	foot-and-mouth disease virus - type o	3437204	1
RNA	group IV	picornavirales	picornaviridae	aphthovirus	foot-and-mouth disease virus	3437188	foot-and-mouth disease virus o/ukg/5681/2001	3903604	461296	no rank	foot-and-mouth disease virus - type o	3437204	1
RNA	group IV	picornavirales	picornaviridae	aphthovirus	foot-and-mouth disease virus	3437188	foot-and-mouth disease virus o/ukg/7039/2001	3903597	461289	no rank	foot-and-mouth disease virus - type o	3437204	1
RNA	group IV	picornavirales	picornaviridae	aphthovirus	foot-and-mouth disease virus	3437188	foot-and-mouth disease virus o/ukg/7299/2001	3903599	461291	no rank	foot-and-mouth disease virus - type o	3437204	1
RNA	group IV	picornavirales	picornaviridae	aphthovirus	foot-and-mouth disease virus	3437188	foot-and-mouth disease virus o/ukg/9161/2001	3903598	461290	no rank	foot-and-mouth disease virus - type o	3437204	1
RNA	group IV	picornavirales	picornaviridae	aphthovirus	foot-and-mouth disease virus	3437188	foot-and-mouth disease virus o/ukg/9443/2001	3903602	461294	no rank	foot-and-mouth disease virus - type o	3437204	1
RNA	group IV	picornavirales	picornaviridae	aphthovirus	foot-and-mouth disease virus	3437188	foot-and-mouth disease virus - type sat 1	3437210	12122	no rank	foot-and-mouth disease virus - type sat 1	3437210	1
RNA	group IV	picornavirales	picornaviridae	aphthovirus	foot-and-mouth disease virus	3437188	foot-and-mouth disease virus - type sat 2	3452203	35292	no rank	foot-and-mouth disease virus - type sat 2	3452203	1
RNA	group IV	picornavirales	picornaviridae	aphthovirus	foot-and-mouth disease virus	3437188	foot-and-mouth disease virus - type sat 3	3437212	12123	no rank	foot-and-mouth disease virus - type sat 3	3437212	1
RNA	group V	bunyavirales	phenuiviridae	phlebovirus	forecariah virus	26531968	forecariah virus	26531968	1282797	species	forecariah virus	26531968	1
RNA	group IV	martellivirales	togaviridae	alphavirus	fort morgan virus	3474951	buggy creek virus	3474945	48541	no rank	buggy creek virus	3474945	0
RNA	group IV	martellivirales	togaviridae	alphavirus	fort morgan virus	3474951	fort morgan virus	3474951	48544	species	fort morgan virus	3474951	0
RNA	group V	bunyavirales	peribunyaviridae	orthobunyavirus	fort sherman orthobunyavirus	29395330	fort sherman orthobunyavirus	29395330	2560477	species	fort sherman orthobunyavirus	29395330	0
RNA	group V	bunyavirales	peribunyaviridae	orthobunyavirus	fort sherman orthobunyavirus	29395330	fort sherman virus	3736782	273345	no rank	fort sherman orthobunyavirus	29395330	1
DNA	group I	rowavirales	adenoviridae	aviadenovirus	fowl adenovirus	26201222	fowl adenovirus	26201222	1354736	species	fowl adenovirus	26201222	1
DNA	group I	rowavirales	adenoviridae	aviadenovirus	fowl aviadenovirus a	3661403	fowl aviadenovirus 1	3435066	10553	no rank	fowl aviadenovirus a	3661403	1
DNA	group I	rowavirales	adenoviridae	aviadenovirus	fowl aviadenovirus a	3661403	fowl aviadenovirus a	3661403	190061	species	fowl aviadenovirus a	3661403	1
DNA	group I	rowavirales	adenoviridae	aviadenovirus	fowl aviadenovirus b	3661404	fowl aviadenovirus 5	3645365	172861	no rank	fowl aviadenovirus 5	3645365	1
DNA	group I	rowavirales	adenoviridae	aviadenovirus	fowl aviadenovirus b	3661404	fowl aviadenovirus b	3661404	190062	species	fowl aviadenovirus b	3661404	0
DNA	group I	rowavirales	adenoviridae	aviadenovirus	fowl aviadenovirus c	3661405	fowl aviadenovirus 10	3435060	10547	no rank	fowl aviadenovirus 10	3435060	1
DNA	group I	rowavirales	adenoviridae	aviadenovirus	fowl aviadenovirus c	3661405	fowl aviadenovirus 4	3607173	130663	serotype	fowl aviadenovirus 4	3607173	1
DNA	group I	rowavirales	adenoviridae	aviadenovirus	fowl aviadenovirus c	3661405	fowl aviadenovirus c	3661405	190063	species	fowl aviadenovirus c	3661405	0
DNA	group I	rowavirales	adenoviridae	aviadenovirus	fowl aviadenovirus d	3661406	fowl aviadenovirus 11	3645361	172857	serotype	fowl aviadenovirus 11	3645361	1
DNA	group I	rowavirales	adenoviridae	aviadenovirus	fowl aviadenovirus d	3661406	fowl aviadenovirus 2	3645363	172859	serotype	fowl aviadenovirus 2	3645363	1
DNA	group I	rowavirales	adenoviridae	aviadenovirus	fowl aviadenovirus d	3661406	fowl aviadenovirus 3	3645364	172860	serotype	fowl aviadenovirus 3	3645364	1
DNA	group I	rowavirales	adenoviridae	aviadenovirus	fowl aviadenovirus d	3661406	fowl aviadenovirus 9	3645368	172864	serotype	fowl aviadenovirus 9	3645368	1
DNA	group I	rowavirales	adenoviridae	aviadenovirus	fowl aviadenovirus d	3661406	fowl aviadenovirus d	3661406	190064	species	fowl aviadenovirus d	3661406	0
DNA	group I	rowavirales	adenoviridae	aviadenovirus	fowl aviadenovirus e	3661407	fowl aviadenovirus 6	3645366	172862	serotype	fowl aviadenovirus 6	3645366	1
DNA	group I	rowavirales	adenoviridae	aviadenovirus	fowl aviadenovirus e	3661407	fowl aviadenovirus 7	3645367	172863	serotype	fowl aviadenovirus 7	3645367	1
DNA	group I	rowavirales	adenoviridae	aviadenovirus	fowl aviadenovirus e	3661407	fowl adenovirus 8a	4005680	586028	no rank	fowl aviadenovirus 8	3506060	1
DNA	group I	rowavirales	adenoviridae	aviadenovirus	fowl aviadenovirus e	3661407	fowl adenovirus 8b	4005681	586029	no rank	fowl aviadenovirus 8	3506060	1
DNA	group I	rowavirales	adenoviridae	aviadenovirus	fowl aviadenovirus e	3661407	fowl aviadenovirus 8	3506060	66295	serotype	fowl aviadenovirus 8	3506060	1
DNA	group I	rowavirales	adenoviridae	aviadenovirus	fowl aviadenovirus e	3661407	fowl aviadenovirus e	3661407	190065	species	fowl aviadenovirus e	3661407	0
DNA	group I	chitovirales	poxviridae	avipoxvirus	fowlpox virus	3434653	fowlpox virus	3434653	10261	species	fowlpox virus	3434653	1
DNA	group I	chitovirales	poxviridae	avipoxvirus	fowlpox virus	3434653	fowlpox virus isolate hp-438/munich	3434655	10263	no rank	fowlpox virus	3434653	1
RNA	group V	mononegavirales	rhabdoviridae	na	fox fecal rhabdovirus	26747861	fox fecal rhabdovirus	26747861	1504569	species	fox fecal rhabdovirus	26747861	1
RNA	group IV	picornavirales	picornaviridae	na	french guiana picornavirus	29601934	french guiana picornavirus	29601934	2803188	species	french guiana picornavirus	29601934	1
RNA	group V	bunyavirales	phenuiviridae	phlebovirus	frijoles phlebovirus	29400438	frijoles phlebovirus	29400438	1933185	species	frijoles phlebovirus	29400438	0
RNA	group V	bunyavirales	phenuiviridae	phlebovirus	frijoles phlebovirus	29400438	frijoles virus	3872703	426786	no rank	frijoles phlebovirus	29400438	1
RNA	group V	bunyavirales	phenuiviridae	phlebovirus	frijoles phlebovirus	3872703	frijoles virus vp-161a	3872705	426788	no rank	frijoles phlebovirus	29400438	1
RNA	group V	bunyavirales	phenuiviridae	phlebovirus	frijoles phlebovirus	3872703	joa virus	3872704	426787	no rank	joa virus	3872704	1
DNA	group I	herpesvirales	herpesviridae	simplexvirus	fruit bat alphaherpesvirus 1	27747695	fruit bat alphaherpesvirus 1	27747695	1343901	species	fruit bat alphaherpesvirus 1	27747695	1
RNA	group V	bunyavirales	hantaviridae	orthohantavirus	fugong orthohantavirus	29395114	eothenomys eleusis hantavirus fugv	26303128	1788456	no rank	eothenomys eleusis hantavirus fugv	26303128	1
RNA	group V	bunyavirales	hantaviridae	orthohantavirus	fugong orthohantavirus	29395114	fugong orthohantavirus	29395114	1980469	species	fugong orthohantavirus	29395114	0
RNA	group VI	ortervirales	retroviridae	alpharetrovirus	fujinami sarcoma virus	3436893	fujinami sarcoma virus	3436893	11885	species	fujinami sarcoma virus	3436893	1
DNA	group II	geplafuvirales	genomoviridae	gemycircularvirus	fur seal associated gemycircularvirus 1	29396656	faeces associated gemycircularvirus 4	27548517	1391033	no rank	fur seal associated gemycircularvirus 1	29396656	1
DNA	group II	geplafuvirales	genomoviridae	gemycircularvirus	fur seal associated gemycircularvirus 1	29396656	fur seal associated gemycircularvirus 1	29396656	1985380	species	fur seal associated gemycircularvirus 1	29396656	1
DNA	group II	cirlivirales	circoviridae	na	fur seal faeces associated circular dna virus	27545295	fur seal faeces associated circular dna virus	27545295	1353241	species	fur seal faeces associated circular dna virus	27545295	1
RNA	group IV	picornavirales	picornaviridae	na	fur seal picorna-like virus	28991654	fur seal picorna-like virus	28991654	2013564	species	fur seal picorna-like virus	28991654	1
RNA	group V	bunyavirales	hantaviridae	orthohantavirus	fusong orthohantavirus	29395110	fusong orthohantavirus	29395110	1980470	species	fusong orthohantavirus	29395110	0
RNA	group V	bunyavirales	hantaviridae	orthohantavirus	fusong orthohantavirus	29395110	hantavirus fusong-mf-682	3911294	469960	no rank	fusong orthohantavirus	29395110	1
RNA	group V	bunyavirales	phenuiviridae	phlebovirus	gabek phlebovirus	29395332	gabek forest virus	4022312	629736	no rank	gabek phlebovirus	29395332	1
RNA	group V	bunyavirales	phenuiviridae	phlebovirus	gabek phlebovirus	29395332	gabek phlebovirus	29395332	2734448	species	gabek phlebovirus	29395332	1
RNA	group IV	amarillovirales	flaviviridae	flavivirus	gadgets gully virus	3502601	gadgets gully virus	3502601	64307	species	gadgets gully virus	3502601	1
RNA	group V	bunyavirales	arenaviridae	mammarenavirus	gairo mammarenavirus	26302966	gairo mammarenavirus	26302966	1535802	species	gairo mammarenavirus	26302966	1
RNA	group VI	ortervirales	retroviridae	gammaretrovirus	galidia erv	27760335	galidia erv	27760335	1400255	species	galidia erv	27760335	1
DNA	group I	herpesvirales	herpesviridae	iltovirus	gallid alphaherpesvirus 1	3434855	gallid alphaherpesvirus 1	3434855	10386	species	gallid alphaherpesvirus 1	3434855	1
DNA	group I	herpesvirales	herpesviridae	mardivirus	gallid alphaherpesvirus 2	3434862	gallid alphaherpesvirus 2	3434862	10390	species	gallid alphaherpesvirus 2	3434862	0
DNA	group I	herpesvirales	herpesviridae	mardivirus	gallid alphaherpesvirus 2	3434862	gallid herpesvirus 2 strain 814	27220810	1123959	no rank	gallid alphaherpesvirus 2	3434862	1
DNA	group I	herpesvirales	herpesviridae	mardivirus	gallid alphaherpesvirus 3	3452136	gallid alphaherpesvirus 3	3452136	35250	species	gallid alphaherpesvirus 3	3452136	1
DNA	group I	herpesvirales	herpesviridae	mardivirus	gallid alphaherpesvirus 3	3452136	marek's disease virus serotype 2 mdv2	3453935	36353	serotype	gallid alphaherpesvirus 3	3452136	1
DNA	group II	piccovirales	parvoviridae	aveparvovirus	galliform aveparvovirus 1	26200954	chicken parvovirus	26201210	1136878	no rank	chicken parvovirus	26201210	1
DNA	group II	piccovirales	parvoviridae	aveparvovirus	galliform aveparvovirus 1	26200954	chicken parvovirus abu-p1	4091443	717641	no rank	chicken parvovirus abu-p1	4091443	1
DNA	group II	piccovirales	parvoviridae	aveparvovirus	galliform aveparvovirus 1	26200954	galliform aveparvovirus 1	26200954	1511865	species	galliform aveparvovirus 1	26200954	0
DNA	group II	piccovirales	parvoviridae	aveparvovirus	galliform aveparvovirus 1	26200954	gallus gallus enteric parvovirus	27363776	1633569	no rank	gallus gallus enteric parvovirus	27363776	1
DNA	group II	piccovirales	parvoviridae	aveparvovirus	galliform aveparvovirus 1	26200954	turkey parvovirus 260	4095344	740934	no rank	turkey parvovirus 260	4095344	1
RNA	group IV	picornavirales	picornaviridae	gallivirus	gallivirus a	26200952	gallivirus a	26200952	1511776	species	gallivirus a	26200952	0
RNA	group IV	picornavirales	picornaviridae	gallivirus	gallivirus a	26200952	gallivirus a1	29400080	2764087	no rank	gallivirus a1	29400080	1
RNA	group IV	picornavirales	picornaviridae	gallivirus	gallivirus a	26200952	gallivirus a2	29400078	2764088	no rank	gallivirus a2	29400078	1
RNA	group IV	picornavirales	picornaviridae	gallivirus	gallivirus pf-chk1/gv	26616562	gallivirus pf-chk1/gv	26616562	1766557	species	gallivirus pf-chk1/gv	26616562	1
RNA	group V	bunyavirales	peribunyaviridae	orthobunyavirus	gamboa orthobunyavirus	29288772	gamboa orthobunyavirus	29288772	1933270	species	gamboa orthobunyavirus	29288772	0
RNA	group V	bunyavirales	peribunyaviridae	orthobunyavirus	gamboa orthobunyavirus	29288772	gamboa virus	23539128	35313	no rank	gamboa orthobunyavirus	29288772	1
RNA	group V	bunyavirales	peribunyaviridae	orthobunyavirus	gamboa orthobunyavirus	29288772	pueblo viejo virus	29355610	2036955	no rank	pueblo viejo virus	29355610	1
RNA	group IV	nidovirales	arteriviridae	gammaarterivirus	gammaarterivirus lacdeh	29395394	gammaarterivirus lacdeh	29395394	2499678	species	gammaarterivirus lacdeh	29395394	1
RNA	group IV	nidovirales	arteriviridae	gammaarterivirus	gammaarterivirus lacdeh	29395394	lactate dehydrogenase-elevating virus	3435821	11048	no rank	gammaarterivirus lacdeh	29395394	1
DNA	group I	zurhausenvirales	papillomaviridae	gammapapillomavirus	gammapapillomavirus 1	3788782	gammapapillomavirus 1	3788782	333926	species	gammapapillomavirus 1	3788782	0
DNA	group I	zurhausenvirales	papillomaviridae	gammapapillomavirus	gammapapillomavirus 1	3788782	human papillomavirus 173	27826477	1434988	serotype	human papillomavirus 173	27826477	1
DNA	group I	zurhausenvirales	papillomaviridae	gammapapillomavirus	gammapapillomavirus 1	3788782	human papillomavirus 205	29401008	2259334	serotype	human papillomavirus 205	29401008	1
DNA	group I	zurhausenvirales	papillomaviridae	gammapapillomavirus	gammapapillomavirus 1	3788782	human papillomavirus 4	3435166	10617	serotype	human papillomavirus 4	3435166	1
DNA	group I	zurhausenvirales	papillomaviridae	gammapapillomavirus	gammapapillomavirus 1	3788782	human papillomavirus 65	3442114	28312	serotype	human papillomavirus 65	3442114	1
DNA	group I	zurhausenvirales	papillomaviridae	gammapapillomavirus	gammapapillomavirus 10	26552659	gammapapillomavirus 10	26552659	1175852	species	gammapapillomavirus 10	26552659	0
DNA	group I	zurhausenvirales	papillomaviridae	gammapapillomavirus	gammapapillomavirus 10	26552659	human papillomavirus 121	4201208	915429	serotype	human papillomavirus 121	4201208	1
DNA	group I	zurhausenvirales	papillomaviridae	gammapapillomavirus	gammapapillomavirus 10	26552659	human papillomavirus 130	4197274	909329	serotype	human papillomavirus 130	4197274	1
DNA	group I	zurhausenvirales	papillomaviridae	gammapapillomavirus	gammapapillomavirus 10	26552659	human papillomavirus 133	4197277	909332	serotype	human papillomavirus 133	4197277	1
DNA	group I	zurhausenvirales	papillomaviridae	gammapapillomavirus	gammapapillomavirus 10	26552659	human papillomavirus 142	24638257	1070415	serotype	human papillomavirus 142	24638257	1
DNA	group I	zurhausenvirales	papillomaviridae	gammapapillomavirus	gammapapillomavirus 10	26552659	human papillomavirus 180	29401002	1449827	serotype	human papillomavirus 180	29401002	1
DNA	group I	zurhausenvirales	papillomaviridae	gammapapillomavirus	gammapapillomavirus 10	26552659	human papillomavirus 191	28995618	1851216	serotype	human papillomavirus 191	28995618	1
DNA	group I	zurhausenvirales	papillomaviridae	gammapapillomavirus	gammapapillomavirus 11	26328584	gammapapillomavirus 11	26328584	1513256	species	gammapapillomavirus 11	26328584	0
DNA	group I	zurhausenvirales	papillomaviridae	gammapapillomavirus	gammapapillomavirus 11	26328584	human papillomavirus 126	24624654	1055684	serotype	human papillomavirus 126	24624654	1
DNA	group I	zurhausenvirales	papillomaviridae	gammapapillomavirus	gammapapillomavirus 11	26328584	human papillomavirus 136	24638251	1070409	serotype	human papillomavirus 136	24638251	1
DNA	group I	zurhausenvirales	papillomaviridae	gammapapillomavirus	gammapapillomavirus 11	26328584	human papillomavirus 140	24638255	1070413	serotype	human papillomavirus 140	24638255	1
DNA	group I	zurhausenvirales	papillomaviridae	gammapapillomavirus	gammapapillomavirus 11	26328584	human papillomavirus 141	24638256	1070414	serotype	human papillomavirus 141	24638256	1
DNA	group I	zurhausenvirales	papillomaviridae	gammapapillomavirus	gammapapillomavirus 11	26328584	human papillomavirus 154	27728601	1195796	serotype	human papillomavirus 154	27728601	1
DNA	group I	zurhausenvirales	papillomaviridae	gammapapillomavirus	gammapapillomavirus 11	26328584	human papillomavirus 169	29401000	1315260	serotype	human papillomavirus 169	29401000	1
DNA	group I	zurhausenvirales	papillomaviridae	gammapapillomavirus	gammapapillomavirus 11	26328584	human papillomavirus 171	27768087	1434986	serotype	human papillomavirus 171	27768087	1
DNA	group I	zurhausenvirales	papillomaviridae	gammapapillomavirus	gammapapillomavirus 11	26328584	human papillomavirus 181	28995612	1851124	serotype	human papillomavirus 181	28995612	1
DNA	group I	zurhausenvirales	papillomaviridae	gammapapillomavirus	gammapapillomavirus 11	26328584	human papillomavirus 202	27665304	1682341	serotype	human papillomavirus 202	27665304	1
DNA	group I	zurhausenvirales	papillomaviridae	gammapapillomavirus	gammapapillomavirus 12	26328586	gammapapillomavirus 12	26328586	1513257	species	gammapapillomavirus 12	26328586	0
DNA	group I	zurhausenvirales	papillomaviridae	gammapapillomavirus	gammapapillomavirus 12	26328586	human papillomavirus 127	4100231	746832	serotype	human papillomavirus 127	4100231	1
DNA	group I	zurhausenvirales	papillomaviridae	gammapapillomavirus	gammapapillomavirus 12	26328586	human papillomavirus 132	4197276	909331	serotype	human papillomavirus 132	4197276	1
DNA	group I	zurhausenvirales	papillomaviridae	gammapapillomavirus	gammapapillomavirus 12	26328586	human papillomavirus 148	4219929	942038	serotype	human papillomavirus 148	4219929	1
DNA	group I	zurhausenvirales	papillomaviridae	gammapapillomavirus	gammapapillomavirus 12	26328586	human papillomavirus 157	29400996	2259331	no rank	human papillomavirus 157	29400996	1
DNA	group I	zurhausenvirales	papillomaviridae	gammapapillomavirus	gammapapillomavirus 12	26328586	human papillomavirus 158	29400994	2259343	serotype	human papillomavirus 158	29400994	1
DNA	group I	zurhausenvirales	papillomaviridae	gammapapillomavirus	gammapapillomavirus 12	26328586	human papillomavirus 165	29400998	1315266	serotype	human papillomavirus 165	29400998	1
DNA	group I	zurhausenvirales	papillomaviridae	gammapapillomavirus	gammapapillomavirus 12	26328586	human papillomavirus 199	27592872	1545700	serotype	human papillomavirus 199	27592872	1
DNA	group I	zurhausenvirales	papillomaviridae	gammapapillomavirus	gammapapillomavirus 12	26328586	human papillomavirus type 210	28995656	2320739	serotype	human papillomavirus type 210	28995656	1
DNA	group I	zurhausenvirales	papillomaviridae	gammapapillomavirus	gammapapillomavirus 13	26552661	gammapapillomavirus 13	26552661	1513258	species	gammapapillomavirus 13	26552661	0
DNA	group I	zurhausenvirales	papillomaviridae	gammapapillomavirus	gammapapillomavirus 13	26552661	human papillomavirus 153	29400992	1110710	serotype	human papillomavirus 153	29400992	1
DNA	group I	zurhausenvirales	papillomaviridae	gammapapillomavirus	gammapapillomavirus 13	26552661	human papillomavirus type 128	4213821	931209	serotype	human papillomavirus type 128	4213821	0
DNA	group I	zurhausenvirales	papillomaviridae	gammapapillomavirus	gammapapillomavirus 13	26552661	papillomavirus jl74	27712853	1846251	no rank	papillomavirus jl74	27712853	1
DNA	group I	zurhausenvirales	papillomaviridae	gammapapillomavirus	gammapapillomavirus 14	26552663	gammapapillomavirus 14	26552663	1513259	species	gammapapillomavirus 14	26552663	1
DNA	group I	zurhausenvirales	papillomaviridae	gammapapillomavirus	gammapapillomavirus 14	26552663	human papillomavirus type 131	4197275	909330	serotype	gammapapillomavirus 14	26552663	1
DNA	group I	zurhausenvirales	papillomaviridae	gammapapillomavirus	gammapapillomavirus 15	26552665	gammapapillomavirus 15	26552665	1513260	species	gammapapillomavirus 15	26552665	0
DNA	group I	zurhausenvirales	papillomaviridae	gammapapillomavirus	gammapapillomavirus 15	26552665	human papillomavirus 135	24638250	1070408	serotype	human papillomavirus 135	24638250	1
[truncated: 25,061 more rows]

## Sheet: Associations
virusEID2ID	virus	HostEID2ID	host	hCat	source	sequences	papers	fromOtherSources
3883839	abaca bunchy top virus	3425597	musa acuminata	plants	doi.org/10.1007/978-81-322-3912-3	0	0	1
3883839	abaca bunchy top virus	3482392	musa balbisiana	plants	CABI	0	0	1
3883839	abaca bunchy top virus	3776337	musa jackeyi	plants	CABI	0	0	1
3883839	abaca bunchy top virus	4166726	musa lolodensis	plants	CABI	0	0	1
3883839	abaca bunchy top virus	3998051	musa maclayi	plants	CABI	0	0	1
3883839	abaca bunchy top virus	3634183	musa ornata	plants	CABI	0	0	1
3883839	abaca bunchy top virus	3696301	musa peekelii	plants	CABI	0	0	1
3883839	abaca bunchy top virus	3696302	musa textilis	plants	EID2	9	0	0
3883839	abaca bunchy top virus	3545564	musa x paradisiaca	plants	doi.org/10.1007/978-81-322-3912-3	0	0	1
3567920	aconitum latent virus	3586830	aconitum napellus	plants	doi.org/10.1007/978-81-322-3912-3	0	0	1
28943722	african eggplant mosaic virus	3675700	solanum aethiopicum	plants	EID2	2	0	0
28945166	alfalfa dwarf cytorhabdovirus	3424303	medicago sativa	plants	EID2	19	0	0
26532288	alfalfa enamovirus 1	3424303	medicago sativa	plants	EID2	18	0	0
26536185	alfalfa leaf curl virus	3424303	medicago sativa	plants	EID2	170	0	0
26536185	alfalfa leaf curl virus	3424694	nicotiana benthamiana	plants	doi.org/10.1007/978-81-322-3912-3	0	0	1
26536185	alfalfa leaf curl virus	3424354	vicia faba	plants	doi.org/10.1007/978-81-322-3912-3	0	0	1
3437570	alfalfa mosaic virus	3423853	actinidia chinensis	plants	doi.org/10.1007/978-81-322-3912-3	0	0	1
3437570	alfalfa mosaic virus	3457657	ajuga reptans	plants	doi.org/10.1007/978-81-322-3912-3	0	0	1
3437570	alfalfa mosaic virus	3601717	amaranthus albus	plants	doi.org/10.1007/978-81-322-3912-3	0	0	1
3437570	alfalfa mosaic virus	3474115	ammi majus	plants	EID2	1	0	0
3437570	alfalfa mosaic virus	3461695	anethum graveolens	plants	doi.org/10.1007/978-81-322-3912-3	0	0	1
3437570	alfalfa mosaic virus	3424601	apium graveolens	plants	doi.org/10.1007/978-81-322-3912-3	0	0	1
3437570	alfalfa mosaic virus	3501188	araujia sericifera	plants	EID2	1	0	0
3437570	alfalfa mosaic virus	3474953	asclepias syriaca	plants	doi.org/10.1007/978-81-322-3912-3	0	0	1
3437570	alfalfa mosaic virus	3635372	beta vulgaris	plants	doi.org/10.1007/978-81-322-3912-3	0	0	1
3437570	alfalfa mosaic virus	3484220	bituminaria bituminosa	plants	doi.org/10.1007/978-81-322-3912-3	0	0	1
3437570	alfalfa mosaic virus	3438435	borago officinalis	plants	EID2	4	0	0
3437570	alfalfa mosaic virus	3442409	buddleja davidii	plants	doi.org/10.1007/978-81-322-3912-3	0	0	1
3437570	alfalfa mosaic virus	3424190	cajanus cajan	plants	doi.org/10.1007/978-81-322-3912-3	0	0	1
3437570	alfalfa mosaic virus	3473203	calystegia sepium	plants	EID2	4	0	0
3437570	alfalfa mosaic virus	3536309	campsis radicans	plants	EID2	1	0	0
3437570	alfalfa mosaic virus	3424647	capsicum annuum	plants	EID2	8	1	0
3437570	alfalfa mosaic virus	3424649	capsicum frutescens	plants	EID2	1	0	0
3437570	alfalfa mosaic virus	3423890	carica papaya	plants	EID2	1	0	0
3437570	alfalfa mosaic virus	3424908	carthamus tinctorius	plants	EID2	2	0	0
3437570	alfalfa mosaic virus	3423739	chenopodium album	plants	EID2	16	0	0
3437570	alfalfa mosaic virus	3424202	cicer arietinum	plants	doi.org/10.1007/978-81-322-3912-3	0	0	1
3437570	alfalfa mosaic virus	3438541	cichorium intybus	plants	EID2	0	1	0
3437570	alfalfa mosaic virus	3462807	cirsium arvense	plants	doi.org/10.1007/978-81-322-3912-3	0	0	1
3437570	alfalfa mosaic virus	3552384	cirsium vulgare	plants	doi.org/10.1007/978-81-322-3912-3	0	0	1
3437570	alfalfa mosaic virus	3438578	conium maculatum	plants	doi.org/10.1007/978-81-322-3912-3	0	0	1
3437570	alfalfa mosaic virus	3424733	convolvulus arvensis	plants	doi.org/10.1007/978-81-322-3912-3	0	0	1
3437570	alfalfa mosaic virus	3424605	coriandrum sativum	plants	EID2	10	0	0
3437570	alfalfa mosaic virus	3580855	cullen australasicum	plants	doi.org/10.1007/978-81-322-3912-3	0	0	1
3437570	alfalfa mosaic virus	3653140	cynoglossum officinale	plants	doi.org/10.1007/978-81-322-3912-3	0	0	1
3437570	alfalfa mosaic virus	29599293	daphne odora	plants	doi.org/10.1007/978-81-322-3912-3	0	0	1
3437570	alfalfa mosaic virus	3424589	daucus carota	plants	doi.org/10.1007/978-81-322-3912-3	0	0	1
3437570	alfalfa mosaic virus	3586486	dimorphotheca sinuata	plants	doi.org/10.1007/978-81-322-3912-3	0	0	1
3437570	alfalfa mosaic virus	3484058	echinacea purpurea	plants	doi.org/10.1007/978-81-322-3912-3	0	0	1
3437570	alfalfa mosaic virus	3682334	euonymus japonica	plants	doi.org/10.1007/978-81-322-3912-3	0	0	1
3437570	alfalfa mosaic virus	3521864	eutrema japonicum	plants	doi.org/10.1007/978-81-322-3912-3	0	0	1
3437570	alfalfa mosaic virus	3469942	glycine latifolia	plants	doi.org/10.1007/978-81-322-3912-3	0	0	1
3437570	alfalfa mosaic virus	3424241	glycine max	plants	EID2	37	4	0
3437570	alfalfa mosaic virus	3654006	gynostemma pentaphyllum	plants	EID2	3	0	0
3437570	alfalfa mosaic virus	3646862	helminthotheca echioides	plants	EID2	4	0	0
3437570	alfalfa mosaic virus	3697591	hibiscus cannabinus	plants	doi.org/10.1007/978-81-322-3912-3	0	0	1
3437570	alfalfa mosaic virus	3655137	hibiscus rosa-sinensis	plants	EID2	2	0	0
3437570	alfalfa mosaic virus	3458883	hippuris vulgaris	plants	doi.org/10.1007/978-81-322-3912-3	0	0	1
3437570	alfalfa mosaic virus	3423606	humulus lupulus	plants	doi.org/10.1007/978-81-322-3912-3	0	0	1
3437570	alfalfa mosaic virus	3501716	impatiens balsamina	plants	EID2	4	0	0
3437570	alfalfa mosaic virus	3767162	jasminum multiflorum	plants	doi.org/10.1007/978-81-322-3912-3	0	0	1
3437570	alfalfa mosaic virus	26678319	justicia procumbens	plants	EID2	1	0	0
3437570	alfalfa mosaic virus	3424936	lactuca sativa	plants	doi.org/10.1007/978-81-322-3912-3	0	0	1
3437570	alfalfa mosaic virus	3424265	lathyrus odoratus	plants	doi.org/10.1007/978-81-322-3912-3	0	0	1
3437570	alfalfa mosaic virus	3424266	lathyrus sativus	plants	doi.org/10.1007/978-81-322-3912-3	0	0	1
3437570	alfalfa mosaic virus	3458905	lavandula stoechas	plants	EID2	3	0	0
3437570	alfalfa mosaic virus	26679945	lavandula x intermedia	plants	EID2	3	0	0
3437570	alfalfa mosaic virus	3424274	lens culinaris	plants	doi.org/10.1007/978-81-322-3912-3	0	0	1
3437570	alfalfa mosaic virus	3923159	leonotis nepetifolia	plants	EID2	1	0	0
3437570	alfalfa mosaic virus	3658519	ligularia fischeri	plants	EID2	2	0	0
3437570	alfalfa mosaic virus	3660620	ligularia stenocephala	plants	EID2	1	0	0
3437570	alfalfa mosaic virus	3424297	macrotyloma axillare	plants	doi.org/10.1007/978-81-322-3912-3	0	0	1
3437570	alfalfa mosaic virus	3620890	malva parviflora	plants	EID2	3	0	0
3437570	alfalfa mosaic virus	3620891	malva sylvestris	plants	EID2	4	0	0
3437570	alfalfa mosaic virus	3472456	medicago lupulina	plants	doi.org/10.1007/978-81-322-3912-3	0	0	1
3437570	alfalfa mosaic virus	3472454	medicago polymorpha	plants	doi.org/10.1007/978-81-322-3912-3	0	0	1
3437570	alfalfa mosaic virus	3424303	medicago sativa	plants	EID2	255	0	0
3437570	alfalfa mosaic virus	3458915	melissa officinalis	plants	doi.org/10.1007/978-81-322-3912-3	0	0	1
3437570	alfalfa mosaic virus	3752960	mentha canadensis	plants	EID2	3	0	0
3437570	alfalfa mosaic virus	3448763	nicandra physalodes	plants	doi.org/10.1007/978-81-322-3912-3	0	0	1
3437570	alfalfa mosaic virus	3670805	nicotiana occidentalis	plants	EID2	6	0	0
3437570	alfalfa mosaic virus	3424690	nicotiana tabacum	plants	EID2	2	18	0
3437570	alfalfa mosaic virus	3458935	ocimum basilicum	plants	EID2;PMID30731822	1	0	0
3437570	alfalfa mosaic virus	3458939	origanum vulgare	plants	doi.org/10.1007/978-81-322-3912-3	0	0	1
3437570	alfalfa mosaic virus	3520082	pachysandra terminalis	plants	doi.org/10.1007/978-81-322-3912-3	0	0	1
3437570	alfalfa mosaic virus	3453143	paeonia lactiflora	plants	doi.org/10.1007/978-81-322-3912-3	0	0	1
3437570	alfalfa mosaic virus	3658530	petasites japonicus	plants	doi.org/10.1007/978-81-322-3912-3	0	0	1
3437570	alfalfa mosaic virus	3424597	petroselinum crispum	plants	doi.org/10.1007/978-81-322-3912-3	0	0	1
3437570	alfalfa mosaic virus	3424315	phaseolus vulgaris	plants	EID2	5	6	0
3437570	alfalfa mosaic virus	3570880	phlox paniculata	plants	EID2	1	0	0
3437570	alfalfa mosaic virus	3424321	pisum sativum	plants	EID2	3	6	0
3437570	alfalfa mosaic virus	3739977	rhamnus alaternus	plants	doi.org/10.1007/978-81-322-3912-3	0	0	1
3437570	alfalfa mosaic virus	3576385	rhamnus frangula	plants	doi.org/10.1007/978-81-322-3912-3	0	0	1
3437570	alfalfa mosaic virus	3814684	rhaponticum carthamoides	plants	doi.org/10.1007/978-81-322-3912-3	0	0	1
3437570	alfalfa mosaic virus	3526802	ribes nigrum	plants	doi.org/10.1007/978-81-322-3912-3	0	0	1
3437570	alfalfa mosaic virus	3453168	robinia pseudoacacia	plants	EID2	1	0	0
3437570	alfalfa mosaic virus	3423843	rumex obtusifolius	plants	doi.org/10.1007/978-81-322-3912-3	0	0	1
3437570	alfalfa mosaic virus	3662900	ruscus hypoglossum	plants	doi.org/10.1007/978-81-322-3912-3	0	0	1
3437570	alfalfa mosaic virus	3458149	salvia sclarea	plants	EID2	1	0	0
3437570	alfalfa mosaic virus	3655928	sechium edule	plants	EID2	3	0	0
3437570	alfalfa mosaic virus	3522687	senecio vulgaris	plants	doi.org/10.1007/978-81-322-3912-3	0	0	1
3437570	alfalfa mosaic virus	3470230	solanum betaceum	plants	doi.org/10.1007/978-81-322-3912-3	0	0	1
3437570	alfalfa mosaic virus	3424661	solanum lycopersicum	plants	EID2	44	0	0
3437570	alfalfa mosaic virus	3424712	solanum melongena	plants	EID2	1	1	0
3437570	alfalfa mosaic virus	3675742	solanum muricatum	plants	doi.org/10.1007/978-81-322-3912-3	0	0	1
3437570	alfalfa mosaic virus	3424714	solanum nigrum	plants	EID2	14	0	0
3437570	alfalfa mosaic virus	3424716	solanum tuberosum	plants	EID2	42	1	0
3437570	alfalfa mosaic virus	3477733	sonchus asper	plants	EID2	2	0	0
3437570	alfalfa mosaic virus	3477761	sonchus oleraceus	plants	EID2	10	0	0
3437570	alfalfa mosaic virus	3721612	symphytum tuberosum	plants	doi.org/10.1007/978-81-322-3912-3	0	0	1
3437570	alfalfa mosaic virus	3450560	syringa vulgaris	plants	EID2	1	0	0
3437570	alfalfa mosaic virus	3615645	tecomaria capensis	plants	EID2	3	0	0
3437570	alfalfa mosaic virus	3442358	teucrium fruticans	plants	EID2	1	0	0
3437570	alfalfa mosaic virus	3559775	trifolium alexandrinum	plants	doi.org/10.1007/978-81-322-3912-3	0	0	1
3437570	alfalfa mosaic virus	3490908	trifolium pratense	plants	EID2	3	0	0
3437570	alfalfa mosaic virus	3424342	trifolium repens	plants	EID2	14	0	0
3437570	alfalfa mosaic virus	3526844	trigonella foenum-graecum	plants	doi.org/10.1007/978-81-322-3912-3	0	0	1
3437570	alfalfa mosaic virus	3493693	valerianella locusta	plants	doi.org/10.1007/978-81-322-3912-3	0	0	1
3437570	alfalfa mosaic virus	3614266	veronica persica	plants	EID2	1	0	0
3437570	alfalfa mosaic virus	3704960	viburnum tinus	plants	EID2	2	0	0
3437570	alfalfa mosaic virus	3424354	vicia faba	plants	EID2	10	7	0
3437570	alfalfa mosaic virus	3631543	vigna radiata	plants	doi.org/10.1007/978-81-322-3912-3	0	0	1
3437570	alfalfa mosaic virus	3424376	vigna unguiculata	plants	EID2	3	0	0
3437570	alfalfa mosaic virus	3444430	vitis vinifera	plants	EID2	1	0	0
3951402	algerian watermelon mosaic virus	3423917	cucurbita pepo	plants	doi.org/10.1007/978-81-322-3912-3	0	0	1
3725093	alstroemeria mosaic virus	26633440	alstroemeria pulchella	plants	EID2	1	0	0
23539006	american hop latent virus	3501180	chenopodium quinoa	plants	doi.org/10.1007/978-81-322-3912-3	0	0	1
23539006	american hop latent virus	3424655	datura stramonium	plants	doi.org/10.1007/978-81-322-3912-3	0	0	1
23539006	american hop latent virus	3423606	humulus lupulus	plants	EID2	18	0	0
3901763	anemone mosaic virus	3439947	anemone blanda	plants	EID2	2	0	0
3901763	anemone mosaic virus	3640926	anemone coronaria	plants	doi.org/10.1007/978-81-322-3912-3	0	0	1
27702151	angelica bushy stunt virus	3474253	angelica dahurica	plants	EID2	2	0	0
27702151	angelica bushy stunt virus	3485744	cnidium officinale	plants	EID2	1	0	0
3641057	apium virus y	3474115	ammi majus	plants	EID2	1	0	0
3641057	apium virus y	3424601	apium graveolens	plants	EID2	5	0	0
3641057	apium virus y	3438578	conium maculatum	plants	EID2	1	0	0
3641057	apium virus y	3424605	coriandrum sativum	plants	EID2	2	0	0
3641057	apium virus y	3424597	petroselinum crispum	plants	EID2	5	0	0
3853627	arracacha mottle virus	3728786	arracacia xanthorrhiza	plants	EID2	3	0	0
3470654	artichoke latent virus	3424988	cynara cardunculus	plants	EID2	11	0	0
3470654	artichoke latent virus	3424690	nicotiana tabacum	plants	EID2	1	0	0
29601652	ashitaba mosaic virus	3810166	angelica keiskei	plants	EID2	11	0	0
3887973	asparagus virus 1	3425682	asparagus officinalis	plants	EID2	1	0	0
26747111	atractylodes mild mottle virus	3462713	atractylodes lancea	plants	EID2	1	0	0
26747111	atractylodes mild mottle virus	3729903	atractylodes macrocephala	plants	EID2	1	0	0
26747079	atractylodes mottle virus	3729903	atractylodes macrocephala	plants	EID2	1	0	0
3469885	banana bract mosaic virus	3698651	alpinia purpurata	plants	EID2	1	0	0
3469885	banana bract mosaic virus	3573734	elettaria cardamomum	plants	EID2	6	0	0
3469885	banana bract mosaic virus	3425597	musa acuminata	plants	EID2	23	0	0
3469885	banana bract mosaic virus	3482392	musa balbisiana	plants	EID2	1	0	0
3469885	banana bract mosaic virus	3696302	musa textilis	plants	EID2	12	0	0
3469885	banana bract mosaic virus	3545564	musa x paradisiaca	plants	EID2	51	0	0
3469885	banana bract mosaic virus	3554934	zingiber officinale	plants	doi.org/10.1007/978-81-322-3912-3	0	0	1
3437774	banana bunchy top virus	3554928	ensete superbum	plants	EID2	3	0	0
3437774	banana bunchy top virus	3425593	ensete ventricosum	plants	doi.org/10.1007/978-81-322-3912-3	0	0	1
3437774	banana bunchy top virus	3425597	musa acuminata	plants	EID2	204	0	0
3437774	banana bunchy top virus	3482392	musa balbisiana	plants	EID2	34	0	0
3437774	banana bunchy top virus	3696302	musa textilis	plants	EID2	48	0	0
3437774	banana bunchy top virus	3545564	musa x paradisiaca	plants	EID2	56	0	0
3437055	barley yellow dwarf virus	3749869	agrostis magellanica	plants	EID2	2	0	0
3437055	barley yellow dwarf virus	3425352	avena sativa	plants	EID2	10	0	0
3437055	barley yellow dwarf virus	3443039	cynodon dactylon	plants	doi.org/10.1007/978-81-322-3912-3	0	0	1
3437055	barley yellow dwarf virus	3599150	digitaria sanguinalis	plants	doi.org/10.1007/978-81-322-3912-3	0	0	1
3437055	barley yellow dwarf virus	3547786	echinochloa crus-galli	plants	doi.org/10.1007/978-81-322-3912-3	0	0	1
3437055	barley yellow dwarf virus	3457368	eragrostis curvula	plants	doi.org/10.1007/978-81-322-3912-3	0	0	1
3437055	barley yellow dwarf virus	3736142	festuca contracta	plants	EID2	2	0	0
3437055	barley yellow dwarf virus	3736149	festuca novaezealandiae	plants	doi.org/10.1007/978-81-322-3912-3	0	0	1
3437055	barley yellow dwarf virus	3425376	hordeum vulgare	plants	EID2	22	0	0
3437055	barley yellow dwarf virus	3452765	leersia oryzoides	plants	doi.org/10.1007/978-81-322-3912-3	0	0	1
3437055	barley yellow dwarf virus	3425387	lolium multiflorum	plants	EID2	1	0	0
3437055	barley yellow dwarf virus	3425389	lolium perenne	plants	doi.org/10.1007/978-81-322-3912-3	0	0	1
3437055	barley yellow dwarf virus	3655497	miscanthus sacchariflorus	plants	doi.org/10.1007/978-81-322-3912-3	0	0	1
3437055	barley yellow dwarf virus	3425403	oryza sativa	plants	doi.org/10.1007/978-81-322-3912-3	0	0	1
3437055	barley yellow dwarf virus	3770440	paspalum dilatatum	plants	doi.org/10.1007/978-81-322-3912-3	0	0	1
3437055	barley yellow dwarf virus	3622213	paspalum notatum	plants	doi.org/10.1007/978-81-322-3912-3	0	0	1
3437055	barley yellow dwarf virus	3827541	phalaris canariensis	plants	doi.org/10.1007/978-81-322-3912-3	0	0	1
3437055	barley yellow dwarf virus	3444326	phragmites australis	plants	doi.org/10.1007/978-81-322-3912-3	0	0	1
3437055	barley yellow dwarf virus	3552627	poa annua	plants	EID2	3	0	0
3437055	barley yellow dwarf virus	3993357	poa cookii	plants	EID2	103	0	0
3437055	barley yellow dwarf virus	3425436	secale cereale	plants	doi.org/10.1007/978-81-322-3912-3	0	0	1
3437055	barley yellow dwarf virus	3425448	setaria viridis	plants	doi.org/10.1007/978-81-322-3912-3	0	0	1
3437055	barley yellow dwarf virus	3425454	sorghum halepense	plants	doi.org/10.1007/978-81-322-3912-3	0	0	1
3437055	barley yellow dwarf virus	3425462	triticum aestivum	plants	EID2	31	0	0
3437055	barley yellow dwarf virus	3425483	zea mays	plants	doi.org/10.1007/978-81-322-3912-3	0	0	1
29398478	barley yellow dwarf virus kerii	3425376	hordeum vulgare	plants	doi.org/10.1007/978-81-322-3912-3	0	0	1
28953252	barley yellow dwarf virus mav	3920448	anthoxanthum redolens	plants	EID2	1	0	0
28953252	barley yellow dwarf virus mav	3425354	avena fatua	plants	EID2	2	0	0
28953252	barley yellow dwarf virus mav	3425352	avena sativa	plants	EID2	29	0	0
28953252	barley yellow dwarf virus mav	3505473	danthonia californica	plants	EID2	3	0	0
28953252	barley yellow dwarf virus mav	3681635	festuca californica	plants	EID2	2	0	0
28953252	barley yellow dwarf virus mav	3736149	festuca novaezealandiae	plants	EID2	3	0	0
28953252	barley yellow dwarf virus mav	3781533	geranium dissectum	plants	EID2	1	0	0
28953252	barley yellow dwarf virus mav	3425376	hordeum vulgare	plants	doi.org/10.1007/978-81-322-3912-3	0	0	1
28953252	barley yellow dwarf virus mav	3818186	koeleria macrantha	plants	EID2	1	0	0
28953252	barley yellow dwarf virus mav	3425462	triticum aestivum	plants	EID2	1	0	0
28953256	barley yellow dwarf virus pas	3425376	hordeum vulgare	plants	EID2	1	0	0
28953256	barley yellow dwarf virus pas	3425436	secale cereale	plants	EID2	1	0	0
28953256	barley yellow dwarf virus pas	3425462	triticum aestivum	plants	EID2	18	0	0
28953258	barley yellow dwarf virus pav	3501491	agrostis stolonifera	plants	EID2	1	0	0
28953258	barley yellow dwarf virus pav	3531806	alopecurus myosuroides	plants	EID2	1	0	0
28953258	barley yellow dwarf virus pav	3920448	anthoxanthum redolens	plants	EID2	2	0	0
28953258	barley yellow dwarf virus pav	3781079	apera spica-venti	plants	EID2	1	0	0
28953258	barley yellow dwarf virus pav	3425354	avena fatua	plants	EID2	7	0	0
28953258	barley yellow dwarf virus pav	3425352	avena sativa	plants	EID2	43	0	0
28953258	barley yellow dwarf virus pav	3535420	avena sterilis	plants	EID2	3	0	0
28953258	barley yellow dwarf virus pav	3458001	avena strigosa	plants	EID2	1	0	0
28953258	barley yellow dwarf virus pav	3481154	bromus hordeaceus	plants	EID2	1	0	0
28953258	barley yellow dwarf virus pav	3487656	bromus scoparius	plants	EID2	1	0	0
28953258	barley yellow dwarf virus pav	3425360	bromus secalinus	plants	EID2	1	0	0
28953258	barley yellow dwarf virus pav	3487684	bromus sterilis	plants	EID2	1	0	0
28953258	barley yellow dwarf virus pav	3425424	cenchrus americanus	plants	EID2	1	0	0
28953258	barley yellow dwarf virus pav	3681633	cynosurus echinatus	plants	EID2	1	0	0
28953258	barley yellow dwarf virus pav	24321687	dichelachne crinita	plants	EID2	1	0	0
28953258	barley yellow dwarf virus pav	3547786	echinochloa crus-galli	plants	EID2	1	0	0
28953258	barley yellow dwarf virus pav	3896152	elymus multisetus	plants	EID2	3	0	0
28953258	barley yellow dwarf virus pav	3736149	festuca novaezealandiae	plants	EID2	3	0	0
28953258	barley yellow dwarf virus pav	3562679	festuca ovina	plants	EID2	12	0	0
28953258	barley yellow dwarf virus pav	3481162	festuca rubra	plants	EID2	3	0	0
28953258	barley yellow dwarf virus pav	3781533	geranium dissectum	plants	EID2	1	0	0
28953258	barley yellow dwarf virus pav	3838330	glyceria elata	plants	EID2	3	0	0
28953258	barley yellow dwarf virus pav	3456129	glyceria striata	plants	EID2	1	0	0
28953258	barley yellow dwarf virus pav	3425381	hordeum jubatum	plants	EID2	1	0	0
28953258	barley yellow dwarf virus pav	3560433	hordeum murinum	plants	EID2	1	0	0
28953258	barley yellow dwarf virus pav	3425376	hordeum vulgare	plants	EID2	115	0	0
28953258	barley yellow dwarf virus pav	3692190	juncus compressus	plants	EID2	1	0	0
28953258	barley yellow dwarf virus pav	3425387	lolium multiflorum	plants	EID2	19	0	0
28953258	barley yellow dwarf virus pav	3425389	lolium perenne	plants	EID2	5	0	0
28953258	barley yellow dwarf virus pav	3546501	lolium rigidum	plants	EID2	2	0	0
28953258	barley yellow dwarf virus pav	3505572	microlaena stipoides	plants	EID2	12	0	0
28953258	barley yellow dwarf virus pav	3442290	phalaris aquatica	plants	EID2	2	0	0
28953258	barley yellow dwarf virus pav	3454782	phalaris coerulescens	plants	EID2	1	0	0
28953258	barley yellow dwarf virus pav	3444326	phragmites australis	plants	EID2	2	0	0
28953258	barley yellow dwarf virus pav	3748707	poa cita	plants	EID2	2	0	0
28953258	barley yellow dwarf virus pav	3546520	poa trivialis	plants	EID2	1	0	0
28953258	barley yellow dwarf virus pav	3425436	secale cereale	plants	EID2	7	0	0
28953258	barley yellow dwarf virus pav	3425454	sorghum halepense	plants	EID2	2	0	0
28953258	barley yellow dwarf virus pav	3425462	triticum aestivum	plants	EID2	294	0	0
28953258	barley yellow dwarf virus pav	3425467	triticum monococcum	plants	EID2	1	0	0
28953258	barley yellow dwarf virus pav	3425473	triticum turgidum	plants	EID2	3	0	0
28953258	barley yellow dwarf virus pav	3425483	zea mays	plants	EID2	16	0	0
3824414	basella rugose mosaic virus	3470796	anredera cordifolia	plants	EID2	3	0	0
3824414	basella rugose mosaic virus	3423792	basella alba	plants	EID2	3	0	0
3824414	basella rugose mosaic virus	3488162	fraxinus chinensis	plants	EID2	1	0	0
3824414	basella rugose mosaic virus	3423703	mirabilis jalapa	plants	EID2	3	0	0
3848979	peace lily mosaic virus	3723293	spathiphyllum patinii	plants	EID2	1	0	0
3465667	bean common mosaic necrosis virus	3657399	centrosema pubescens	plants	doi.org/10.1007/978-81-322-3912-3	0	0	1
3465667	bean common mosaic necrosis virus	3501180	chenopodium quinoa	plants	doi.org/10.1007/978-81-322-3912-3	0	0	1
3465667	bean common mosaic necrosis virus	3471322	crotalaria incana	plants	doi.org/10.1007/978-81-322-3912-3	0	0	1
3465667	bean common mosaic necrosis virus	3424241	glycine max	plants	EID2	1	0	0
3465667	bean common mosaic necrosis virus	3453164	lablab purpureus	plants	EID2	2	0	0
3465667	bean common mosaic necrosis virus	3424694	nicotiana benthamiana	plants	doi.org/10.1007/978-81-322-3912-3	0	0	1
3465667	bean common mosaic necrosis virus	3424313	phaseolus lunatus	plants	doi.org/10.1007/978-81-322-3912-3	0	0	1
3465667	bean common mosaic necrosis virus	3424315	phaseolus vulgaris	plants	EID2	57	12	0
3465667	bean common mosaic necrosis virus	3494477	vigna vexillata	plants	doi.org/10.1007/978-81-322-3912-3	0	0	1
3437342	bean common mosaic virus	3698651	alpinia purpurata	plants	EID2	2	0	0
3437342	bean common mosaic virus	4161422	alysicarpus vaginalis	plants	doi.org/10.1007/978-81-322-3912-3	0	0	1
3437342	bean common mosaic virus	3424186	arachis hypogaea	plants	EID2	5	0	0
3437342	bean common mosaic virus	26654553	crotalaria micans	plants	EID2	1	0	0
3437342	bean common mosaic virus	3424208	crotalaria striata	plants	doi.org/10.1007/978-81-322-3912-3	0	0	1
3437342	bean common mosaic virus	3424212	cyamopsis tetragonoloba	plants	EID2	3	0	0
3437342	bean common mosaic virus	3424065	fragaria x ananassa	plants	EID2	1	0	0
3437342	bean common mosaic virus	3424241	glycine max	plants	EID2	36	0	0
3437342	bean common mosaic virus	3424243	glycine soja	plants	EID2	1	0	0
3437342	bean common mosaic virus	3458883	hippuris vulgaris	plants	doi.org/10.1007/978-81-322-3912-3	0	0	1
3437342	bean common mosaic virus	3453164	lablab purpureus	plants	EID2	1	0	0
3437342	bean common mosaic virus	3424291	lupinus luteus	plants	doi.org/10.1007/978-81-322-3912-3	0	0	1
3437342	bean common mosaic virus	3680125	maclura tricuspidata	plants	EID2	1	0	0
3437342	bean common mosaic virus	3548080	macroptilium atropurpureum	plants	EID2	2	0	0
3437342	bean common mosaic virus	3424297	macrotyloma axillare	plants	doi.org/10.1007/978-81-322-3912-3	0	0	1
3437342	bean common mosaic virus	3424303	medicago sativa	plants	doi.org/10.1007/978-81-322-3912-3	0	0	1
3437342	bean common mosaic virus	3476886	paris polyphylla	plants	doi.org/10.1007/978-81-322-3912-3	0	0	1
3437342	bean common mosaic virus	3448785	phaseolus acutifolius	plants	doi.org/10.1007/978-81-322-3912-3	0	0	1
3437342	bean common mosaic virus	3424313	phaseolus lunatus	plants	EID2	2	0	0
3437342	bean common mosaic virus	3424315	phaseolus vulgaris	plants	EID2	116	30	0
3437342	bean common mosaic virus	3570865	phlox drummondii	plants	EID2	2	0	0
3437342	bean common mosaic virus	3608618	rhynchosia minima	plants	doi.org/10.1007/978-81-322-3912-3	0	0	1
3437342	bean common mosaic virus	3424832	sesamum indicum	plants	EID2	9	0	0
3437342	bean common mosaic virus	3424716	solanum tuberosum	plants	EID2	0	1	0
3437342	bean common mosaic virus	3477761	sonchus oleraceus	plants	doi.org/10.1007/978-81-322-3912-3	0	0	1
3437342	bean common mosaic virus	3479592	vanilla planifolia	plants	EID2	1	0	0
3437342	bean common mosaic virus	4052368	vanilla tahitensis	plants	EID2	2	0	0
3437342	bean common mosaic virus	3424354	vicia faba	plants	EID2	0	2	0
3437342	bean common mosaic virus	3424370	vigna angularis	plants	EID2	17	0	0
3437342	bean common mosaic virus	3424372	vigna mungo	plants	EID2	4	0	0
3437342	bean common mosaic virus	3631543	vigna radiata	plants	EID2	2	0	0
3437342	bean common mosaic virus	3591728	vigna subterranea	plants	EID2	3	0	0
3437342	bean common mosaic virus	3541895	vigna trilobata	plants	EID2	2	0	0
3437342	bean common mosaic virus	3424376	vigna unguiculata	plants	EID2	21	1	0
3442142	peanut stripe virus	3424186	arachis hypogaea	plants	EID2	29	0	0
3442142	peanut stripe virus	3580749	calopogonium caeruleum	plants	doi.org/10.1007/978-81-322-3912-3	0	0	1
3442142	peanut stripe virus	28962682	centrosema macrocarpum	plants	doi.org/10.1007/978-81-322-3912-3	0	0	1
3442142	peanut stripe virus	3657399	centrosema pubescens	plants	doi.org/10.1007/978-81-322-3912-3	0	0	1
3442142	peanut stripe virus	3506005	chenopodium amaranticolor	plants	doi.org/10.1007/978-81-322-3912-3	0	0	1
3442142	peanut stripe virus	3501180	chenopodium quinoa	plants	doi.org/10.1007/978-81-322-3912-3	0	0	1
3442142	peanut stripe virus	3424208	crotalaria striata	plants	doi.org/10.1007/978-81-322-3912-3	0	0	1
3442142	peanut stripe virus	3424241	glycine max	plants	EID2	1	0	0
3442142	peanut stripe virus	3453164	lablab purpureus	plants	doi.org/10.1007/978-81-322-3912-3	0	0	1
3442142	peanut stripe virus	3580865	neustanthus phaseoloides	plants	doi.org/10.1007/978-81-322-3912-3	0	0	1
3442142	peanut stripe virus	3424315	phaseolus vulgaris	plants	doi.org/10.1007/978-81-322-3912-3	0	0	1
3442142	peanut stripe virus	3442352	pogostemon cablin	plants	EID2	2	0	0
3442142	peanut stripe virus	3424832	sesamum indicum	plants	doi.org/10.1007/978-81-322-3912-3	0	0	1
3442142	peanut stripe virus	3424376	vigna unguiculata	plants	doi.org/10.1007/978-81-322-3912-3	0	0	1
3437063	bean leafroll virus	3424202	cicer arietinum	plants	EID2	6	0	0
3437063	bean leafroll virus	3424265	lathyrus odoratus	plants	doi.org/10.1007/978-81-322-3912-3	0	0	1
3437063	bean leafroll virus	3424274	lens culinaris	plants	EID2	14	0	0
3437063	bean leafroll virus	3472454	medicago polymorpha	plants	doi.org/10.1007/978-81-322-3912-3	0	0	1
3437063	bean leafroll virus	3424303	medicago sativa	plants	EID2	17	0	0
3437063	bean leafroll virus	3424315	phaseolus vulgaris	plants	EID2	1	0	0
3437063	bean leafroll virus	3424321	pisum sativum	plants	EID2	8	0	0
3437063	bean leafroll virus	3681514	rubus plicatus	plants	doi.org/10.1007/978-81-322-3912-3	0	0	1
3437063	bean leafroll virus	3424716	solanum tuberosum	plants	doi.org/10.1007/978-81-322-3912-3	0	0	1
3437063	bean leafroll virus	3477761	sonchus oleraceus	plants	doi.org/10.1007/978-81-322-3912-3	0	0	1
3437063	bean leafroll virus	3424344	trifolium subterraneum	plants	doi.org/10.1007/978-81-322-3912-3	0	0	1
3437063	bean leafroll virus	3526844	trigonella foenum-graecum	plants	EID2	1	0	0
3437063	bean leafroll virus	3628622	vicia ervilia	plants	EID2	1	0	0
3437063	bean leafroll virus	3424354	vicia faba	plants	EID2	10	0	0
3437063	bean leafroll virus	3424358	vicia sativa	plants	EID2	1	0	0
3437344	bean yellow mosaic virus	3554932	alpinia galanga	plants	EID2	2	0	0
3437344	bean yellow mosaic virus	3493991	anacamptis morio	plants	doi.org/10.1007/978-81-322-3912-3	0	0	1
3437344	bean yellow mosaic virus	3424186	arachis hypogaea	plants	doi.org/10.1007/978-81-322-3912-3	0	0	1
3437344	bean yellow mosaic virus	3634181	canna glauca	plants	doi.org/10.1007/978-81-322-3912-3	0	0	1
3437344	bean yellow mosaic virus	3425572	canna indica	plants	EID2	3	0	0
3437344	bean yellow mosaic virus	3796001	canna x generalis	plants	EID2	7	0	0
3437344	bean yellow mosaic virus	3424202	cicer arietinum	plants	doi.org/10.1007/978-81-322-3912-3	0	0	1
3437344	bean yellow mosaic virus	3457364	cladrastis lutea	plants	doi.org/10.1007/978-81-322-3912-3	0	0	1
3437344	bean yellow mosaic virus	3533728	crocus sativus	plants	EID2	2	0	0
3437344	bean yellow mosaic virus	26654553	crotalaria micans	plants	EID2	1	0	0
3437344	bean yellow mosaic virus	3952846	crotalaria spectabilis	plants	doi.org/10.1007/978-81-322-3912-3	0	0	1
3437344	bean yellow mosaic virus	3423917	cucurbita pepo	plants	doi.org/10.1007/978-81-322-3912-3	0	0	1
3437344	bean yellow mosaic virus	3763264	dactylorhiza foliosa	plants	doi.org/10.1007/978-81-322-3912-3	0	0	1
3437344	bean yellow mosaic virus	29607229	diuris corymbosa	plants	doi.org/10.1007/978-81-322-3912-3	0	0	1
3437344	bean yellow mosaic virus	3860346	diuris maculata	plants	EID2	1	0	0
3437344	bean yellow mosaic virus	3649231	diuris magnifica	plants	EID2	1	0	0
3437344	bean yellow mosaic virus	3538041	eustoma exaltatum	plants	EID2	1	0	0
3437344	bean yellow mosaic virus	3481822	eustoma grandiflorum	plants	doi.org/10.1007/978-81-322-3912-3	0	0	1
3437344	bean yellow mosaic virus	3443072	fagus sylvatica	plants	doi.org/10.1007/978-81-322-3912-3	0	0	1
3437344	bean yellow mosaic virus	3641000	gibasis geniculata	plants	doi.org/10.1007/978-81-322-3912-3	0	0	1
3437344	bean yellow mosaic virus	24589308	gladiolus dalenii	plants	EID2	1	0	0
3437344	bean yellow mosaic virus	3727957	gladiolus hybrid cultivar	plants	EID2	2	0	0
3437344	bean yellow mosaic virus	3523527	glandularia x hybrida	plants	doi.org/10.1007/978-81-322-3912-3	0	0	1
3437344	bean yellow mosaic virus	3424241	glycine max	plants	EID2	3	0	0
3437344	bean yellow mosaic virus	3913139	kennedia prostrata	plants	EID2	6	0	0
3437344	bean yellow mosaic virus	3453164	lablab purpureus	plants	doi.org/10.1007/978-81-322-3912-3	0	0	1
3437344	bean yellow mosaic virus	3424259	lathyrus cicera	plants	doi.org/10.1007/978-81-322-3912-3	0	0	1
3437344	bean yellow mosaic virus	3424257	lathyrus clymenum	plants	doi.org/10.1007/978-81-322-3912-3	0	0	1
3437344	bean yellow mosaic virus	3424265	lathyrus odoratus	plants	doi.org/10.1007/978-81-322-3912-3	0	0	1
3437344	bean yellow mosaic virus	3424266	lathyrus sativus	plants	doi.org/10.1007/978-81-322-3912-3	0	0	1
3437344	bean yellow mosaic virus	3424274	lens culinaris	plants	EID2	2	0	0
3437344	bean yellow mosaic virus	4179791	liatris spicata	plants	doi.org/10.1007/978-81-322-3912-3	0	0	1
3437344	bean yellow mosaic virus	3424286	lupinus albus	plants	EID2	1	0	0
3437344	bean yellow mosaic virus	3424287	lupinus angustifolius	plants	EID2	31	0	0
3437344	bean yellow mosaic virus	3483100	lupinus cosentinii	plants	EID2	2	0	0
3437344	bean yellow mosaic virus	3424291	lupinus luteus	plants	EID2	6	0	0
3437344	bean yellow mosaic virus	3483125	lupinus pilosus	plants	EID2	4	0	0
3437344	bean yellow mosaic virus	3472454	medicago polymorpha	plants	doi.org/10.1007/978-81-322-3912-3	0	0	1
3437344	bean yellow mosaic virus	3424303	medicago sativa	plants	EID2	2	0	0
3437344	bean yellow mosaic virus	3472450	melilotus albus	plants	doi.org/10.1007/978-81-322-3912-3	0	0	1
3437344	bean yellow mosaic virus	3671403	melilotus indicus	plants	EID2	1	0	0
3437344	bean yellow mosaic virus	3472452	melilotus officinalis	plants	doi.org/10.1007/978-81-322-3912-3	0	0	1
3437344	bean yellow mosaic virus	3486008	narcissus tazetta	plants	doi.org/10.1007/978-81-322-3912-3	0	0	1
3437344	bean yellow mosaic virus	3423577	papaver somniferum	plants	doi.org/10.1007/978-81-322-3912-3	0	0	1
3437344	bean yellow mosaic virus	3633031	passiflora caerulea	plants	EID2	1	0	0
3437344	bean yellow mosaic virus	3424315	phaseolus vulgaris	plants	EID2	3	5	0
3437344	bean yellow mosaic virus	3603741	physalis peruviana	plants	EID2	3	0	0
3437344	bean yellow mosaic virus	3438263	piper betle	plants	doi.org/10.1007/978-81-322-3912-3	0	0	1
3437344	bean yellow mosaic virus	3424321	pisum sativum	plants	EID2	8	4	0
3437344	bean yellow mosaic virus	3649243	pterostylis curta	plants	EID2	1	0	0
3437344	bean yellow mosaic virus	3800780	senna bicapsularis	plants	EID2	1	0	0
3437344	bean yellow mosaic virus	3477761	sonchus oleraceus	plants	doi.org/10.1007/978-81-322-3912-3	0	0	1
3437344	bean yellow mosaic virus	3490908	trifolium pratense	plants	EID2	1	0	0
3437344	bean yellow mosaic virus	3424342	trifolium repens	plants	EID2	2	0	0
3437344	bean yellow mosaic virus	3424554	tropaeolum majus	plants	EID2	1	0	0
3437344	bean yellow mosaic virus	3479592	vanilla planifolia	plants	EID2	3	0	0
3437344	bean yellow mosaic virus	3424354	vicia faba	plants	EID2	68	19	0
3437344	bean yellow mosaic virus	3424358	vicia sativa	plants	doi.org/10.1007/978-81-322-3912-3	0	0	1
3437344	bean yellow mosaic virus	3424364	vicia villosa	plants	doi.org/10.1007/978-81-322-3912-3	0	0	1
3437344	bean yellow mosaic virus	3424370	vigna angularis	plants	doi.org/10.1007/978-81-322-3912-3	0	0	1
3437344	bean yellow mosaic virus	3631543	vigna radiata	plants	doi.org/10.1007/978-81-322-3912-3	0	0	1
3437344	bean yellow mosaic virus	3424376	vigna unguiculata	plants	doi.org/10.1007/978-81-322-3912-3	0	0	1
3437344	bean yellow mosaic virus	3560565	viola odorata	plants	EID2	1	0	0
3607572	beet chlorosis virus	3635372	beta vulgaris	plants	EID2	24	0	0
3630536	beet mild yellowing virus	3635372	beta vulgaris	plants	EID2	28	0	0
3630536	beet mild yellowing virus	3424018	capsella bursa-pastoris	plants	doi.org/10.1007/978-81-322-3912-3	0	0	1
3630536	beet mild yellowing virus	3482989	lamium amplexicaule	plants	doi.org/10.1007/978-81-322-3912-3	0	0	1
3630536	beet mild yellowing virus	3448783	papaver rhoeas	plants	doi.org/10.1007/978-81-322-3912-3	0	0	1
3630536	beet mild yellowing virus	3522687	senecio vulgaris	plants	doi.org/10.1007/978-81-322-3912-3	0	0	1
3630536	beet mild yellowing virus	3438324	stellaria media	plants	doi.org/10.1007/978-81-322-3912-3	0	0	1
3630536	beet mild yellowing virus	3424354	vicia faba	plants	EID2	1	0	0
3590244	beet mosaic virus	3601720	amaranthus retroflexus	plants	doi.org/10.1007/978-81-322-3912-3	0	0	1
3590244	beet mosaic virus	3804271	beta maritima	plants	doi.org/10.1007/978-81-322-3912-3	0	0	1
3590244	beet mosaic virus	3635372	beta vulgaris	plants	EID2	16	0	0
3590244	beet mosaic virus	3423739	chenopodium album	plants	doi.org/10.1007/978-81-322-3912-3	0	0	1
3590244	beet mosaic virus	3424202	cicer arietinum	plants	doi.org/10.1007/978-81-322-3912-3	0	0	1
3590244	beet mosaic virus	3690700	gomphrena globosa	plants	doi.org/10.1007/978-81-322-3912-3	0	0	1
3590244	beet mosaic virus	3424936	lactuca sativa	plants	EID2	1	0	0
3590244	beet mosaic virus	3671403	melilotus indicus	plants	doi.org/10.1007/978-81-322-3912-3	0	0	1
3590244	beet mosaic virus	3477731	sonchus arvensis	plants	doi.org/10.1007/978-81-322-3912-3	0	0	1
3590244	beet mosaic virus	3423745	spinacia oleracea	plants	doi.org/10.1007/978-81-322-3912-3	0	0	1
3590244	beet mosaic virus	3496797	trifolium incarnatum	plants	doi.org/10.1007/978-81-322-3912-3	0	0	1
3437065	beet western yellows virus	3635372	beta vulgaris	plants	EID2	21	0	0
3437065	beet western yellows virus	3423999	brassica napobrassica	plants	doi.org/10.1007/978-81-322-3912-3	0	0	1
3437065	beet western yellows virus	3423997	brassica napus	plants	EID2	11	0	0
3437065	beet western yellows virus	3424001	brassica nigra	plants	doi.org/10.1007/978-81-322-3912-3	0	0	1
3437065	beet western yellows virus	3424004	brassica oleracea	plants	EID2	2	0	0
3437065	beet western yellows virus	3424003	brassica rapa	plants	doi.org/10.1007/978-81-322-3912-3	0	0	1
3437065	beet western yellows virus	3424018	capsella bursa-pastoris	plants	doi.org/10.1007/978-81-322-3912-3	0	0	1
3437065	beet western yellows virus	3424647	capsicum annuum	plants	EID2	18	0	0
3437065	beet western yellows virus	3424649	capsicum frutescens	plants	doi.org/10.1007/978-81-322-3912-3	0	0	1
3437065	beet western yellows virus	3629770	cheesemania radicata	plants	doi.org/10.1007/978-81-322-3912-3	0	0	1
3437065	beet western yellows virus	3424202	cicer arietinum	plants	doi.org/10.1007/978-81-322-3912-3	0	0	1
3437065	beet western yellows virus	3423900	citrullus lanatus	plants	doi.org/10.1007/978-81-322-3912-3	0	0	1
3437065	beet western yellows virus	3424022	crambe abyssinica	plants	doi.org/10.1007/978-81-322-3912-3	0	0	1
3437065	beet western yellows virus	3533728	crocus sativus	plants	EID2	1	0	0
3437065	beet western yellows virus	3423910	cucumis sativus	plants	doi.org/10.1007/978-81-322-3912-3	0	0	1
3437065	beet western yellows virus	3423915	cucurbita moschata	plants	EID2	2	0	0
3437065	beet western yellows virus	3423917	cucurbita pepo	plants	EID2	1	0	0
3437065	beet western yellows virus	3424241	glycine max	plants	doi.org/10.1007/978-81-322-3912-3	0	0	1
3437065	beet western yellows virus	3424928	helianthus annuus	plants	doi.org/10.1007/978-81-322-3912-3	0	0	1
3437065	beet western yellows virus	3423604	humulus japonicus	plants	EID2	1	0	0
3437065	beet western yellows virus	3424936	lactuca sativa	plants	EID2	2	0	0
3437065	beet western yellows virus	3424274	lens culinaris	plants	doi.org/10.1007/978-81-322-3912-3	0	0	1
3437065	beet western yellows virus	3853974	leonurus sibiricus	plants	EID2	1	0	0
3437065	beet western yellows virus	3424303	medicago sativa	plants	doi.org/10.1007/978-81-322-3912-3	0	0	1
3437065	beet western yellows virus	3625372	nepenthes mirabilis	plants	EID2	3	0	0
3437065	beet western yellows virus	3570865	phlox drummondii	plants	doi.org/10.1007/978-81-322-3912-3	0	0	1
3437065	beet western yellows virus	3424321	pisum sativum	plants	EID2	7	0	0
3437065	beet western yellows virus	3876411	polygonum lapathifolium	plants	doi.org/10.1007/978-81-322-3912-3	0	0	1
3437065	beet western yellows virus	3582128	raphanus raphanistrum	plants	doi.org/10.1007/978-81-322-3912-3	0	0	1
3437065	beet western yellows virus	3424031	raphanus sativus	plants	EID2	1	0	0
3437065	beet western yellows virus	3916469	scrophularia buergeriana	plants	EID2	1	0	0
3437065	beet western yellows virus	3424661	solanum lycopersicum	plants	EID2	2	0	0
3437065	beet western yellows virus	3424714	solanum nigrum	plants	doi.org/10.1007/978-81-322-3912-3	0	0	1
3437065	beet western yellows virus	3424716	solanum tuberosum	plants	doi.org/10.1007/978-81-322-3912-3	0	0	1
3437065	beet western yellows virus	3423745	spinacia oleracea	plants	EID2	5	0	0
3437065	beet western yellows virus	3424342	trifolium repens	plants	doi.org/10.1007/978-81-322-3912-3	0	0	1
3437065	beet western yellows virus	3424344	trifolium subterraneum	plants	doi.org/10.1007/978-81-322-3912-3	0	0	1
3437065	beet western yellows virus	3526844	trigonella foenum-graecum	plants	doi.org/10.1007/978-81-322-3912-3	0	0	1
3437065	beet western yellows virus	3424354	vicia faba	plants	EID2	1	0	0
3437279	beet yellows virus	3635372	beta vulgaris	plants	EID2	9	0	0
3437279	beet yellows virus	3423577	papaver somniferum	plants	doi.org/10.1007/978-81-322-3912-3	0	0	1
4008071	begonia flower breaking virus	4046514	begonia bowerae	plants	EID2	1	0	0
4008071	begonia flower breaking virus	3914135	begonia cucullata	plants	doi.org/10.1007/978-81-322-3912-3	0	0	1
4008071	begonia flower breaking virus	3670535	begonia odorata	plants	EID2	1	0	0
4008071	begonia flower breaking virus	26641478	begonia x semperflorens-cultorum	plants	EID2	1	0	0
26208626	bermuda grass southern mosaic virus	3443039	cynodon dactylon	plants	EID2	15	0	0
3776764	bidens mosaic virus	3728786	arracacia xanthorrhiza	plants	EID2	4	0	0
3776764	bidens mosaic virus	3464235	bidens pilosa	plants	EID2	3	0	0
3776764	bidens mosaic virus	3474263	centella asiatica	plants	EID2	4	0	0
3776764	bidens mosaic virus	3424936	lactuca sativa	plants	doi.org/10.1007/978-81-322-3912-3	0	0	1
3776764	bidens mosaic virus	3424321	pisum sativum	plants	EID2	1	0	0
3878795	bidens mottle virus	3508884	ageratum conyzoides	plants	doi.org/10.1007/978-81-322-3912-3	0	0	1
3878795	bidens mottle virus	3474115	ammi majus	plants	EID2	1	0	0
3878795	bidens mottle virus	3485890	argemone mexicana	plants	doi.org/10.1007/978-81-322-3912-3	0	0	1
3878795	bidens mottle virus	3479631	bidens alba	plants	EID2	1	0	0
3878795	bidens mottle virus	3464235	bidens pilosa	plants	EID2	1	0	0
3878795	bidens mottle virus	3462733	calendula officinalis	plants	EID2	1	0	0
3878795	bidens mottle virus	3589072	cichorium endivia	plants	doi.org/10.1007/978-81-322-3912-3	0	0	1
3878795	bidens mottle virus	3660615	erechtites hieraciifolius	plants	doi.org/10.1007/978-81-322-3912-3	0	0	1
3878795	bidens mottle virus	3538041	eustoma exaltatum	plants	EID2	3	0	0
3878795	bidens mottle virus	3481822	eustoma grandiflorum	plants	doi.org/10.1007/978-81-322-3912-3	0	0	1
3878795	bidens mottle virus	3563220	glebionis coronaria	plants	EID2	1	0	0
3878795	bidens mottle virus	3424928	helianthus annuus	plants	EID2	2	0	0
3878795	bidens mottle virus	3424936	lactuca sativa	plants	EID2	3	0	0
3878795	bidens mottle virus	3493905	lepidium virginicum	plants	doi.org/10.1007/978-81-322-3912-3	0	0	1
3878795	bidens mottle virus	3424291	lupinus luteus	plants	doi.org/10.1007/978-81-322-3912-3	0	0	1
3878795	bidens mottle virus	3570863	phlox divaricata	plants	doi.org/10.1007/978-81-322-3912-3	0	0	1
3878795	bidens mottle virus	3481429	rudbeckia hirta	plants	doi.org/10.1007/978-81-322-3912-3	0	0	1
3878795	bidens mottle virus	3685010	solanum viarum	plants	EID2	1	0	0
3878795	bidens mottle virus	3424354	vicia faba	plants	doi.org/10.1007/978-81-322-3912-3	0	0	1
3878795	bidens mottle virus	3450513	zinnia violacea	plants	doi.org/10.1007/978-81-322-3912-3	0	0	1
29396720	black medic leaf roll virus	3472456	medicago lupulina	plants	doi.org/10.1007/978-81-322-3912-3	0	0	1
3818970	black raspberry necrosis virus	3447967	rubus idaeus	plants	EID2	30	0	0
3818970	black raspberry necrosis virus	3520547	rubus occidentalis	plants	doi.org/10.1007/978-81-322-3912-3	0	0	1
28954366	blackcurrant leafroll-associated virus 1	3526802	ribes nigrum	plants	EID2	5	0	0
28954366	blackcurrant leafroll-associated virus 1	3647583	ribes rubrum	plants	EID2	3	0	0
28954368	blackcurrant-associated closterovirus 1	3526802	ribes nigrum	plants	EID2	2	0	0
24640041	blue squill virus a	28885512	chamaescilla corymbosa	plants	doi.org/10.1007/978-81-322-3912-3	0	0	1
24640041	blue squill virus a	29607229	diuris corymbosa	plants	doi.org/10.1007/978-81-322-3912-3	0	0	1
3447153	blueberry scorch virus	3424871	sambucus nigra	plants	EID2	1	0	0
3447153	blueberry scorch virus	3610929	streptopus amplexifolius	plants	doi.org/10.1007/978-81-322-3912-3	0	0	1
3447153	blueberry scorch virus	24575058	vaccinium ashei	plants	EID2	8	0	0
3447153	blueberry scorch virus	3510331	vaccinium corymbosum	plants	EID2	88	0	0
3447153	blueberry scorch virus	3439118	vaccinium macrocarpon	plants	EID2	6	0	0
3447153	blueberry scorch virus	3661851	vaccinium membranaceum	plants	doi.org/10.1007/978-81-322-3912-3	0	0	1
3478841	broad bean wilt virus 1	26641478	begonia x semperflorens-cultorum	plants	EID2	3	0	0
3478841	broad bean wilt virus 1	3424647	capsicum annuum	plants	EID2	58	0	0
3478841	broad bean wilt virus 1	3530111	capsicum chinense	plants	EID2	5	0	0
3478841	broad bean wilt virus 1	3424936	lactuca sativa	plants	doi.org/10.1007/978-81-322-3912-3	0	0	1
3478841	broad bean wilt virus 1	3522862	megaskepasma erythrochlamys	plants	doi.org/10.1007/978-81-322-3912-3	0	0	1
3478841	broad bean wilt virus 1	3448783	papaver rhoeas	plants	doi.org/10.1007/978-81-322-3912-3	0	0	1
3478841	broad bean wilt virus 1	3424597	petroselinum crispum	plants	doi.org/10.1007/978-81-322-3912-3	0	0	1
3478841	broad bean wilt virus 1	3424315	phaseolus vulgaris	plants	EID2	4	0	0
3478841	broad bean wilt virus 1	3424714	solanum nigrum	plants	EID2	15	0	0
3478841	broad bean wilt virus 1	3423745	spinacia oleracea	plants	EID2	3	0	0
3478841	broad bean wilt virus 1	3438324	stellaria media	plants	EID2	1	0	0
3478841	broad bean wilt virus 1	3447878	thunbergia alata	plants	doi.org/10.1007/978-81-322-3912-3	0	0	1
3478841	broad bean wilt virus 1	3424554	tropaeolum majus	plants	EID2	6	0	0
3478841	broad bean wilt virus 1	3578763	ullucus tuberosus	plants	EID2	4	0	0
3478841	broad bean wilt virus 1	3424354	vicia faba	plants	EID2	5	0	0
3523810	broad bean wilt virus 2	3834668	achyranthes bidentata	plants	EID2	2	0	0
3523810	broad bean wilt virus 2	26620922	achyranthes japonica	plants	EID2	1	0	0
3523810	broad bean wilt virus 2	24645819	andropogon virginicus	plants	EID2	1	0	0
3523810	broad bean wilt virus 2	3729903	atractylodes macrocephala	plants	EID2	3	0	0
3523810	broad bean wilt virus 2	3424003	brassica rapa	plants	EID2	1	0	0
3523810	broad bean wilt virus 2	3481696	bupleurum chinense	plants	EID2	3	0	0
3523810	broad bean wilt virus 2	3424647	capsicum annuum	plants	EID2	38	0	0
3523810	broad bean wilt virus 2	3424649	capsicum frutescens	plants	EID2	2	0	0
3523810	broad bean wilt virus 2	3424626	catharanthus roseus	plants	doi.org/10.1007/978-81-322-3912-3	0	0	1
3523810	broad bean wilt virus 2	3423739	chenopodium album	plants	EID2	2	0	0
3523810	broad bean wilt virus 2	3476529	digitalis lanata	plants	EID2	1	0	0
3523810	broad bean wilt virus 2	3993956	dioscorea oppositifolia	plants	EID2	6	0	0
3523810	broad bean wilt virus 2	3484058	echinacea purpurea	plants	EID2	1	0	0
3523810	broad bean wilt virus 2	3750944	gentiana scabra	plants	EID2	6	0	0
3523810	broad bean wilt virus 2	3486597	gentiana triflora	plants	EID2	2	0	0
3523810	broad bean wilt virus 2	26671292	gynura japonica	plants	EID2	1	0	0
3523810	broad bean wilt virus 2	4035253	gynura procumbens	plants	EID2	3	0	0
3523810	broad bean wilt virus 2	3522123	lactuca indica	plants	EID2	1	0	0
3523810	broad bean wilt virus 2	3424936	lactuca sativa	plants	EID2	4	0	0
3523810	broad bean wilt virus 2	3853974	leonurus sibiricus	plants	EID2	2	0	0
3523810	broad bean wilt virus 2	3423703	mirabilis jalapa	plants	EID2	1	0	0
3523810	broad bean wilt virus 2	3696359	myosoton aquaticum	plants	EID2	1	0	0
3523810	broad bean wilt virus 2	3424690	nicotiana tabacum	plants	EID2	1	0	0
3523810	broad bean wilt virus 2	3474681	perilla frutescens	plants	EID2	2	0	0
3523810	broad bean wilt virus 2	3424698	petunia x hybrida	plants	EID2	4	0	0
3523810	broad bean wilt virus 2	3424321	pisum sativum	plants	EID2	8	0	0
3523810	broad bean wilt virus 2	3459044	plantago lanceolata	plants	doi.org/10.1007/978-81-322-3912-3	0	0	1
3523810	broad bean wilt virus 2	3442352	pogostemon cablin	plants	doi.org/10.1007/978-81-322-3912-3	0	0	1
3523810	broad bean wilt virus 2	3865278	pseudostellaria heterophylla	plants	EID2	16	0	0
3523810	broad bean wilt virus 2	3961542	ranunculus asiaticus	plants	doi.org/10.1007/978-81-322-3912-3	0	0	1
3523810	broad bean wilt virus 2	3563716	rehmannia glutinosa	plants	EID2	5	0	0
3523810	broad bean wilt virus 2	4215379	salvia dorisiana	plants	EID2	1	0	0
3523810	broad bean wilt virus 2	3458148	salvia officinalis	plants	doi.org/10.1007/978-81-322-3912-3	0	0	1
3523810	broad bean wilt virus 2	3424832	sesamum indicum	plants	EID2	4	0	0
3523810	broad bean wilt virus 2	3424039	sisymbrium irio	plants	doi.org/10.1007/978-81-322-3912-3	0	0	1
3523810	broad bean wilt virus 2	3424661	solanum lycopersicum	plants	EID2	2	0	0
3523810	broad bean wilt virus 2	3423745	spinacia oleracea	plants	EID2	6	0	0
3523810	broad bean wilt virus 2	3424554	tropaeolum majus	plants	EID2	1	0	0
3523810	broad bean wilt virus 2	3578763	ullucus tuberosus	plants	EID2	2	0	0
3523810	broad bean wilt virus 2	3575051	valeriana fauriei	plants	EID2	1	0	0
3523810	broad bean wilt virus 2	3638515	veronica gentianoides	plants	EID2	1	0	0
3523810	broad bean wilt virus 2	3424354	vicia faba	plants	EID2	9	0	0
3523810	broad bean wilt virus 2	3424376	vigna unguiculata	plants	EID2	2	0	0
26208674	brugmansia mosaic virus	24566246	brugmansia suaveolens	plants	EID2	2	0	0
26208674	brugmansia mosaic virus	3948597	brugmansia x candida	plants	doi.org/10.1007/978-81-322-3912-3	0	0	1
26208674	brugmansia mosaic virus	3424690	nicotiana tabacum	plants	EID2	1	0	0
3926301	brugmansia suaveolens mottle virus	24566246	brugmansia suaveolens	plants	EID2	1	0	0
4050090	butterbur mosaic virus	3738762	petasites hybridus	plants	EID2	1	0	0
4050090	butterbur mosaic virus	3658530	petasites japonicus	plants	doi.org/10.1007/978-81-322-3912-3	0	0	1
4050090	butterbur mosaic virus	26723253	veronica hybrid cultivar	plants	EID2	2	0	0
26532280	callistephus mottle virus	3438454	callistephus chinensis	plants	EID2	2	0	0
3878892	canna yellow streak virus	3425572	canna indica	plants	EID2	3	0	0
3878892	canna yellow streak virus	3679867	canna paniculata	plants	EID2	1	0	0
23539010	caper latent virus	3504709	capparis spinosa	plants	EID2	4	0	0
3726988	cardamom bushy dwarf virus	24589902	amomum subulatum	plants	EID2	5	0	0
3726988	cardamom bushy dwarf virus	3573734	elettaria cardamomum	plants	EID2	992	0	0
3572816	cardamom mosaic virus	3573734	elettaria cardamomum	plants	EID2	16	0	0
3435207	carnation etched ring virus	3738466	dianthus barbatus	plants	doi.org/10.1007/978-81-322-3912-3	0	0	1
3435207	carnation etched ring virus	3423758	dianthus caryophyllus	plants	EID2	23	0	0
3435207	carnation etched ring virus	3596169	dianthus chinensis	plants	EID2	1	0	0
3435207	carnation etched ring virus	3606327	dianthus plumarius	plants	EID2	1	0	0
3979782	carnation necrotic fleck virus	3423758	dianthus caryophyllus	plants	EID2	4	0	0
[truncated: 28,107 more rows]
