# Supplementary material for: Features that matter: Evolutionary signatures can predict viral transmission routes
Source: PLoS Pathog. 2024 Oct 21;20(10):e1012629. doi: 10.1371/journal.ppat.1012629 (PMC11527288; doi:10.1371/journal.ppat.1012629)
Supplement: S3 Dataset — The dataset provides mean SHAP value, variance, and spread for all features included in Fig 3, as well as mean aggregated SHAP value and standard deviation for all grouped predictors of fomite and water-borne routes. (XLSX) [file ppat.1012629.s003.xlsx]

## Sheet: Top_Predictors_Shap
route/mode	feature	rank_in_route_mode	norm_global	norm_local	category	mode
Air	MN4D	1	44.7799	100	Network	Environmental
Air	Hosts	2	22.1657	49.4991	Hosts	Environmental
Air	Spherical	3	11.4582	25.5878	Morphology	Environmental
Air	(-) charge	4	6.67963	14.9166	Amino acids	Environmental
Air	MN3H	5	6.36542	14.2149	Network	Environmental
Air	GGG 450	6	4.74422	10.5945	RSCU	Environmental
Air	MN4C	7	4.18348	9.34233	Network	Environmental
Air	AC pr	8	3.80054	8.48715	Dinucleotide	Environmental
Air	GT	9	3.10883	6.94247	Dinucleotide	Environmental
Air	Polar	10	2.20641	4.92723	Amino acids	Environmental
Air	TA	11	2.01335	4.4961	Dinucleotide	Environmental
Air	CTT 450	12	1.9815	4.42497	RSCU	Environmental
Air	CGA 300	13	1.83356	4.09461	RSCU	Environmental
Air	ACG	14	1.65735	3.70111	RSCU	Environmental
Air	(-) Sense	15	1.46827	3.27887	Genome	Environmental
Air	TT p1r	16	1.38424	3.09121	Dinucleotide	Environmental
Air	CTT 300	17	1.34311	2.99937	RSCU	Environmental
Air	CC	18	1.26558	2.82624	Dinucleotide	Environmental
Air	Hydrogen donor	19	1.19556	2.66986	Amino acids	Environmental
Air	CGA 450	20	1.14475	2.5564	RSCU	Environmental
Air	AC p2r	21	1.09009	2.43434	Dinucleotide	Environmental
Air	ACG 450	22	0.933657	2.08499	RSCU	Environmental
Air	Aromatic	23	0.930925	2.07889	Amino acids	Environmental
Air	AC	24	0.877973	1.96064	Dinucleotide	Environmental
Air	TCT	25	0.816589	1.82356	RSCU	Environmental
Air	CT	26	0.81327	1.81615	Dinucleotide	Environmental
Air	Enveloped	27	0.787068	1.75764	Morphology	Environmental
Air	GC	28	0.779634	1.74104	Dinucleotide	Environmental
Air	CGA	29	0.729605	1.62931	RSCU	Environmental
Air	AGG	30	0.709909	1.58533	RSCU	Environmental
Air	AG	31	0.681413	1.5217	Dinucleotide	Environmental
Air	GA	32	0.650703	1.45311	Dinucleotide	Environmental
Air	Pleomorphic	33	0.590207	1.31802	Morphology	Environmental
Air	GGA 300	34	0.588679	1.31461	RSCU	Environmental
Air	CTT	35	0.571846	1.27702	RSCU	Environmental
Air	AG pr	36	0.570794	1.27467	Dinucleotide	Environmental
Air	TT	37	0.569073	1.27082	Dinucleotide	Environmental
Air	Length	38	0.55125	1.23102	Genome	Environmental
Air	CGC	39	0.523147	1.16826	RSCU	Environmental
Air	TAG 300	40	0.510118	1.13917	RSCU	Environmental
Air	TTG 300	41	0.504278	1.12613	RSCU	Environmental
Air	T0 300	42	0.486246	1.08586	ORF overlap	Environmental
Air	Very small 450	43	0.469358	1.04815	Amino acids	Environmental
Air	ORFs sense 300	44	0.453815	1.01344	ORF composition	Environmental
Air	TC	45	0.394351	0.880643	Dinucleotide	Environmental
Air	Aliphatic 450	46	0.383442	0.856281	Amino acids	Environmental
Air	GG p2	47	0.377328	0.842628	Dinucleotide	Environmental
Air	CA	48	0.368952	0.823924	Dinucleotide	Environmental
Air	CCA 300	49	0.365876	0.817054	RSCU	Environmental
Air	TAA 300	50	0.304255	0.679445	RSCU	Environmental
Air	CT p2r	51	0.280691	0.626823	Dinucleotide	Environmental
Air	AGG 300	52	0.280394	0.626161	RSCU	Environmental
Air	ATG 450	53	0.27858	0.622109	RSCU	Environmental
Air	Small 300	54	0.278057	0.620941	Amino acids	Environmental
Air	AA	55	0.23382	0.522155	Dinucleotide	Environmental
Air	AA p1r	56	0.194706	0.434807	Dinucleotide	Environmental
Air	GTA 450	57	0.19078	0.426041	RSCU	Environmental
Air	Coverage sense 300	58	0.181272	0.404808	ORF coverage	Environmental
Air	(+) charge	59	0.178127	0.397785	Amino acids	Environmental
Air	Sulfur	60	0.164237	0.366766	Amino acids	Environmental
Air	AA pr	61	0.163193	0.364434	Dinucleotide	Environmental
Air	Hydrogen donor 450	62	0.161261	0.360119	Amino acids	Environmental
Air	TTG 450	63	0.151879	0.339168	RSCU	Environmental
Air	AG p1	64	0.140086	0.312833	Dinucleotide	Environmental
Air	ATT	65	0.136494	0.304812	RSCU	Environmental
Air	GAC 450	66	0.135518	0.302631	RSCU	Environmental
Air	Hydroxyl	67	0.134263	0.299829	Amino acids	Environmental
Air	Aliphatic	68	0.132813	0.296591	Amino acids	Environmental
Air	CA pr	69	0.129057	0.288203	Dinucleotide	Environmental
Air	Large	70	0.128275	0.286456	Amino acids	Environmental
Air	T0	71	0.111575	0.249162	ORF overlap	Environmental
Air	GG	72	0.0979607	0.218761	Dinucleotide	Environmental
Air	ORFs sense 450	73	0.0974709	0.217667	ORF composition	Environmental
Air	GTA	74	0.0964607	0.215411	RSCU	Environmental
Air	CAC	75	0.0946299	0.211322	RSCU	Environmental
Air	CCT	76	0.0867855	0.193805	RSCU	Environmental
Air	TGA 450	77	0.086733	0.193687	RSCU	Environmental
Air	TGC 300	78	0.0819193	0.182938	RSCU	Environmental
Air	CT p1	79	0.0778649	0.173884	Dinucleotide	Environmental
Air	ORFs sense	80	0.0769393	0.171817	ORF composition	Environmental
Air	Sulfur 450	81	0.0754087	0.168399	Amino acids	Environmental
Air	ATG 300	82	0.0740235	0.165305	RSCU	Environmental
Air	TG pr	83	0.0627144	0.14005	Dinucleotide	Environmental
Air	CC p3r	84	0.0618293	0.138074	Dinucleotide	Environmental
Air	TG p3	85	0.0579983	0.129519	Dinucleotide	Environmental
Air	GG p3	86	0.054464	0.121626	Dinucleotide	Environmental
Air	(+) charge 450	87	0.0519268	0.11596	Amino acids	Environmental
Air	CAG 450	88	0.050679	0.113174	RSCU	Environmental
Air	Small	89	0.0467616	0.104425	Amino acids	Environmental
Air	Polar 300	90	0.0457229	0.102106	Amino acids	Environmental
Air	ACC 300	91	0.044966	0.100416	RSCU	Environmental
Air	Sulfur 300	92	0.0445546	0.0994969	Amino acids	Environmental
Air	T0 450	93	0.0444966	0.0993674	ORF overlap	Environmental
Air	TTT 300	94	0.0407549	0.0910117	RSCU	Environmental
Air	ATT 450	95	0.0370829	0.0828116	RSCU	Environmental
Air	CTA 450	96	0.0329717	0.0736306	RSCU	Environmental
Air	ACC 450	97	0.0286627	0.0640079	RSCU	Environmental
Air	AGC 300	98	0.0268172	0.0598867	RSCU	Environmental
Air	TGG 450	99	0.0231682	0.051738	RSCU	Environmental
Air	TT p3r	100	0.0224417	0.0501156	Dinucleotide	Environmental
Air	GCT	101	0.0209183	0.0467136	RSCU	Environmental
Air	GTT 300	102	0.0204159	0.0455916	RSCU	Environmental
Air	CC p3	103	0.0190512	0.0425441	Dinucleotide	Environmental
Air	Neutral	104	0.0179452	0.0400743	Amino acids	Environmental
Air	GGT 300	105	0.0167012	0.0372963	RSCU	Environmental
Air	CT p2	106	0.0165218	0.0368955	Dinucleotide	Environmental
Air	CTG 300	107	0.0163937	0.0366095	RSCU	Environmental
Air	G	108	0.0161737	0.0361182	Nucleotide	Environmental
Air	CTG 450	109	0.0108169	0.0241557	RSCU	Environmental
Air	GAA 300	110	0.0101569	0.0226818	RSCU	Environmental
Air	CC p1r	111	0.00753023	0.0168161	Dinucleotide	Environmental
Air	GTT	112	0.0073821	0.0164853	RSCU	Environmental
Air	Segmented	113	0	0	Genome	Environmental
Air	Icosahedral	114	0	0	Morphology	Environmental
Air	RT	115	0	0	Genome	Environmental
Air	Rod	116	0	0	Morphology	Environmental
Air (dry)	MN4D	1	50.7143	100	Network	Environmental
Air (dry)	Hosts	2	42.9505	84.6912	Hosts	Environmental
Air (dry)	MN3H	3	9.86871	19.4594	Network	Environmental
Air (dry)	GA	4	8.4208	16.6044	Dinucleotide	Environmental
Air (dry)	TTG 300	5	7.82728	15.4341	RSCU	Environmental
Air (dry)	(-) charge	6	2.76578	5.45365	Amino acids	Environmental
Air (dry)	MN4C	7	1.83326	3.61488	Network	Environmental
Air (dry)	AA	8	1.70259	3.35722	Dinucleotide	Environmental
Air (dry)	GT	9	1.32189	2.60654	Dinucleotide	Environmental
Air (dry)	AG pr	10	1.01892	2.00913	Dinucleotide	Environmental
Air (dry)	AC pr	11	0.991788	1.95564	Dinucleotide	Environmental
Air (dry)	TGC 300	12	0.974556	1.92166	RSCU	Environmental
Air (dry)	CA	13	0.966391	1.90556	Dinucleotide	Environmental
Air (dry)	Pleomorphic	14	0.91937	1.81284	Morphology	Environmental
Air (dry)	(-) Sense	15	0.917441	1.80904	Genome	Environmental
Air (dry)	Length	16	0.731675	1.44274	Genome	Environmental
Air (dry)	CC p1r	17	0.550875	1.08623	Dinucleotide	Environmental
Air (dry)	CCT	18	0.49232	0.970773	RSCU	Environmental
Air (dry)	(+) charge	19	0.33426	0.659104	Amino acids	Environmental
Air (dry)	Sulfur	20	0.33175	0.654154	Amino acids	Environmental
Air (dry)	CGA 450	21	0.323321	0.637534	RSCU	Environmental
Air (dry)	AA pr	22	0.309668	0.610614	Dinucleotide	Environmental
Air (dry)	TTG 450	23	0.306978	0.60531	RSCU	Environmental
Air (dry)	GTA 450	24	0.273972	0.540227	RSCU	Environmental
Air (dry)	TCT	25	0.27059	0.533557	RSCU	Environmental
Air (dry)	TGA 450	26	0.251445	0.495806	RSCU	Environmental
Air (dry)	GGG 450	27	0.239403	0.472062	RSCU	Environmental
Air (dry)	ATG 300	28	0.238009	0.469313	RSCU	Environmental
Air (dry)	TT p1r	29	0.232236	0.45793	Dinucleotide	Environmental
Air (dry)	ORFs sense 450	30	0.209223	0.412552	ORF composition	Environmental
Air (dry)	TAG 300	31	0.203656	0.401575	RSCU	Environmental
Air (dry)	GG	32	0.19808	0.39058	Dinucleotide	Environmental
Air (dry)	CAC	33	0.194376	0.383277	RSCU	Environmental
Air (dry)	ACC 450	34	0.190717	0.376062	RSCU	Environmental
Air (dry)	AG	35	0.184798	0.364391	Dinucleotide	Environmental
Air (dry)	CC p3r	36	0.180874	0.356653	Dinucleotide	Environmental
Air (dry)	GC	37	0.180602	0.356116	Dinucleotide	Environmental
Air (dry)	ORFs sense 300	38	0.179096	0.353146	ORF composition	Environmental
Air (dry)	Small	39	0.171889	0.338936	Amino acids	Environmental
Air (dry)	TT p3r	40	0.157592	0.310745	Dinucleotide	Environmental
Air (dry)	TT	41	0.153378	0.302436	Dinucleotide	Environmental
Air (dry)	CC	42	0.143766	0.283481	Dinucleotide	Environmental
Air (dry)	TA	43	0.132203	0.260682	Dinucleotide	Environmental
Air (dry)	ATT	44	0.128419	0.253221	RSCU	Environmental
Air (dry)	CGC	45	0.122829	0.242197	RSCU	Environmental
Air (dry)	AGG	46	0.122736	0.242015	RSCU	Environmental
Air (dry)	Hydrogen donor	47	0.122559	0.241665	Amino acids	Environmental
Air (dry)	(+) charge 450	48	0.120168	0.236951	Amino acids	Environmental
Air (dry)	Spherical	49	0.11391	0.224611	Morphology	Environmental
Air (dry)	Enveloped	50	0.113102	0.223017	Morphology	Environmental
Air (dry)	GAC 450	51	0.111279	0.219424	RSCU	Environmental
Air (dry)	Small 300	52	0.108441	0.213828	Amino acids	Environmental
Air (dry)	CT	53	0.106935	0.210857	Dinucleotide	Environmental
Air (dry)	TC	54	0.106095	0.209201	Dinucleotide	Environmental
Air (dry)	CGA 300	55	0.104681	0.206413	RSCU	Environmental
Air (dry)	Polar	56	0.104329	0.205718	Amino acids	Environmental
Air (dry)	CTT 450	57	0.0986357	0.194493	RSCU	Environmental
Air (dry)	GTA	58	0.0981457	0.193527	RSCU	Environmental
Air (dry)	Very small 450	59	0.092631	0.182653	Amino acids	Environmental
Air (dry)	ACC 300	60	0.0861224	0.169819	RSCU	Environmental
Air (dry)	CTT	61	0.077031	0.151892	RSCU	Environmental
Air (dry)	AC	62	0.0764167	0.150681	Dinucleotide	Environmental
Air (dry)	Aromatic	63	0.0686957	0.135456	Amino acids	Environmental
Air (dry)	CA pr	64	0.0679543	0.133994	Dinucleotide	Environmental
Air (dry)	ATG 450	65	0.0672246	0.132556	RSCU	Environmental
Air (dry)	GGA 300	66	0.0670215	0.132155	RSCU	Environmental
Air (dry)	AA p1r	67	0.06553	0.129214	Dinucleotide	Environmental
Air (dry)	ACG 450	68	0.0585224	0.115396	RSCU	Environmental
Air (dry)	Coverage sense 300	69	0.0578075	0.113987	ORF coverage	Environmental
Air (dry)	AC p2r	70	0.0508467	0.100261	Dinucleotide	Environmental
Air (dry)	GG p2	71	0.0474548	0.0935728	Dinucleotide	Environmental
Air (dry)	CAG 450	72	0.0446447	0.0880318	RSCU	Environmental
Air (dry)	GCT	73	0.0442694	0.0872917	RSCU	Environmental
Air (dry)	T0 300	74	0.0409536	0.0807536	ORF overlap	Environmental
Air (dry)	CGA	75	0.0395979	0.0780803	RSCU	Environmental
Air (dry)	CTT 300	76	0.0332007	0.0654662	RSCU	Environmental
Air (dry)	Large	77	0.0309401	0.0610087	Amino acids	Environmental
Air (dry)	TTT 300	78	0.0299498	0.0590559	RSCU	Environmental
Air (dry)	CTG 450	79	0.0268431	0.0529301	RSCU	Environmental
Air (dry)	TGG 450	80	0.0260242	0.0513153	RSCU	Environmental
Air (dry)	AG p1	81	0.0244145	0.0481413	Dinucleotide	Environmental
Air (dry)	GTT	82	0.0242794	0.0478749	RSCU	Environmental
Air (dry)	Sulfur 300	83	0.0241121	0.047545	Amino acids	Environmental
Air (dry)	GG p3	84	0.0233304	0.0460036	Dinucleotide	Environmental
Air (dry)	Hydroxyl	85	0.0212796	0.0419598	Amino acids	Environmental
Air (dry)	CT p1	86	0.0206737	0.040765	Dinucleotide	Environmental
Air (dry)	ACG	87	0.0200683	0.0395713	RSCU	Environmental
Air (dry)	GTT 300	88	0.0185918	0.0366599	RSCU	Environmental
Air (dry)	AGG 300	89	0.0185052	0.036489	RSCU	Environmental
Air (dry)	G	90	0.0184278	0.0363366	Nucleotide	Environmental
Air (dry)	T0 450	91	0.017016	0.0335527	ORF overlap	Environmental
Air (dry)	Hydrogen donor 450	92	0.0158977	0.0313476	Amino acids	Environmental
Air (dry)	CT p2	93	0.0157047	0.0309669	Dinucleotide	Environmental
Air (dry)	CCA 300	94	0.0156354	0.0308303	RSCU	Environmental
Air (dry)	CTG 300	95	0.0154934	0.0305503	RSCU	Environmental
Air (dry)	ORFs sense	96	0.0150068	0.029591	ORF composition	Environmental
Air (dry)	Neutral	97	0.0148991	0.0293786	Amino acids	Environmental
Air (dry)	ATT 450	98	0.0124754	0.0245994	RSCU	Environmental
Air (dry)	CC p3	99	0.0124499	0.0245491	Dinucleotide	Environmental
Air (dry)	CTA 450	100	0.01239	0.024431	RSCU	Environmental
Air (dry)	AGC 300	101	0.0122474	0.0241497	RSCU	Environmental
Air (dry)	TG p3	102	0.00915088	0.018044	Dinucleotide	Environmental
Air (dry)	Sulfur 450	103	0.00819289	0.016155	Amino acids	Environmental
Air (dry)	GGT 300	104	0.00803203	0.0158378	RSCU	Environmental
Air (dry)	Aliphatic 450	105	0.00708777	0.0139759	Amino acids	Environmental
Air (dry)	Aliphatic	106	0.006316	0.0124541	Amino acids	Environmental
Air (dry)	T0	107	0.00538401	0.0106164	ORF overlap	Environmental
Air (dry)	CT p2r	108	0.00480543	0.00947549	Dinucleotide	Environmental
Air (dry)	TG pr	109	0.00473052	0.00932779	Dinucleotide	Environmental
Air (dry)	Polar 300	110	0.00318338	0.00627708	Amino acids	Environmental
Air (dry)	Segmented	111	0.00221102	0.00435975	Genome	Environmental
Air (dry)	GAA 300	112	0.000541568	0.00106788	RSCU	Environmental
Air (dry)	TAA 300	113	0	0	RSCU	Environmental
Air (dry)	Icosahedral	114	0	0	Morphology	Environmental
Air (dry)	RT	115	0	0	Genome	Environmental
Air (dry)	Rod	116	0	0	Morphology	Environmental
Air (wet)	MN4D	1	35.6159	100	Network	Environmental
Air (wet)	Hosts	2	25.4237	71.383	Hosts	Environmental
Air (wet)	Spherical	3	8.62198	24.2082	Morphology	Environmental
Air (wet)	MN3H	4	6.83024	19.1775	Network	Environmental
Air (wet)	ACG	5	6.65858	18.6955	RSCU	Environmental
Air (wet)	GGG 450	6	5.90777	16.5874	RSCU	Environmental
Air (wet)	(-) charge	7	5.01391	14.0777	Amino acids	Environmental
Air (wet)	MN4C	8	4.72116	13.2558	Network	Environmental
Air (wet)	CTT 450	9	3.99227	11.2092	RSCU	Environmental
Air (wet)	(-) Sense	10	2.34007	6.5703	Genome	Environmental
Air (wet)	CTT 300	11	2.27934	6.39978	RSCU	Environmental
Air (wet)	CT	12	2.12699	5.97203	Dinucleotide	Environmental
Air (wet)	ORFs sense 300	13	1.5831	4.44491	ORF composition	Environmental
Air (wet)	TA	14	1.56139	4.38395	Dinucleotide	Environmental
Air (wet)	TT p1r	15	1.51665	4.25834	Dinucleotide	Environmental
Air (wet)	GT	16	1.48965	4.18252	Dinucleotide	Environmental
Air (wet)	CGA 300	17	1.38613	3.89189	RSCU	Environmental
Air (wet)	TT	18	1.16949	3.28361	Dinucleotide	Environmental
Air (wet)	Length	19	0.966032	2.71236	Genome	Environmental
Air (wet)	Polar	20	0.792361	2.22474	Amino acids	Environmental
Air (wet)	TCT	21	0.735219	2.0643	RSCU	Environmental
Air (wet)	CC	22	0.710429	1.99469	Dinucleotide	Environmental
Air (wet)	GGA 300	23	0.708057	1.98803	RSCU	Environmental
Air (wet)	AC	24	0.660586	1.85475	Dinucleotide	Environmental
Air (wet)	Hydrogen donor	25	0.59911	1.68214	Amino acids	Environmental
Air (wet)	CGC	26	0.58541	1.64367	RSCU	Environmental
Air (wet)	GTA 450	27	0.569816	1.59989	RSCU	Environmental
Air (wet)	AG	28	0.51035	1.43293	Dinucleotide	Environmental
Air (wet)	Pleomorphic	29	0.454788	1.27692	Morphology	Environmental
Air (wet)	Small 300	30	0.453159	1.27235	Amino acids	Environmental
Air (wet)	Aromatic	31	0.452552	1.27064	Amino acids	Environmental
Air (wet)	AC p2r	32	0.433596	1.21742	Dinucleotide	Environmental
Air (wet)	TAG 300	33	0.419675	1.17834	RSCU	Environmental
Air (wet)	(+) charge	34	0.412688	1.15872	Amino acids	Environmental
Air (wet)	Very small 450	35	0.3923	1.10147	Amino acids	Environmental
Air (wet)	CTT	36	0.384214	1.07877	RSCU	Environmental
Air (wet)	TC	37	0.379747	1.06623	Dinucleotide	Environmental
Air (wet)	TTG 300	38	0.36577	1.02698	RSCU	Environmental
Air (wet)	CGA	39	0.354577	0.995556	RSCU	Environmental
Air (wet)	T0	40	0.312353	0.877004	ORF overlap	Environmental
Air (wet)	Aliphatic 450	41	0.312026	0.876086	Amino acids	Environmental
Air (wet)	GC	42	0.30554	0.857876	Dinucleotide	Environmental
Air (wet)	AG pr	43	0.288349	0.809605	Dinucleotide	Environmental
Air (wet)	Enveloped	44	0.278329	0.781472	Morphology	Environmental
Air (wet)	ATT 450	45	0.264042	0.74136	RSCU	Environmental
Air (wet)	ORFs sense	46	0.256005	0.718793	ORF composition	Environmental
Air (wet)	AC pr	47	0.240964	0.676563	Dinucleotide	Environmental
Air (wet)	TG p3	48	0.226528	0.63603	Dinucleotide	Environmental
Air (wet)	ORFs sense 450	49	0.201084	0.56459	ORF composition	Environmental
Air (wet)	ATT	50	0.200569	0.563142	RSCU	Environmental
Air (wet)	GAC 450	51	0.189745	0.532752	RSCU	Environmental
Air (wet)	CA	52	0.17987	0.505026	Dinucleotide	Environmental
Air (wet)	GG p2	53	0.16861	0.473412	Dinucleotide	Environmental
Air (wet)	Aliphatic	54	0.156718	0.440022	Amino acids	Environmental
Air (wet)	AA p1r	55	0.137431	0.385868	Dinucleotide	Environmental
Air (wet)	GTA	56	0.134126	0.37659	RSCU	Environmental
Air (wet)	GA	57	0.129253	0.362907	Dinucleotide	Environmental
Air (wet)	AA pr	58	0.128951	0.362059	Dinucleotide	Environmental
Air (wet)	AGG	59	0.125143	0.351368	RSCU	Environmental
Air (wet)	TGA 450	60	0.124229	0.348801	RSCU	Environmental
Air (wet)	(+) charge 450	61	0.118547	0.332849	Amino acids	Environmental
Air (wet)	TGC 300	62	0.115975	0.325627	RSCU	Environmental
Air (wet)	CT p2r	63	0.107568	0.302023	Dinucleotide	Environmental
Air (wet)	ACG 450	64	0.104832	0.29434	RSCU	Environmental
Air (wet)	T0 300	65	0.101835	0.285925	ORF overlap	Environmental
Air (wet)	CT p1	66	0.101249	0.28428	Dinucleotide	Environmental
Air (wet)	Sulfur	67	0.0990942	0.27823	Amino acids	Environmental
Air (wet)	T0 450	68	0.0976977	0.274309	ORF overlap	Environmental
Air (wet)	TTG 450	69	0.0887254	0.249117	RSCU	Environmental
Air (wet)	AA	70	0.087722	0.2463	Dinucleotide	Environmental
Air (wet)	ATG 300	71	0.0858215	0.240964	RSCU	Environmental
Air (wet)	Sulfur 300	72	0.085525	0.240131	Amino acids	Environmental
Air (wet)	AG p1	73	0.0851778	0.239156	Dinucleotide	Environmental
Air (wet)	TG pr	74	0.0838315	0.235376	Dinucleotide	Environmental
Air (wet)	CA pr	75	0.0818724	0.229876	Dinucleotide	Environmental
Air (wet)	AGG 300	76	0.0810005	0.227428	RSCU	Environmental
Air (wet)	Hydrogen donor 450	77	0.0795826	0.223446	Amino acids	Environmental
Air (wet)	CTA 450	78	0.0755218	0.212045	RSCU	Environmental
Air (wet)	ATG 450	79	0.0684478	0.192183	RSCU	Environmental
Air (wet)	Polar 300	80	0.0676858	0.190043	Amino acids	Environmental
Air (wet)	GGT 300	81	0.067611	0.189833	RSCU	Environmental
Air (wet)	CC p1r	82	0.062793	0.176306	Dinucleotide	Environmental
Air (wet)	CTG 450	83	0.0623194	0.174976	RSCU	Environmental
Air (wet)	Small	84	0.0532707	0.14957	Amino acids	Environmental
Air (wet)	TTT 300	85	0.0449909	0.126322	RSCU	Environmental
Air (wet)	CT p2	86	0.0448877	0.126033	Dinucleotide	Environmental
Air (wet)	CC p3r	87	0.0429059	0.120468	Dinucleotide	Environmental
Air (wet)	GTT	88	0.040418	0.113483	RSCU	Environmental
Air (wet)	GCT	89	0.0354698	0.0995898	RSCU	Environmental
Air (wet)	CAC	90	0.0353901	0.0993658	RSCU	Environmental
Air (wet)	AGC 300	91	0.0353427	0.0992327	RSCU	Environmental
Air (wet)	TGG 450	92	0.0347894	0.0976792	RSCU	Environmental
Air (wet)	Neutral	93	0.033891	0.0951569	Amino acids	Environmental
Air (wet)	GG	94	0.0325251	0.0913218	Dinucleotide	Environmental
Air (wet)	Sulfur 450	95	0.0300987	0.0845091	Amino acids	Environmental
Air (wet)	TAA 300	96	0.0285499	0.0801605	RSCU	Environmental
Air (wet)	CAG 450	97	0.0271211	0.0761489	RSCU	Environmental
Air (wet)	TT p3r	98	0.025438	0.071423	Dinucleotide	Environmental
Air (wet)	CTG 300	99	0.0232917	0.0653969	RSCU	Environmental
Air (wet)	Hydroxyl	100	0.0229716	0.064498	Amino acids	Environmental
Air (wet)	Large	101	0.0229163	0.0643427	Amino acids	Environmental
Air (wet)	ACC 300	102	0.0217501	0.0610685	RSCU	Environmental
Air (wet)	CCA 300	103	0.0212244	0.0595924	RSCU	Environmental
Air (wet)	CCT	104	0.0209235	0.0587476	RSCU	Environmental
Air (wet)	G	105	0.020443	0.0573985	Nucleotide	Environmental
Air (wet)	CC p3	106	0.0197306	0.0553982	Dinucleotide	Environmental
Air (wet)	GTT 300	107	0.0178736	0.0501844	RSCU	Environmental
Air (wet)	Coverage sense 300	108	0.0173214	0.0486338	ORF coverage	Environmental
Air (wet)	ACC 450	109	0.0167391	0.0469989	RSCU	Environmental
Air (wet)	GG p3	110	0.0109399	0.0307163	Dinucleotide	Environmental
Air (wet)	Segmented	111	0.00976255	0.0274106	Genome	Environmental
Air (wet)	CGA 450	112	0.00860954	0.0241733	RSCU	Environmental
Air (wet)	Icosahedral	113	0.00536008	0.0150497	Morphology	Environmental
Air (wet)	GAA 300	114	0.00268547	0.00754009	RSCU	Environmental
Air (wet)	RT	115	0	0	Genome	Environmental
Air (wet)	Rod	116	0	0	Morphology	Environmental
Aphid-borne	MN4D	1	62.3191	100	Network	Arthropod-borne
Aphid-borne	Hosts	2	29.4603	47.2732	Hosts	Arthropod-borne
Aphid-borne	Length	3	9.85082	15.8071	Genome	Arthropod-borne
Aphid-borne	Small 300	4	6.80452	10.9188	Amino acids	Arthropod-borne
Aphid-borne	Small	5	5.06004	8.11957	Amino acids	Arthropod-borne
Aphid-borne	CGA 450	6	4.57769	7.34556	RSCU	Arthropod-borne
Aphid-borne	ORFs sense 300	7	2.71652	4.35904	ORF composition	Arthropod-borne
Aphid-borne	AC pr	8	2.29052	3.67547	Dinucleotide	Arthropod-borne
Aphid-borne	MN3H	9	2.24555	3.60331	Network	Arthropod-borne
Aphid-borne	Very small 450	10	2.21732	3.558	Amino acids	Arthropod-borne
Aphid-borne	CGA	11	2.07843	3.33514	RSCU	Arthropod-borne
Aphid-borne	Hydroxyl	12	1.75263	2.81235	Amino acids	Arthropod-borne
Aphid-borne	(+) charge	13	1.37111	2.20014	Amino acids	Arthropod-borne
Aphid-borne	Sulfur	14	1.33355	2.13988	Amino acids	Arthropod-borne
Aphid-borne	GG	15	1.29175	2.07279	Dinucleotide	Arthropod-borne
Aphid-borne	CTG 450	16	1.29132	2.0721	RSCU	Arthropod-borne
Aphid-borne	CTG 300	17	1.1231	1.80218	RSCU	Arthropod-borne
Aphid-borne	MN4C	18	1.0885	1.74666	Network	Arthropod-borne
Aphid-borne	AGG	19	1.02921	1.65152	RSCU	Arthropod-borne
Aphid-borne	CA pr	20	0.916462	1.47059	Dinucleotide	Arthropod-borne
Aphid-borne	CCA 300	21	0.909396	1.45926	RSCU	Arthropod-borne
Aphid-borne	GC	22	0.814929	1.30767	Dinucleotide	Arthropod-borne
Aphid-borne	AG	23	0.790022	1.2677	Dinucleotide	Arthropod-borne
Aphid-borne	CT	24	0.760282	1.21998	Dinucleotide	Arthropod-borne
Aphid-borne	CA	25	0.694157	1.11387	Dinucleotide	Arthropod-borne
Aphid-borne	TT	26	0.677991	1.08793	Dinucleotide	Arthropod-borne
Aphid-borne	ORFs sense 450	27	0.632244	1.01453	ORF composition	Arthropod-borne
Aphid-borne	Sulfur 300	28	0.614486	0.986032	Amino acids	Arthropod-borne
Aphid-borne	TAA 300	29	0.503914	0.808603	RSCU	Arthropod-borne
Aphid-borne	Aliphatic	30	0.489461	0.785411	Amino acids	Arthropod-borne
Aphid-borne	Segmented	31	0.468245	0.751367	Genome	Arthropod-borne
Aphid-borne	CC	32	0.439354	0.705006	Dinucleotide	Arthropod-borne
Aphid-borne	(-) charge	33	0.436854	0.700995	Amino acids	Arthropod-borne
Aphid-borne	CAG 450	34	0.426725	0.684742	RSCU	Arthropod-borne
Aphid-borne	TCT	35	0.426582	0.684512	RSCU	Arthropod-borne
Aphid-borne	Large	36	0.378993	0.608149	Amino acids	Arthropod-borne
Aphid-borne	TG p3	37	0.340663	0.546643	Dinucleotide	Arthropod-borne
Aphid-borne	GT	38	0.30052	0.482227	Dinucleotide	Arthropod-borne
Aphid-borne	CGC	39	0.265658	0.426287	RSCU	Arthropod-borne
Aphid-borne	TA	40	0.265078	0.425356	Dinucleotide	Arthropod-borne
Aphid-borne	CTT 450	41	0.25536	0.409762	RSCU	Arthropod-borne
Aphid-borne	TG pr	42	0.252085	0.404507	Dinucleotide	Arthropod-borne
Aphid-borne	Aromatic	43	0.233207	0.374214	Amino acids	Arthropod-borne
Aphid-borne	G	44	0.232625	0.37328	Nucleotide	Arthropod-borne
Aphid-borne	Spherical	45	0.190762	0.306105	Morphology	Arthropod-borne
Aphid-borne	GTT	46	0.179693	0.288343	RSCU	Arthropod-borne
Aphid-borne	Enveloped	47	0.166253	0.266777	Morphology	Arthropod-borne
Aphid-borne	Polar	48	0.142442	0.228569	Amino acids	Arthropod-borne
Aphid-borne	CC p3r	49	0.135257	0.217039	Dinucleotide	Arthropod-borne
Aphid-borne	CTT	50	0.133311	0.213916	RSCU	Arthropod-borne
Aphid-borne	ATG 300	51	0.125608	0.201556	RSCU	Arthropod-borne
Aphid-borne	T0 450	52	0.123122	0.197567	ORF overlap	Arthropod-borne
Aphid-borne	ATT	53	0.122829	0.197097	RSCU	Arthropod-borne
Aphid-borne	CGA 300	54	0.111903	0.179564	RSCU	Arthropod-borne
Aphid-borne	T0	55	0.110384	0.177128	ORF overlap	Arthropod-borne
Aphid-borne	AG p1	56	0.109439	0.17561	Dinucleotide	Arthropod-borne
Aphid-borne	(+) charge 450	57	0.107172	0.171973	Amino acids	Arthropod-borne
Aphid-borne	TTG 450	58	0.106169	0.170363	RSCU	Arthropod-borne
Aphid-borne	T0 300	59	0.104331	0.167414	ORF overlap	Arthropod-borne
Aphid-borne	Sulfur 450	60	0.101002	0.162073	Amino acids	Arthropod-borne
Aphid-borne	TTG 300	61	0.0990647	0.158963	RSCU	Arthropod-borne
Aphid-borne	AG pr	62	0.0946423	0.151867	Dinucleotide	Arthropod-borne
Aphid-borne	AA pr	63	0.0938895	0.150659	Dinucleotide	Arthropod-borne
Aphid-borne	AC	64	0.0862027	0.138325	Dinucleotide	Arthropod-borne
Aphid-borne	AGC 300	65	0.0836301	0.134196	RSCU	Arthropod-borne
Aphid-borne	GG p2	66	0.0821791	0.131868	Dinucleotide	Arthropod-borne
Aphid-borne	GTA	67	0.0737795	0.11839	RSCU	Arthropod-borne
Aphid-borne	GCT	68	0.0729469	0.117054	RSCU	Arthropod-borne
Aphid-borne	TGG 450	69	0.06944	0.111427	RSCU	Arthropod-borne
Aphid-borne	TGA 450	70	0.0659844	0.105881	RSCU	Arthropod-borne
Aphid-borne	GA	71	0.0652452	0.104695	Dinucleotide	Arthropod-borne
Aphid-borne	GGG 450	72	0.061793	0.0991557	RSCU	Arthropod-borne
Aphid-borne	Hydrogen donor	73	0.0581137	0.0932518	Amino acids	Arthropod-borne
Aphid-borne	Coverage sense 300	74	0.0563985	0.0904994	ORF coverage	Arthropod-borne
Aphid-borne	AGG 300	75	0.0562326	0.0902333	RSCU	Arthropod-borne
Aphid-borne	CAC	76	0.0552774	0.0887005	RSCU	Arthropod-borne
Aphid-borne	CTA 450	77	0.0552063	0.0885865	RSCU	Arthropod-borne
Aphid-borne	Hydrogen donor 450	78	0.0496459	0.0796639	Amino acids	Arthropod-borne
Aphid-borne	GTT 300	79	0.0492054	0.0789571	RSCU	Arthropod-borne
Aphid-borne	GTA 450	80	0.0491728	0.0789048	RSCU	Arthropod-borne
Aphid-borne	TGC 300	81	0.0483328	0.077557	RSCU	Arthropod-borne
Aphid-borne	ORFs sense	82	0.047486	0.076198	ORF composition	Arthropod-borne
Aphid-borne	Neutral	83	0.0430582	0.069093	Amino acids	Arthropod-borne
Aphid-borne	TT p1r	84	0.0430543	0.0690868	Dinucleotide	Arthropod-borne
Aphid-borne	CC p3	85	0.039334	0.063117	Dinucleotide	Arthropod-borne
Aphid-borne	TTT 300	86	0.0381339	0.0611914	RSCU	Arthropod-borne
Aphid-borne	CTT 300	87	0.0371238	0.0595704	RSCU	Arthropod-borne
Aphid-borne	CCT	88	0.035654	0.057212	RSCU	Arthropod-borne
Aphid-borne	ACC 300	89	0.0354818	0.0569356	RSCU	Arthropod-borne
Aphid-borne	AA p1r	90	0.0320944	0.0515	Dinucleotide	Arthropod-borne
Aphid-borne	AA	91	0.0309266	0.0496262	Dinucleotide	Arthropod-borne
Aphid-borne	GGA 300	92	0.0277952	0.0446014	RSCU	Arthropod-borne
Aphid-borne	CC p1r	93	0.0250264	0.0401584	Dinucleotide	Arthropod-borne
Aphid-borne	GGT 300	94	0.0207259	0.0332577	RSCU	Arthropod-borne
Aphid-borne	ATT 450	95	0.019605	0.031459	RSCU	Arthropod-borne
Aphid-borne	Aliphatic 450	96	0.0181512	0.0291263	Amino acids	Arthropod-borne
Aphid-borne	ACG 450	97	0.0178138	0.0285849	RSCU	Arthropod-borne
Aphid-borne	CT p1	98	0.0177756	0.0285236	Dinucleotide	Arthropod-borne
Aphid-borne	ATG 450	99	0.0177037	0.0284081	RSCU	Arthropod-borne
Aphid-borne	Polar 300	100	0.0176331	0.0282948	Amino acids	Arthropod-borne
Aphid-borne	CT p2r	101	0.0152593	0.0244857	Dinucleotide	Arthropod-borne
Aphid-borne	ACG	102	0.0131678	0.0211297	RSCU	Arthropod-borne
Aphid-borne	GG p3	103	0.0129915	0.0208467	Dinucleotide	Arthropod-borne
Aphid-borne	ACC 450	104	0.0127832	0.0205125	RSCU	Arthropod-borne
Aphid-borne	AC p2r	105	0.012019	0.0192862	Dinucleotide	Arthropod-borne
Aphid-borne	TT p3r	106	0.00750498	0.0120428	Dinucleotide	Arthropod-borne
Aphid-borne	GAA 300	107	0.00743495	0.0119304	RSCU	Arthropod-borne
Aphid-borne	CT p2	108	0.00581707	0.00933432	Dinucleotide	Arthropod-borne
Aphid-borne	TC	109	0.00387664	0.00622063	Dinucleotide	Arthropod-borne
Aphid-borne	GAC 450	110	0.00188679	0.00302763	RSCU	Arthropod-borne
Aphid-borne	TAG 300	111	0.00163958	0.00263095	RSCU	Arthropod-borne
Aphid-borne	Icosahedral	112	0	0	Morphology	Arthropod-borne
Aphid-borne	RT	113	0	0	Genome	Arthropod-borne
Aphid-borne	(-) Sense	114	0	0	Genome	Arthropod-borne
Aphid-borne	Pleomorphic	115	0	0	Morphology	Arthropod-borne
Aphid-borne	Rod	116	0	0	Morphology	Arthropod-borne
Arachnid-borne	MN4D	1	40.828	100	Network	Arthropod-borne
Arachnid-borne	Hosts	2	10.6655	26.1229	Hosts	Arthropod-borne
Arachnid-borne	Length	3	9.90688	24.2649	Genome	Arthropod-borne
Arachnid-borne	CT	4	7.94088	19.4496	Dinucleotide	Arthropod-borne
Arachnid-borne	GT	5	4.84648	11.8705	Dinucleotide	Arthropod-borne
Arachnid-borne	MN3H	6	4.61183	11.2957	Network	Arthropod-borne
Arachnid-borne	AA	7	3.67447	8.99988	Dinucleotide	Arthropod-borne
Arachnid-borne	TGA 450	8	3.55229	8.70061	RSCU	Arthropod-borne
Arachnid-borne	(+) charge	9	3.16443	7.75063	Amino acids	Arthropod-borne
Arachnid-borne	TAA 300	10	2.56937	6.29314	RSCU	Arthropod-borne
Arachnid-borne	T0 300	11	2.40244	5.88429	ORF overlap	Arthropod-borne
Arachnid-borne	TT	12	2.18391	5.34904	Dinucleotide	Arthropod-borne
Arachnid-borne	TA	13	2.156	5.2807	Dinucleotide	Arthropod-borne
Arachnid-borne	MN4C	14	1.91905	4.70032	Network	Arthropod-borne
Arachnid-borne	T0	15	1.82785	4.47696	ORF overlap	Arthropod-borne
Arachnid-borne	TT p1r	16	1.69312	4.14695	Dinucleotide	Arthropod-borne
Arachnid-borne	(-) charge	17	1.1809	2.89238	Amino acids	Arthropod-borne
Arachnid-borne	CTT 450	18	1.17762	2.88433	RSCU	Arthropod-borne
Arachnid-borne	Hydrogen donor	19	1.07733	2.6387	Amino acids	Arthropod-borne
Arachnid-borne	CT p2	20	1.03564	2.53659	Dinucleotide	Arthropod-borne
Arachnid-borne	CTT 300	21	1.03492	2.53484	RSCU	Arthropod-borne
Arachnid-borne	Aliphatic 450	22	0.98724	2.41805	Amino acids	Arthropod-borne
Arachnid-borne	Large	23	0.972622	2.38224	Amino acids	Arthropod-borne
Arachnid-borne	Small	24	0.931829	2.28233	Amino acids	Arthropod-borne
Arachnid-borne	CCA 300	25	0.913323	2.237	RSCU	Arthropod-borne
Arachnid-borne	AC p2r	26	0.854786	2.09363	Dinucleotide	Arthropod-borne
Arachnid-borne	CGA 300	27	0.785003	1.92271	RSCU	Arthropod-borne
Arachnid-borne	CA pr	28	0.675164	1.65368	Dinucleotide	Arthropod-borne
Arachnid-borne	CCT	29	0.61824	1.51425	RSCU	Arthropod-borne
Arachnid-borne	TC	30	0.612829	1.501	Dinucleotide	Arthropod-borne
Arachnid-borne	Very small 450	31	0.593466	1.45358	Amino acids	Arthropod-borne
Arachnid-borne	CTT	32	0.554969	1.35929	RSCU	Arthropod-borne
Arachnid-borne	AG pr	33	0.503403	1.23299	Dinucleotide	Arthropod-borne
Arachnid-borne	GA	34	0.491096	1.20284	Dinucleotide	Arthropod-borne
Arachnid-borne	TGG 450	35	0.487322	1.1936	RSCU	Arthropod-borne
Arachnid-borne	TT p3r	36	0.484563	1.18684	Dinucleotide	Arthropod-borne
Arachnid-borne	TAG 300	37	0.475713	1.16516	RSCU	Arthropod-borne
Arachnid-borne	AA p1r	38	0.4738	1.16048	Dinucleotide	Arthropod-borne
Arachnid-borne	AGG	39	0.462336	1.1324	RSCU	Arthropod-borne
Arachnid-borne	Small 300	40	0.436401	1.06888	Amino acids	Arthropod-borne
Arachnid-borne	AC	41	0.436313	1.06866	Dinucleotide	Arthropod-borne
Arachnid-borne	Polar	42	0.415443	1.01754	Amino acids	Arthropod-borne
Arachnid-borne	ORFs sense	43	0.411877	1.00881	ORF composition	Arthropod-borne
Arachnid-borne	ATG 450	44	0.405471	0.993119	RSCU	Arthropod-borne
Arachnid-borne	CGA 450	45	0.393004	0.962585	RSCU	Arthropod-borne
Arachnid-borne	GGT 300	46	0.380872	0.932869	RSCU	Arthropod-borne
Arachnid-borne	T0 450	47	0.355695	0.871203	ORF overlap	Arthropod-borne
Arachnid-borne	CTG 450	48	0.325456	0.79714	RSCU	Arthropod-borne
Arachnid-borne	CT p1	49	0.322301	0.789411	Dinucleotide	Arthropod-borne
Arachnid-borne	Aromatic	50	0.317514	0.777686	Amino acids	Arthropod-borne
Arachnid-borne	GAC 450	51	0.294777	0.721996	RSCU	Arthropod-borne
Arachnid-borne	GG p2	52	0.291907	0.714967	Dinucleotide	Arthropod-borne
Arachnid-borne	TG pr	53	0.290601	0.711769	Dinucleotide	Arthropod-borne
Arachnid-borne	GGA 300	54	0.251911	0.617006	RSCU	Arthropod-borne
Arachnid-borne	ORFs sense 300	55	0.246666	0.60416	ORF composition	Arthropod-borne
Arachnid-borne	GG	56	0.243934	0.597466	Dinucleotide	Arthropod-borne
Arachnid-borne	AC pr	57	0.226809	0.555523	Dinucleotide	Arthropod-borne
Arachnid-borne	TTT 300	58	0.191258	0.468449	RSCU	Arthropod-borne
Arachnid-borne	GTA	59	0.184147	0.451031	RSCU	Arthropod-borne
Arachnid-borne	Icosahedral	60	0.176235	0.431653	Morphology	Arthropod-borne
Arachnid-borne	(+) charge 450	61	0.168426	0.412525	Amino acids	Arthropod-borne
Arachnid-borne	CTG 300	62	0.162339	0.397617	RSCU	Arthropod-borne
Arachnid-borne	AGG 300	63	0.157864	0.386657	RSCU	Arthropod-borne
Arachnid-borne	Aliphatic	64	0.14921	0.365459	Amino acids	Arthropod-borne
Arachnid-borne	TGC 300	65	0.147206	0.360551	RSCU	Arthropod-borne
Arachnid-borne	GTA 450	66	0.143309	0.351005	RSCU	Arthropod-borne
Arachnid-borne	ATT 450	67	0.136465	0.334243	RSCU	Arthropod-borne
Arachnid-borne	CC p3r	68	0.132873	0.325445	Dinucleotide	Arthropod-borne
Arachnid-borne	TG p3	69	0.130297	0.319136	Dinucleotide	Arthropod-borne
Arachnid-borne	Hydroxyl	70	0.127162	0.311457	Amino acids	Arthropod-borne
Arachnid-borne	TCT	71	0.123536	0.302576	RSCU	Arthropod-borne
Arachnid-borne	CTA 450	72	0.122176	0.299246	RSCU	Arthropod-borne
Arachnid-borne	CGC	73	0.121877	0.298514	RSCU	Arthropod-borne
Arachnid-borne	Sulfur	74	0.118642	0.290589	Amino acids	Arthropod-borne
Arachnid-borne	AG p1	75	0.116183	0.284566	Dinucleotide	Arthropod-borne
Arachnid-borne	TTG 450	76	0.109954	0.269309	RSCU	Arthropod-borne
Arachnid-borne	GG p3	77	0.109253	0.267593	Dinucleotide	Arthropod-borne
Arachnid-borne	AGC 300	78	0.0998859	0.24465	RSCU	Arthropod-borne
Arachnid-borne	CC p1r	79	0.0967685	0.237015	Dinucleotide	Arthropod-borne
Arachnid-borne	CC	80	0.0954876	0.233878	Dinucleotide	Arthropod-borne
Arachnid-borne	GAA 300	81	0.0937729	0.229678	RSCU	Arthropod-borne
Arachnid-borne	CGA	82	0.091033	0.222967	RSCU	Arthropod-borne
Arachnid-borne	ACG 450	83	0.0906199	0.221955	RSCU	Arthropod-borne
Arachnid-borne	Polar 300	84	0.0888685	0.217665	Amino acids	Arthropod-borne
Arachnid-borne	GC	85	0.0873958	0.214058	Dinucleotide	Arthropod-borne
Arachnid-borne	Sulfur 450	86	0.0762776	0.186827	Amino acids	Arthropod-borne
Arachnid-borne	AA pr	87	0.0731428	0.179149	Dinucleotide	Arthropod-borne
Arachnid-borne	Coverage sense 300	88	0.07078	0.173361	ORF coverage	Arthropod-borne
Arachnid-borne	CAG 450	89	0.0654563	0.160322	RSCU	Arthropod-borne
Arachnid-borne	CA	90	0.0624489	0.152956	Dinucleotide	Arthropod-borne
Arachnid-borne	GCT	91	0.0619555	0.151748	RSCU	Arthropod-borne
Arachnid-borne	ATT	92	0.061199	0.149895	RSCU	Arthropod-borne
Arachnid-borne	GGG 450	93	0.0560171	0.137203	RSCU	Arthropod-borne
Arachnid-borne	CT p2r	94	0.0531622	0.13021	Dinucleotide	Arthropod-borne
Arachnid-borne	ORFs sense 450	95	0.0516177	0.126427	ORF composition	Arthropod-borne
Arachnid-borne	G	96	0.0506593	0.12408	Nucleotide	Arthropod-borne
Arachnid-borne	CC p3	97	0.0481824	0.118013	Dinucleotide	Arthropod-borne
Arachnid-borne	TTG 300	98	0.0468162	0.114667	RSCU	Arthropod-borne
Arachnid-borne	Hydrogen donor 450	99	0.0465632	0.114047	Amino acids	Arthropod-borne
Arachnid-borne	Spherical	100	0.0439751	0.107708	Morphology	Arthropod-borne
Arachnid-borne	ACC 300	101	0.0421992	0.103359	RSCU	Arthropod-borne
Arachnid-borne	Sulfur 300	102	0.0396023	0.0969979	Amino acids	Arthropod-borne
Arachnid-borne	CAC	103	0.0386824	0.0947448	RSCU	Arthropod-borne
Arachnid-borne	Neutral	104	0.0338386	0.0828808	Amino acids	Arthropod-borne
Arachnid-borne	ACC 450	105	0.0305739	0.0748847	RSCU	Arthropod-borne
Arachnid-borne	AG	106	0.0304934	0.0746873	Dinucleotide	Arthropod-borne
Arachnid-borne	ACG	107	0.0270378	0.0662236	RSCU	Arthropod-borne
Arachnid-borne	ATG 300	108	0.0267425	0.0655003	RSCU	Arthropod-borne
Arachnid-borne	GTT 300	109	0.016709	0.0409253	RSCU	Arthropod-borne
Arachnid-borne	Segmented	110	0.0117689	0.0288254	Genome	Arthropod-borne
Arachnid-borne	GTT	111	0.0101139	0.024772	RSCU	Arthropod-borne
Arachnid-borne	Pleomorphic	112	0.00843324	0.0206555	Morphology	Arthropod-borne
Arachnid-borne	(-) Sense	113	0.00529962	0.0129803	Genome	Arthropod-borne
Arachnid-borne	Enveloped	114	0.00382305	0.00936379	Morphology	Arthropod-borne
Arachnid-borne	RT	115	0	0	Genome	Arthropod-borne
Arachnid-borne	Rod	116	0	0	Morphology	Arthropod-borne
Arthropod-borne	MN4D	1	63.9128	100	Network	Arthropod-borne
Arthropod-borne	Hosts	2	24.696	38.6401	Hosts	Arthropod-borne
Arthropod-borne	MN3H	3	15.7452	24.6354	Network	Arthropod-borne
Arthropod-borne	TTT 300	4	6.55495	10.2561	RSCU	Arthropod-borne
Arthropod-borne	(+) charge	5	6.02837	9.43217	Amino acids	Arthropod-borne
Arthropod-borne	Segmented	6	5.76802	9.02482	Genome	Arthropod-borne
Arthropod-borne	AA pr	7	5.44186	8.5145	Dinucleotide	Arthropod-borne
Arthropod-borne	GA	8	5.37263	8.40619	Dinucleotide	Arthropod-borne
Arthropod-borne	Polar	9	4.93896	7.72766	Amino acids	Arthropod-borne
Arthropod-borne	Sulfur	10	4.6525	7.27945	Amino acids	Arthropod-borne
Arthropod-borne	GG	11	4.46922	6.99268	Dinucleotide	Arthropod-borne
Arthropod-borne	ORFs sense 450	12	4.31835	6.75663	ORF composition	Arthropod-borne
Arthropod-borne	TT p1r	13	3.37344	5.27819	Dinucleotide	Arthropod-borne
Arthropod-borne	CGA	14	3.35959	5.25652	RSCU	Arthropod-borne
Arthropod-borne	ORFs sense	15	3.35577	5.25054	ORF composition	Arthropod-borne
Arthropod-borne	Length	16	2.71392	4.24628	Genome	Arthropod-borne
Arthropod-borne	Aliphatic	17	2.65495	4.15402	Amino acids	Arthropod-borne
Arthropod-borne	Hydrogen donor	18	2.29708	3.59408	Amino acids	Arthropod-borne
Arthropod-borne	MN4C	19	1.87454	2.93296	Network	Arthropod-borne
Arthropod-borne	AG	20	1.72937	2.70583	Dinucleotide	Arthropod-borne
Arthropod-borne	ATT 450	21	1.64232	2.56962	RSCU	Arthropod-borne
Arthropod-borne	CTT	22	1.4887	2.32927	RSCU	Arthropod-borne
Arthropod-borne	Small	23	1.43131	2.23948	Amino acids	Arthropod-borne
Arthropod-borne	CC p1r	24	1.36533	2.13624	Dinucleotide	Arthropod-borne
Arthropod-borne	CAG 450	25	1.28333	2.00794	RSCU	Arthropod-borne
Arthropod-borne	ORFs sense 300	26	1.22965	1.92394	ORF composition	Arthropod-borne
Arthropod-borne	CTG 450	27	1.16326	1.82007	RSCU	Arthropod-borne
Arthropod-borne	T0 450	28	1.11028	1.73718	ORF overlap	Arthropod-borne
Arthropod-borne	CT	29	0.859979	1.34555	Dinucleotide	Arthropod-borne
Arthropod-borne	Hydroxyl	30	0.859503	1.34481	Amino acids	Arthropod-borne
Arthropod-borne	Sulfur 450	31	0.810254	1.26775	Amino acids	Arthropod-borne
Arthropod-borne	CGA 300	32	0.682636	1.06807	RSCU	Arthropod-borne
Arthropod-borne	AC	33	0.674757	1.05575	Dinucleotide	Arthropod-borne
Arthropod-borne	CTG 300	34	0.61582	0.963532	RSCU	Arthropod-borne
Arthropod-borne	TC	35	0.610777	0.955641	Dinucleotide	Arthropod-borne
Arthropod-borne	Very small 450	36	0.560104	0.876356	Amino acids	Arthropod-borne
Arthropod-borne	GTA 450	37	0.51809	0.81062	RSCU	Arthropod-borne
Arthropod-borne	AGC 300	38	0.508735	0.795983	RSCU	Arthropod-borne
Arthropod-borne	T0 300	39	0.507841	0.794583	ORF overlap	Arthropod-borne
Arthropod-borne	GG p2	40	0.491015	0.768257	Dinucleotide	Arthropod-borne
Arthropod-borne	AG pr	41	0.479006	0.749468	Dinucleotide	Arthropod-borne
Arthropod-borne	TG pr	42	0.453764	0.709973	Dinucleotide	Arthropod-borne
Arthropod-borne	Small 300	43	0.45182	0.706932	Amino acids	Arthropod-borne
Arthropod-borne	Large	44	0.40977	0.641139	Amino acids	Arthropod-borne
Arthropod-borne	CTT 450	45	0.407804	0.638063	RSCU	Arthropod-borne
Arthropod-borne	Aliphatic 450	46	0.406035	0.635296	Amino acids	Arthropod-borne
Arthropod-borne	GCT	47	0.398621	0.623696	RSCU	Arthropod-borne
Arthropod-borne	AC pr	48	0.38771	0.606623	Dinucleotide	Arthropod-borne
Arthropod-borne	TT	49	0.367495	0.574994	Dinucleotide	Arthropod-borne
Arthropod-borne	TAA 300	50	0.365532	0.571923	RSCU	Arthropod-borne
Arthropod-borne	TT p3r	51	0.353193	0.552616	Dinucleotide	Arthropod-borne
Arthropod-borne	CTT 300	52	0.341048	0.533614	RSCU	Arthropod-borne
Arthropod-borne	ACC 450	53	0.32686	0.511416	RSCU	Arthropod-borne
Arthropod-borne	CC	54	0.307014	0.480364	Dinucleotide	Arthropod-borne
Arthropod-borne	Neutral	55	0.294512	0.460802	Amino acids	Arthropod-borne
Arthropod-borne	TGC 300	56	0.284937	0.445822	RSCU	Arthropod-borne
Arthropod-borne	TTG 300	57	0.275819	0.431556	RSCU	Arthropod-borne
Arthropod-borne	CC p3r	58	0.268374	0.419906	Dinucleotide	Arthropod-borne
Arthropod-borne	ATT	59	0.240083	0.375641	RSCU	Arthropod-borne
Arthropod-borne	(+) charge 450	60	0.228348	0.357281	Amino acids	Arthropod-borne
Arthropod-borne	T0	61	0.22798	0.356705	ORF overlap	Arthropod-borne
Arthropod-borne	GTA	62	0.219288	0.343104	RSCU	Arthropod-borne
Arthropod-borne	ACG	63	0.19572	0.30623	RSCU	Arthropod-borne
Arthropod-borne	GGG 450	64	0.181284	0.283643	RSCU	Arthropod-borne
Arthropod-borne	CGC	65	0.1659	0.259572	RSCU	Arthropod-borne
Arthropod-borne	Sulfur 300	66	0.162922	0.254912	Amino acids	Arthropod-borne
Arthropod-borne	Icosahedral	67	0.160616	0.251304	Morphology	Arthropod-borne
Arthropod-borne	CA pr	68	0.156759	0.245269	Dinucleotide	Arthropod-borne
Arthropod-borne	TG p3	69	0.155159	0.242766	Dinucleotide	Arthropod-borne
Arthropod-borne	CGA 450	70	0.148901	0.232975	RSCU	Arthropod-borne
Arthropod-borne	GG p3	71	0.142149	0.222411	Dinucleotide	Arthropod-borne
Arthropod-borne	GTT 300	72	0.139086	0.217619	RSCU	Arthropod-borne
Arthropod-borne	ACG 450	73	0.137833	0.215658	RSCU	Arthropod-borne
Arthropod-borne	GC	74	0.135869	0.212585	Dinucleotide	Arthropod-borne
Arthropod-borne	ATG 300	75	0.134873	0.211026	RSCU	Arthropod-borne
Arthropod-borne	CT p2r	76	0.130055	0.203488	Dinucleotide	Arthropod-borne
Arthropod-borne	CCT	77	0.118807	0.185889	RSCU	Arthropod-borne
Arthropod-borne	ACC 300	78	0.095858	0.149982	RSCU	Arthropod-borne
Arthropod-borne	ATG 450	79	0.0951363	0.148853	RSCU	Arthropod-borne
Arthropod-borne	TA	80	0.0920708	0.144057	Dinucleotide	Arthropod-borne
Arthropod-borne	AA p1r	81	0.089502	0.140038	Dinucleotide	Arthropod-borne
Arthropod-borne	AA	82	0.0849144	0.13286	Dinucleotide	Arthropod-borne
Arthropod-borne	TTG 450	83	0.0829055	0.129716	RSCU	Arthropod-borne
Arthropod-borne	CT p2	84	0.0780741	0.122157	Dinucleotide	Arthropod-borne
Arthropod-borne	CA	85	0.0726139	0.113614	Dinucleotide	Arthropod-borne
Arthropod-borne	CCA 300	86	0.0707777	0.110741	RSCU	Arthropod-borne
Arthropod-borne	AG p1	87	0.0687275	0.107533	Dinucleotide	Arthropod-borne
Arthropod-borne	GTT	88	0.0676544	0.105854	RSCU	Arthropod-borne
Arthropod-borne	Hydrogen donor 450	89	0.0653979	0.102324	Amino acids	Arthropod-borne
Arthropod-borne	TGG 450	90	0.062508	0.097802	RSCU	Arthropod-borne
Arthropod-borne	AGG	91	0.0593345	0.0928366	RSCU	Arthropod-borne
Arthropod-borne	Aromatic	92	0.0562243	0.0879703	Amino acids	Arthropod-borne
Arthropod-borne	CC p3	93	0.0561799	0.0879008	Dinucleotide	Arthropod-borne
Arthropod-borne	GT	94	0.0557014	0.0871522	Dinucleotide	Arthropod-borne
Arthropod-borne	G	95	0.049582	0.0775776	Nucleotide	Arthropod-borne
Arthropod-borne	CT p1	96	0.0490222	0.0767017	Dinucleotide	Arthropod-borne
Arthropod-borne	TAG 300	97	0.0472642	0.0739511	RSCU	Arthropod-borne
Arthropod-borne	Pleomorphic	98	0.0446039	0.0697886	Morphology	Arthropod-borne
Arthropod-borne	GAC 450	99	0.0434351	0.06796	RSCU	Arthropod-borne
Arthropod-borne	TCT	100	0.0384274	0.0601248	RSCU	Arthropod-borne
Arthropod-borne	GGA 300	101	0.0360282	0.0563708	RSCU	Arthropod-borne
Arthropod-borne	Coverage sense 300	102	0.0308508	0.0482702	ORF coverage	Arthropod-borne
Arthropod-borne	GAA 300	103	0.0291879	0.0456683	RSCU	Arthropod-borne
Arthropod-borne	CTA 450	104	0.0257688	0.0403187	RSCU	Arthropod-borne
Arthropod-borne	(-) charge	105	0.023238	0.0363589	Amino acids	Arthropod-borne
Arthropod-borne	GGT 300	106	0.0160936	0.0251805	RSCU	Arthropod-borne
Arthropod-borne	Rod	107	0.0149973	0.0234652	Morphology	Arthropod-borne
Arthropod-borne	AGG 300	108	0.00941228	0.0147267	RSCU	Arthropod-borne
Arthropod-borne	CAC	109	0.00664559	0.0103979	RSCU	Arthropod-borne
Arthropod-borne	TGA 450	110	0.00552501	0.0086446	RSCU	Arthropod-borne
Arthropod-borne	Polar 300	111	0.0036582	0.00572373	Amino acids	Arthropod-borne
Arthropod-borne	AC p2r	112	0.000646464	0.00101148	Dinucleotide	Arthropod-borne
Arthropod-borne	Enveloped	113	0	0	Morphology	Arthropod-borne
Arthropod-borne	RT	114	0	0	Genome	Arthropod-borne
Arthropod-borne	(-) Sense	115	0	0	Genome	Arthropod-borne
Arthropod-borne	Spherical	116	0	0	Morphology	Arthropod-borne
Auchenorrhyncha-borne	MN4D	1	62.0661	100	Network	Arthropod-borne
Auchenorrhyncha-borne	Hosts	2	36.4177	58.6757	Hosts	Arthropod-borne
Auchenorrhyncha-borne	Segmented	3	14.0452	22.6294	Genome	Arthropod-borne
Auchenorrhyncha-borne	GC	4	6.42006	10.3439	Dinucleotide	Arthropod-borne
Auchenorrhyncha-borne	Length	5	5.49745	8.85741	Genome	Arthropod-borne
Auchenorrhyncha-borne	CCT	6	5.15612	8.30746	RSCU	Arthropod-borne
Auchenorrhyncha-borne	AC pr	7	3.11636	5.02103	Dinucleotide	Arthropod-borne
Auchenorrhyncha-borne	MN3H	8	2.84602	4.58546	Network	Arthropod-borne
Auchenorrhyncha-borne	GCT	9	2.81585	4.53686	RSCU	Arthropod-borne
Auchenorrhyncha-borne	GA	10	2.56982	4.14046	Dinucleotide	Arthropod-borne
Auchenorrhyncha-borne	Spherical	11	2.27649	3.66785	Morphology	Arthropod-borne
Auchenorrhyncha-borne	AGC 300	12	1.87276	3.01737	RSCU	Arthropod-borne
Auchenorrhyncha-borne	Neutral	13	1.68311	2.7118	Amino acids	Arthropod-borne
Auchenorrhyncha-borne	Hydroxyl	14	1.33992	2.15886	Amino acids	Arthropod-borne
Auchenorrhyncha-borne	GTT	15	1.03645	1.66992	RSCU	Arthropod-borne
Auchenorrhyncha-borne	MN4C	16	0.962861	1.55135	Network	Arthropod-borne
Auchenorrhyncha-borne	TT	17	0.954891	1.53851	Dinucleotide	Arthropod-borne
Auchenorrhyncha-borne	Sulfur	18	0.906059	1.45983	Amino acids	Arthropod-borne
Auchenorrhyncha-borne	TC	19	0.794341	1.27983	Dinucleotide	Arthropod-borne
Auchenorrhyncha-borne	T0 450	20	0.678977	1.09396	ORF overlap	Arthropod-borne
Auchenorrhyncha-borne	ORFs sense	21	0.620772	1.00018	ORF composition	Arthropod-borne
Auchenorrhyncha-borne	Very small 450	22	0.503311	0.810928	Amino acids	Arthropod-borne
Auchenorrhyncha-borne	CT	23	0.41151	0.663019	Dinucleotide	Arthropod-borne
Auchenorrhyncha-borne	TT p1r	24	0.409998	0.660582	Dinucleotide	Arthropod-borne
Auchenorrhyncha-borne	TGG 450	25	0.409888	0.660406	RSCU	Arthropod-borne
Auchenorrhyncha-borne	AG	26	0.356208	0.573918	Dinucleotide	Arthropod-borne
Auchenorrhyncha-borne	AA p1r	27	0.35565	0.573019	Dinucleotide	Arthropod-borne
Auchenorrhyncha-borne	AC p2r	28	0.34448	0.555022	Dinucleotide	Arthropod-borne
Auchenorrhyncha-borne	(+) charge 450	29	0.295452	0.476028	Amino acids	Arthropod-borne
Auchenorrhyncha-borne	TA	30	0.265732	0.428144	Dinucleotide	Arthropod-borne
Auchenorrhyncha-borne	GAC 450	31	0.203354	0.327642	RSCU	Arthropod-borne
Auchenorrhyncha-borne	CCA 300	32	0.200345	0.322792	RSCU	Arthropod-borne
Auchenorrhyncha-borne	ATT	33	0.194248	0.31297	RSCU	Arthropod-borne
Auchenorrhyncha-borne	G	34	0.171562	0.276419	Nucleotide	Arthropod-borne
Auchenorrhyncha-borne	ATT 450	35	0.16759	0.270019	RSCU	Arthropod-borne
Auchenorrhyncha-borne	GG	36	0.147271	0.237281	Dinucleotide	Arthropod-borne
Auchenorrhyncha-borne	TG pr	37	0.145161	0.233881	Dinucleotide	Arthropod-borne
Auchenorrhyncha-borne	AC	38	0.121289	0.195419	Dinucleotide	Arthropod-borne
Auchenorrhyncha-borne	Hydrogen donor	39	0.113845	0.183425	Amino acids	Arthropod-borne
Auchenorrhyncha-borne	CA pr	40	0.111018	0.17887	Dinucleotide	Arthropod-borne
Auchenorrhyncha-borne	CC	41	0.105942	0.170692	Dinucleotide	Arthropod-borne
Auchenorrhyncha-borne	Aliphatic 450	42	0.105675	0.170261	Amino acids	Arthropod-borne
Auchenorrhyncha-borne	ORFs sense 450	43	0.0973557	0.156858	ORF composition	Arthropod-borne
Auchenorrhyncha-borne	CC p1r	44	0.0877212	0.141335	Dinucleotide	Arthropod-borne
Auchenorrhyncha-borne	AA	45	0.0855711	0.137871	Dinucleotide	Arthropod-borne
Auchenorrhyncha-borne	CC p3	46	0.0643319	0.103651	Dinucleotide	Arthropod-borne
Auchenorrhyncha-borne	TGA 450	47	0.0531094	0.0855691	RSCU	Arthropod-borne
Auchenorrhyncha-borne	TAA 300	48	0.0530864	0.085532	RSCU	Arthropod-borne
Auchenorrhyncha-borne	GTA	49	0.0501146	0.0807439	RSCU	Arthropod-borne
Auchenorrhyncha-borne	TT p3r	50	0.0451047	0.0726721	Dinucleotide	Arthropod-borne
Auchenorrhyncha-borne	(+) charge	51	0.0436641	0.0703509	Amino acids	Arthropod-borne
Auchenorrhyncha-borne	GG p2	52	0.0406536	0.0655005	Dinucleotide	Arthropod-borne
Auchenorrhyncha-borne	T0 300	53	0.0361377	0.0582246	ORF overlap	Arthropod-borne
Auchenorrhyncha-borne	CT p2	54	0.0356427	0.057427	Dinucleotide	Arthropod-borne
Auchenorrhyncha-borne	Sulfur 300	55	0.0329546	0.053096	Amino acids	Arthropod-borne
Auchenorrhyncha-borne	AA pr	56	0.030134	0.0485514	Dinucleotide	Arthropod-borne
Auchenorrhyncha-borne	CT p1	57	0.029136	0.0469436	Dinucleotide	Arthropod-borne
Auchenorrhyncha-borne	Small	58	0.02832	0.0456288	Amino acids	Arthropod-borne
Auchenorrhyncha-borne	Polar	59	0.0282642	0.0455388	Amino acids	Arthropod-borne
Auchenorrhyncha-borne	TGC 300	60	0.0267335	0.0430727	RSCU	Arthropod-borne
Auchenorrhyncha-borne	GTT 300	61	0.0262535	0.0422992	RSCU	Arthropod-borne
Auchenorrhyncha-borne	ORFs sense 300	62	0.0256352	0.041303	ORF composition	Arthropod-borne
Auchenorrhyncha-borne	TTT 300	63	0.0254993	0.0410841	RSCU	Arthropod-borne
Auchenorrhyncha-borne	CTG 300	64	0.025308	0.040776	RSCU	Arthropod-borne
Auchenorrhyncha-borne	(-) charge	65	0.0236371	0.0380837	Amino acids	Arthropod-borne
Auchenorrhyncha-borne	TTG 450	66	0.0222825	0.0359013	RSCU	Arthropod-borne
Auchenorrhyncha-borne	T0	67	0.0217544	0.0350504	ORF overlap	Arthropod-borne
Auchenorrhyncha-borne	GGG 450	68	0.0211467	0.0340712	RSCU	Arthropod-borne
Auchenorrhyncha-borne	Coverage sense 300	69	0.0188694	0.0304022	ORF coverage	Arthropod-borne
Auchenorrhyncha-borne	TTG 300	70	0.0187649	0.0302337	RSCU	Arthropod-borne
Auchenorrhyncha-borne	ACG 450	71	0.0170519	0.0274739	RSCU	Arthropod-borne
Auchenorrhyncha-borne	ACG	72	0.0170515	0.0274731	RSCU	Arthropod-borne
Auchenorrhyncha-borne	CT p2r	73	0.0158329	0.0255097	Dinucleotide	Arthropod-borne
Auchenorrhyncha-borne	Aromatic	74	0.0144158	0.0232266	Amino acids	Arthropod-borne
Auchenorrhyncha-borne	GG p3	75	0.0143152	0.0230645	Dinucleotide	Arthropod-borne
Auchenorrhyncha-borne	Large	76	0.0113577	0.0182994	Amino acids	Arthropod-borne
Auchenorrhyncha-borne	CA	77	0.01042	0.0167886	Dinucleotide	Arthropod-borne
Auchenorrhyncha-borne	GT	78	0.00952498	0.0153465	Dinucleotide	Arthropod-borne
Auchenorrhyncha-borne	TCT	79	0.0093794	0.015112	RSCU	Arthropod-borne
Auchenorrhyncha-borne	CGA 300	80	0.00929691	0.014979	RSCU	Arthropod-borne
Auchenorrhyncha-borne	CTT	81	0.00864935	0.0139357	RSCU	Arthropod-borne
Auchenorrhyncha-borne	GGA 300	82	0.00775957	0.0125021	RSCU	Arthropod-borne
Auchenorrhyncha-borne	CTT 450	83	0.00660202	0.0106371	RSCU	Arthropod-borne
Auchenorrhyncha-borne	CTT 300	84	0.0057547	0.00927188	RSCU	Arthropod-borne
Auchenorrhyncha-borne	Icosahedral	85	0.0055615	0.00896061	Morphology	Arthropod-borne
Auchenorrhyncha-borne	TAG 300	86	0.00524327	0.00844788	RSCU	Arthropod-borne
Auchenorrhyncha-borne	CGA	87	0.00505056	0.00813739	RSCU	Arthropod-borne
Auchenorrhyncha-borne	CC p3r	88	0.00409247	0.00659374	Dinucleotide	Arthropod-borne
Auchenorrhyncha-borne	Sulfur 450	89	0.00381038	0.00613923	Amino acids	Arthropod-borne
Auchenorrhyncha-borne	ATG 300	90	0.00354208	0.00570696	RSCU	Arthropod-borne
Auchenorrhyncha-borne	Small 300	91	0.00337278	0.00543417	Amino acids	Arthropod-borne
Auchenorrhyncha-borne	ACC 300	92	0	0	RSCU	Arthropod-borne
Auchenorrhyncha-borne	ACC 450	93	0	0	RSCU	Arthropod-borne
Auchenorrhyncha-borne	AGG 300	94	0	0	RSCU	Arthropod-borne
Auchenorrhyncha-borne	AGG	95	0	0	RSCU	Arthropod-borne
Auchenorrhyncha-borne	AG p1	96	0	0	Dinucleotide	Arthropod-borne
Auchenorrhyncha-borne	AG pr	97	0	0	Dinucleotide	Arthropod-borne
Auchenorrhyncha-borne	ATG 450	98	0	0	RSCU	Arthropod-borne
Auchenorrhyncha-borne	CAC	99	0	0	RSCU	Arthropod-borne
Auchenorrhyncha-borne	CAG 450	100	0	0	RSCU	Arthropod-borne
Auchenorrhyncha-borne	CGA 450	101	0	0	RSCU	Arthropod-borne
Auchenorrhyncha-borne	CGC	102	0	0	RSCU	Arthropod-borne
Auchenorrhyncha-borne	CTA 450	103	0	0	RSCU	Arthropod-borne
Auchenorrhyncha-borne	CTG 450	104	0	0	RSCU	Arthropod-borne
Auchenorrhyncha-borne	GAA 300	105	0	0	RSCU	Arthropod-borne
Auchenorrhyncha-borne	GGT 300	106	0	0	RSCU	Arthropod-borne
Auchenorrhyncha-borne	GTA 450	107	0	0	RSCU	Arthropod-borne
Auchenorrhyncha-borne	TG p3	108	0	0	Dinucleotide	Arthropod-borne
Auchenorrhyncha-borne	Aliphatic	109	0	0	Amino acids	Arthropod-borne
Auchenorrhyncha-borne	Hydrogen donor 450	110	0	0	Amino acids	Arthropod-borne
Auchenorrhyncha-borne	Polar 300	111	0	0	Amino acids	Arthropod-borne
Auchenorrhyncha-borne	Enveloped	112	0	0	Morphology	Arthropod-borne
Auchenorrhyncha-borne	RT	113	0	0	Genome	Arthropod-borne
Auchenorrhyncha-borne	(-) Sense	114	0	0	Genome	Arthropod-borne
Auchenorrhyncha-borne	Pleomorphic	115	0	0	Morphology	Arthropod-borne
Auchenorrhyncha-borne	Rod	116	0	0	Morphology	Arthropod-borne
Beetle-borne	MN4D	1	46.9171	100	Network	Arthropod-borne
Beetle-borne	Hosts	2	23.4481	49.9777	Hosts	Arthropod-borne
Beetle-borne	GGG 450	3	9.29285	19.8069	RSCU	Arthropod-borne
Beetle-borne	Icosahedral	4	9.08295	19.3596	Morphology	Arthropod-borne
Beetle-borne	TGG 450	5	8.08729	17.2374	RSCU	Arthropod-borne
Beetle-borne	Length	6	7.75586	16.531	Genome	Arthropod-borne
Beetle-borne	Spherical	7	5.27909	11.252	Morphology	Arthropod-borne
Beetle-borne	Neutral	8	3.61372	7.70235	Amino acids	Arthropod-borne
Beetle-borne	TT p3r	9	2.94511	6.27726	Dinucleotide	Arthropod-borne
Beetle-borne	CGA	10	2.59223	5.52512	RSCU	Arthropod-borne
Beetle-borne	CGA 300	11	2.13464	4.5498	RSCU	Arthropod-borne
Beetle-borne	TT	12	1.88801	4.02414	Dinucleotide	Arthropod-borne
Beetle-borne	Large	13	1.68118	3.58331	Amino acids	Arthropod-borne
Beetle-borne	ORFs sense	14	0.970444	2.06842	ORF composition	Arthropod-borne
Beetle-borne	AGG 300	15	0.921935	1.96503	RSCU	Arthropod-borne
Beetle-borne	CGC	16	0.723305	1.54167	RSCU	Arthropod-borne
Beetle-borne	GT	17	0.432048	0.920876	Dinucleotide	Arthropod-borne
Beetle-borne	ORFs sense 450	18	0.431753	0.920246	ORF composition	Arthropod-borne
Beetle-borne	CGA 450	19	0.353968	0.754455	RSCU	Arthropod-borne
Beetle-borne	(+) charge	20	0.314627	0.670602	Amino acids	Arthropod-borne
Beetle-borne	Polar 300	21	0.288365	0.614626	Amino acids	Arthropod-borne
Beetle-borne	AC	22	0.263979	0.56265	Dinucleotide	Arthropod-borne
Beetle-borne	Aliphatic	23	0.259466	0.55303	Amino acids	Arthropod-borne
Beetle-borne	Very small 450	24	0.250484	0.533885	Amino acids	Arthropod-borne
Beetle-borne	T0 300	25	0.244591	0.521327	ORF overlap	Arthropod-borne
Beetle-borne	(+) charge 450	26	0.239619	0.510729	Amino acids	Arthropod-borne
Beetle-borne	CAG 450	27	0.221557	0.47223	RSCU	Arthropod-borne
Beetle-borne	TTG 450	28	0.20678	0.440734	RSCU	Arthropod-borne
Beetle-borne	CTG 450	29	0.19213	0.409509	RSCU	Arthropod-borne
Beetle-borne	AA pr	30	0.187977	0.400658	Dinucleotide	Arthropod-borne
Beetle-borne	TGC 300	31	0.178945	0.381407	RSCU	Arthropod-borne
Beetle-borne	GG	32	0.175111	0.373235	Dinucleotide	Arthropod-borne
Beetle-borne	CTG 300	33	0.169121	0.360467	RSCU	Arthropod-borne
Beetle-borne	CT p1	34	0.169077	0.360373	Dinucleotide	Arthropod-borne
Beetle-borne	TA	35	0.148424	0.316353	Dinucleotide	Arthropod-borne
Beetle-borne	CCT	36	0.147581	0.314557	RSCU	Arthropod-borne
Beetle-borne	CT	37	0.130418	0.277975	Dinucleotide	Arthropod-borne
Beetle-borne	GTA	38	0.123583	0.263406	RSCU	Arthropod-borne
Beetle-borne	CC	39	0.123579	0.263398	Dinucleotide	Arthropod-borne
Beetle-borne	Aromatic	40	0.115011	0.245136	Amino acids	Arthropod-borne
Beetle-borne	AC pr	41	0.114607	0.244276	Dinucleotide	Arthropod-borne
Beetle-borne	Sulfur 450	42	0.0998363	0.212793	Amino acids	Arthropod-borne
Beetle-borne	T0 450	43	0.0997993	0.212714	ORF overlap	Arthropod-borne
Beetle-borne	GGT 300	44	0.0971114	0.206985	RSCU	Arthropod-borne
Beetle-borne	CT p2	45	0.0899891	0.191804	Dinucleotide	Arthropod-borne
Beetle-borne	T0	46	0.0889795	0.189652	ORF overlap	Arthropod-borne
Beetle-borne	ORFs sense 300	47	0.0880919	0.187761	ORF composition	Arthropod-borne
Beetle-borne	(-) charge	48	0.0820395	0.174861	Amino acids	Arthropod-borne
Beetle-borne	ACC 300	49	0.0817591	0.174263	RSCU	Arthropod-borne
Beetle-borne	TT p1r	50	0.0745466	0.15889	Dinucleotide	Arthropod-borne
Beetle-borne	ACC 450	51	0.0729636	0.155516	RSCU	Arthropod-borne
Beetle-borne	AGG	52	0.0714727	0.152338	RSCU	Arthropod-borne
Beetle-borne	AG	53	0.0683736	0.145733	Dinucleotide	Arthropod-borne
Beetle-borne	AA p1r	54	0.0679405	0.14481	Dinucleotide	Arthropod-borne
Beetle-borne	TCT	55	0.0678278	0.144569	RSCU	Arthropod-borne
Beetle-borne	Small 300	56	0.0674292	0.14372	Amino acids	Arthropod-borne
Beetle-borne	TG pr	57	0.0666132	0.141981	Dinucleotide	Arthropod-borne
Beetle-borne	GAA 300	58	0.0655361	0.139685	RSCU	Arthropod-borne
Beetle-borne	Small	59	0.0654639	0.139531	Amino acids	Arthropod-borne
Beetle-borne	TAG 300	60	0.0650954	0.138746	RSCU	Arthropod-borne
Beetle-borne	GC	61	0.0596811	0.127205	Dinucleotide	Arthropod-borne
Beetle-borne	GA	62	0.0570173	0.121528	Dinucleotide	Arthropod-borne
Beetle-borne	GTT	63	0.0554545	0.118197	RSCU	Arthropod-borne
Beetle-borne	Hydroxyl	64	0.0552613	0.117785	Amino acids	Arthropod-borne
Beetle-borne	AC p2r	65	0.0538353	0.114745	Dinucleotide	Arthropod-borne
Beetle-borne	TG p3	66	0.0485254	0.103428	Dinucleotide	Arthropod-borne
Beetle-borne	AGC 300	67	0.0481504	0.102629	RSCU	Arthropod-borne
Beetle-borne	AG pr	68	0.0468465	0.0998495	Dinucleotide	Arthropod-borne
Beetle-borne	GG p2	69	0.0412184	0.0878537	Dinucleotide	Arthropod-borne
Beetle-borne	CTA 450	70	0.0408987	0.0871723	RSCU	Arthropod-borne
Beetle-borne	GCT	71	0.0370518	0.0789728	RSCU	Arthropod-borne
Beetle-borne	ATT 450	72	0.0362345	0.0772308	RSCU	Arthropod-borne
Beetle-borne	CC p3r	73	0.0350364	0.0746773	Dinucleotide	Arthropod-borne
Beetle-borne	Aliphatic 450	74	0.0349851	0.0745678	Amino acids	Arthropod-borne
Beetle-borne	TC	75	0.0339231	0.0723042	Dinucleotide	Arthropod-borne
Beetle-borne	CT p2r	76	0.0322546	0.0687481	Dinucleotide	Arthropod-borne
Beetle-borne	TTG 300	77	0.03111	0.0663085	RSCU	Arthropod-borne
Beetle-borne	GTA 450	78	0.0288597	0.0615121	RSCU	Arthropod-borne
Beetle-borne	Hydrogen donor	79	0.0276926	0.0590244	Amino acids	Arthropod-borne
Beetle-borne	ATT	80	0.0261945	0.0558314	RSCU	Arthropod-borne
Beetle-borne	Coverage sense 300	81	0.0246215	0.0524787	ORF coverage	Arthropod-borne
Beetle-borne	CA pr	82	0.0213064	0.0454129	Dinucleotide	Arthropod-borne
Beetle-borne	CAC	83	0.0173304	0.0369383	RSCU	Arthropod-borne
Beetle-borne	ACG	84	0.0173237	0.036924	RSCU	Arthropod-borne
Beetle-borne	TAA 300	85	0.0163895	0.0349328	RSCU	Arthropod-borne
Beetle-borne	ATG 300	86	0.0150167	0.0320068	RSCU	Arthropod-borne
Beetle-borne	Sulfur	87	0.0142926	0.0304635	Amino acids	Arthropod-borne
Beetle-borne	GTT 300	88	0.0138298	0.0294771	RSCU	Arthropod-borne
Beetle-borne	CTT 450	89	0.0126255	0.0269102	RSCU	Arthropod-borne
Beetle-borne	CTT 300	90	0.0122011	0.0260056	RSCU	Arthropod-borne
Beetle-borne	AG p1	91	0.0119049	0.0253744	Dinucleotide	Arthropod-borne
Beetle-borne	CA	92	0.0115511	0.0246203	Dinucleotide	Arthropod-borne
Beetle-borne	Polar	93	0.010432	0.0222349	Amino acids	Arthropod-borne
Beetle-borne	CTT	94	0.0103987	0.022164	RSCU	Arthropod-borne
Beetle-borne	GG p3	95	0.00916877	0.0195425	Dinucleotide	Arthropod-borne
Beetle-borne	CC p3	96	0.00913147	0.019463	Dinucleotide	Arthropod-borne
Beetle-borne	TTT 300	97	0.00903122	0.0192493	RSCU	Arthropod-borne
Beetle-borne	Hydrogen donor 450	98	0.00859047	0.0183099	Amino acids	Arthropod-borne
Beetle-borne	ACG 450	99	0.00852067	0.0181611	RSCU	Arthropod-borne
Beetle-borne	AA	100	0.00849817	0.0181132	Dinucleotide	Arthropod-borne
Beetle-borne	GAC 450	101	0.00814021	0.0173502	RSCU	Arthropod-borne
Beetle-borne	MN3H	102	0.00685857	0.0146185	Network	Arthropod-borne
Beetle-borne	Sulfur 300	103	0.00533236	0.0113655	Amino acids	Arthropod-borne
Beetle-borne	ATG 450	104	0.00467151	0.00995694	RSCU	Arthropod-borne
Beetle-borne	Segmented	105	0.00275029	0.00586202	Genome	Arthropod-borne
Beetle-borne	G	106	0.00159477	0.00339913	Nucleotide	Arthropod-borne
Beetle-borne	CCA 300	107	0.00149255	0.00318124	RSCU	Arthropod-borne
Beetle-borne	MN4C	108	0.00112154	0.00239047	Network	Arthropod-borne
Beetle-borne	CC p1r	109	0	0	Dinucleotide	Arthropod-borne
Beetle-borne	GGA 300	110	0	0	RSCU	Arthropod-borne
Beetle-borne	TGA 450	111	0	0	RSCU	Arthropod-borne
Beetle-borne	Enveloped	112	0	0	Morphology	Arthropod-borne
Beetle-borne	RT	113	0	0	Genome	Arthropod-borne
Beetle-borne	(-) Sense	114	0	0	Genome	Arthropod-borne
Beetle-borne	Pleomorphic	115	0	0	Morphology	Arthropod-borne
Beetle-borne	Rod	116	0	0	Morphology	Arthropod-borne
Blood	MN4D	1	29.7699	100	Network	Bodily-fluids
Blood	Hosts	2	28.4276	95.4911	Hosts	Bodily-fluids
Blood	CC p1r	3	9.74332	32.7287	Dinucleotide	Bodily-fluids
Blood	CC p3r	4	9.0616	30.4388	Dinucleotide	Bodily-fluids
Blood	GG	5	7.28905	24.4846	Dinucleotide	Bodily-fluids
Blood	MN3H	6	7.14332	23.9951	Network	Bodily-fluids
Blood	T0	7	6.94828	23.3399	ORF overlap	Bodily-fluids
Blood	ORFs sense 450	8	6.93878	23.308	ORF composition	Bodily-fluids
Blood	GG p2	9	5.99198	20.1276	Dinucleotide	Bodily-fluids
Blood	CT	10	4.93707	16.5841	Dinucleotide	Bodily-fluids
Blood	TGG 450	11	3.94889	13.2647	RSCU	Bodily-fluids
Blood	MN4C	12	3.11885	10.4765	Network	Bodily-fluids
Blood	AG pr	13	2.9896	10.0424	Dinucleotide	Bodily-fluids
Blood	Length	14	2.9106	9.77696	Genome	Bodily-fluids
Blood	Neutral	15	1.9064	6.40378	Amino acids	Bodily-fluids
Blood	CA pr	16	1.67209	5.61671	Dinucleotide	Bodily-fluids
Blood	Very small 450	17	1.52301	5.11593	Amino acids	Bodily-fluids
Blood	GG p3	18	1.37093	4.6051	Dinucleotide	Bodily-fluids
Blood	CTA 450	19	1.27317	4.27669	RSCU	Bodily-fluids
Blood	GT	20	1.20733	4.05553	Dinucleotide	Bodily-fluids
Blood	T0 300	21	1.06241	3.56874	ORF overlap	Bodily-fluids
Blood	GC	22	0.878298	2.95028	Dinucleotide	Bodily-fluids
Blood	(-) charge	23	0.765274	2.57063	Amino acids	Bodily-fluids
Blood	GGT 300	24	0.753749	2.53191	RSCU	Bodily-fluids
Blood	ATG 450	25	0.614826	2.06526	RSCU	Bodily-fluids
Blood	Hydrogen donor 450	26	0.605714	2.03465	Amino acids	Bodily-fluids
Blood	CC p3	27	0.525896	1.76654	Dinucleotide	Bodily-fluids
Blood	CCA 300	28	0.500844	1.68238	RSCU	Bodily-fluids
Blood	AG	29	0.492709	1.65506	Dinucleotide	Bodily-fluids
Blood	Polar 300	30	0.490806	1.64866	Amino acids	Bodily-fluids
Blood	Hydroxyl	31	0.47299	1.58882	Amino acids	Bodily-fluids
Blood	GAA 300	32	0.451905	1.51799	RSCU	Bodily-fluids
Blood	CTT 450	33	0.439439	1.47612	RSCU	Bodily-fluids
Blood	Aliphatic	34	0.405743	1.36293	Amino acids	Bodily-fluids
Blood	TG pr	35	0.3653	1.22708	Dinucleotide	Bodily-fluids
Blood	Polar	36	0.349219	1.17306	Amino acids	Bodily-fluids
Blood	Sulfur 450	37	0.346396	1.16358	Amino acids	Bodily-fluids
Blood	TGC 300	38	0.341502	1.14714	RSCU	Bodily-fluids
Blood	Sulfur 300	39	0.320715	1.07731	Amino acids	Bodily-fluids
Blood	ACG	40	0.320291	1.07589	RSCU	Bodily-fluids
Blood	AA pr	41	0.307449	1.03275	Dinucleotide	Bodily-fluids
Blood	ATG 300	42	0.298348	1.00218	RSCU	Bodily-fluids
Blood	Large	43	0.295014	0.990979	Amino acids	Bodily-fluids
Blood	AG p1	44	0.282663	0.949492	Dinucleotide	Bodily-fluids
Blood	Small	45	0.280608	0.94259	Amino acids	Bodily-fluids
Blood	GA	46	0.267188	0.89751	Dinucleotide	Bodily-fluids
Blood	Coverage sense 300	47	0.247834	0.832497	ORF coverage	Bodily-fluids
Blood	CCT	48	0.24388	0.819215	RSCU	Bodily-fluids
Blood	GCT	49	0.240632	0.808304	RSCU	Bodily-fluids
Blood	TA	50	0.229998	0.772586	Dinucleotide	Bodily-fluids
Blood	TAG 300	51	0.226161	0.759698	RSCU	Bodily-fluids
Blood	Icosahedral	52	0.218935	0.735423	Morphology	Bodily-fluids
Blood	TG p3	53	0.210516	0.707144	Dinucleotide	Bodily-fluids
Blood	ORFs sense 300	54	0.207248	0.696166	ORF composition	Bodily-fluids
Blood	AC pr	55	0.205817	0.69136	Dinucleotide	Bodily-fluids
Blood	ATT 450	56	0.204407	0.686624	RSCU	Bodily-fluids
Blood	Aliphatic 450	57	0.203515	0.683627	Amino acids	Bodily-fluids
Blood	TT p3r	58	0.190184	0.638845	Dinucleotide	Bodily-fluids
Blood	(+) charge	59	0.183526	0.616481	Amino acids	Bodily-fluids
Blood	GTA 450	60	0.166194	0.558261	RSCU	Bodily-fluids
Blood	ORFs sense	61	0.165072	0.554491	ORF composition	Bodily-fluids
Blood	T0 450	62	0.164433	0.552345	ORF overlap	Bodily-fluids
Blood	Aromatic	63	0.159518	0.535836	Amino acids	Bodily-fluids
Blood	Hydrogen donor	64	0.156095	0.524338	Amino acids	Bodily-fluids
Blood	Sulfur	65	0.154067	0.517527	Amino acids	Bodily-fluids
Blood	CTG 450	66	0.137869	0.463114	RSCU	Bodily-fluids
Blood	CC	67	0.137441	0.461679	Dinucleotide	Bodily-fluids
Blood	AGG 300	68	0.136725	0.459272	RSCU	Bodily-fluids
Blood	CGC	69	0.135037	0.453604	RSCU	Bodily-fluids
Blood	ACC 450	70	0.114766	0.385509	RSCU	Bodily-fluids
Blood	AGC 300	71	0.110507	0.371202	RSCU	Bodily-fluids
Blood	TT	72	0.093509	0.314105	Dinucleotide	Bodily-fluids
Blood	CT p1	73	0.0928595	0.311924	Dinucleotide	Bodily-fluids
Blood	CTT	74	0.0913685	0.306915	RSCU	Bodily-fluids
Blood	G	75	0.0908491	0.305171	Nucleotide	Bodily-fluids
Blood	CTT 300	76	0.0856692	0.287771	RSCU	Bodily-fluids
Blood	CT p2	77	0.0823245	0.276536	Dinucleotide	Bodily-fluids
Blood	CGA 450	78	0.0788172	0.264755	RSCU	Bodily-fluids
Blood	AGG	79	0.0773525	0.259834	RSCU	Bodily-fluids
Blood	CT p2r	80	0.0744459	0.250071	Dinucleotide	Bodily-fluids
Blood	CGA	81	0.0731541	0.245732	RSCU	Bodily-fluids
Blood	ACG 450	82	0.0702961	0.236131	RSCU	Bodily-fluids
Blood	GTT 300	83	0.0691499	0.232281	RSCU	Bodily-fluids
Blood	TC	84	0.0687596	0.23097	Dinucleotide	Bodily-fluids
Blood	AC	85	0.067628	0.227169	Dinucleotide	Bodily-fluids
Blood	AC p2r	86	0.0676255	0.22716	Dinucleotide	Bodily-fluids
Blood	CAC	87	0.0673878	0.226362	RSCU	Bodily-fluids
Blood	TGA 450	88	0.0650408	0.218478	RSCU	Bodily-fluids
Blood	CTG 300	89	0.0621531	0.208778	RSCU	Bodily-fluids
Blood	AA p1r	90	0.0617463	0.207412	Dinucleotide	Bodily-fluids
Blood	(+) charge 450	91	0.0610345	0.205021	Amino acids	Bodily-fluids
Blood	RT	92	0.0607971	0.204223	Genome	Bodily-fluids
Blood	TTG 450	93	0.0593564	0.199384	RSCU	Bodily-fluids
Blood	CGA 300	94	0.0541456	0.18188	RSCU	Bodily-fluids
Blood	AA	95	0.0524498	0.176184	Dinucleotide	Bodily-fluids
Blood	Small 300	96	0.0477368	0.160352	Amino acids	Bodily-fluids
Blood	TTG 300	97	0.0467692	0.157102	RSCU	Bodily-fluids
Blood	GTA	98	0.046654	0.156715	RSCU	Bodily-fluids
Blood	GAC 450	99	0.041616	0.139792	RSCU	Bodily-fluids
Blood	Enveloped	100	0.0379715	0.12755	Morphology	Bodily-fluids
Blood	TAA 300	101	0.0357251	0.120004	RSCU	Bodily-fluids
Blood	GGG 450	102	0.0304668	0.102341	RSCU	Bodily-fluids
Blood	GGA 300	103	0.0270679	0.0909237	RSCU	Bodily-fluids
Blood	ACC 300	104	0.0213013	0.0715529	RSCU	Bodily-fluids
Blood	CAG 450	105	0.0178854	0.0600789	RSCU	Bodily-fluids
Blood	TCT	106	0.0170493	0.0572702	RSCU	Bodily-fluids
Blood	ATT	107	0.0169479	0.0569296	RSCU	Bodily-fluids
Blood	TTT 300	108	0.0166082	0.0557886	RSCU	Bodily-fluids
Blood	CA	109	0.0147884	0.0496756	Dinucleotide	Bodily-fluids
Blood	TT p1r	110	0.014462	0.0485792	Dinucleotide	Bodily-fluids
Blood	Spherical	111	0.00384499	0.0129157	Morphology	Bodily-fluids
Blood	Pleomorphic	112	0.00180623	0.00606728	Morphology	Bodily-fluids
Blood	GTT	113	0	0	RSCU	Bodily-fluids
Blood	Segmented	114	0	0	Genome	Bodily-fluids
Blood	(-) Sense	115	0	0	Genome	Bodily-fluids
Blood	Rod	116	0	0	Morphology	Bodily-fluids
Bodily-fluids	Hosts	1	34.4937	100	Hosts	Bodily-fluids
Bodily-fluids	MN4D	2	30.3489	87.9836	Network	Bodily-fluids
Bodily-fluids	Enveloped	3	12.8179	37.1602	Morphology	Bodily-fluids
Bodily-fluids	CC p3r	4	8.63919	25.0457	Dinucleotide	Bodily-fluids
Bodily-fluids	AG pr	5	7.75893	22.4937	Dinucleotide	Bodily-fluids
Bodily-fluids	MN3H	6	6.48791	18.8089	Network	Bodily-fluids
Bodily-fluids	GG	7	5.63346	16.3318	Dinucleotide	Bodily-fluids
Bodily-fluids	ORFs sense 450	8	4.6877	13.59	ORF composition	Bodily-fluids
Bodily-fluids	ATG 450	9	3.91042	11.3366	RSCU	Bodily-fluids
Bodily-fluids	MN4C	10	2.3505	6.81427	Network	Bodily-fluids
Bodily-fluids	TGG 450	11	2.29907	6.66518	RSCU	Bodily-fluids
Bodily-fluids	GG p2	12	2.20994	6.40679	Dinucleotide	Bodily-fluids
Bodily-fluids	T0	13	1.75446	5.08633	ORF overlap	Bodily-fluids
Bodily-fluids	AA pr	14	1.70658	4.94749	Dinucleotide	Bodily-fluids
Bodily-fluids	Hydroxyl	15	1.52632	4.42491	Amino acids	Bodily-fluids
Bodily-fluids	GG p3	16	1.38731	4.02191	Dinucleotide	Bodily-fluids
Bodily-fluids	TG pr	17	1.37313	3.98081	Dinucleotide	Bodily-fluids
Bodily-fluids	CTA 450	18	1.30728	3.7899	RSCU	Bodily-fluids
Bodily-fluids	CT	19	1.27901	3.70796	Dinucleotide	Bodily-fluids
Bodily-fluids	Polar 300	20	1.21546	3.52371	Amino acids	Bodily-fluids
Bodily-fluids	Length	21	1.21384	3.519	Genome	Bodily-fluids
Bodily-fluids	Small	22	1.16027	3.36372	Amino acids	Bodily-fluids
Bodily-fluids	Small 300	23	1.15026	3.3347	Amino acids	Bodily-fluids
Bodily-fluids	CA pr	24	1.13265	3.28364	Dinucleotide	Bodily-fluids
Bodily-fluids	GC	25	1.00214	2.90528	Dinucleotide	Bodily-fluids
Bodily-fluids	ATG 300	26	0.909301	2.63613	RSCU	Bodily-fluids
Bodily-fluids	CGC	27	0.880691	2.55319	RSCU	Bodily-fluids
Bodily-fluids	Icosahedral	28	0.740518	2.14682	Morphology	Bodily-fluids
Bodily-fluids	(-) charge	29	0.720855	2.08981	Amino acids	Bodily-fluids
Bodily-fluids	TAG 300	30	0.715279	2.07365	RSCU	Bodily-fluids
Bodily-fluids	AG	31	0.660114	1.91372	Dinucleotide	Bodily-fluids
Bodily-fluids	GGG 450	32	0.640574	1.85707	RSCU	Bodily-fluids
Bodily-fluids	ATT 450	33	0.572027	1.65835	RSCU	Bodily-fluids
Bodily-fluids	Pleomorphic	34	0.56586	1.64047	Morphology	Bodily-fluids
Bodily-fluids	TAA 300	35	0.450547	1.30617	RSCU	Bodily-fluids
Bodily-fluids	T0 300	36	0.405253	1.17486	ORF overlap	Bodily-fluids
Bodily-fluids	TTG 450	37	0.401986	1.16539	RSCU	Bodily-fluids
Bodily-fluids	TA	38	0.389581	1.12943	Dinucleotide	Bodily-fluids
Bodily-fluids	ORFs sense	39	0.377006	1.09297	ORF composition	Bodily-fluids
Bodily-fluids	AC pr	40	0.372459	1.07979	Dinucleotide	Bodily-fluids
Bodily-fluids	Neutral	41	0.34192	0.991253	Amino acids	Bodily-fluids
Bodily-fluids	CC p1r	42	0.309176	0.896326	Dinucleotide	Bodily-fluids
Bodily-fluids	TGC 300	43	0.30225	0.876246	RSCU	Bodily-fluids
Bodily-fluids	Sulfur	44	0.280299	0.812608	Amino acids	Bodily-fluids
Bodily-fluids	Hydrogen donor 450	45	0.259689	0.752859	Amino acids	Bodily-fluids
Bodily-fluids	GT	46	0.25332	0.734395	Dinucleotide	Bodily-fluids
Bodily-fluids	(-) Sense	47	0.236845	0.68663	Genome	Bodily-fluids
Bodily-fluids	Large	48	0.234299	0.67925	Amino acids	Bodily-fluids
Bodily-fluids	CTG 300	49	0.230368	0.667854	RSCU	Bodily-fluids
Bodily-fluids	CCT	50	0.229319	0.664815	RSCU	Bodily-fluids
Bodily-fluids	AA p1r	51	0.226265	0.65596	Dinucleotide	Bodily-fluids
Bodily-fluids	CCA 300	52	0.224274	0.650188	RSCU	Bodily-fluids
Bodily-fluids	CGA 450	53	0.21806	0.632174	RSCU	Bodily-fluids
Bodily-fluids	GA	54	0.215397	0.624452	Dinucleotide	Bodily-fluids
Bodily-fluids	CT p2	55	0.200277	0.580617	Dinucleotide	Bodily-fluids
Bodily-fluids	AGG	56	0.194451	0.563729	RSCU	Bodily-fluids
Bodily-fluids	CC	57	0.193693	0.561532	Dinucleotide	Bodily-fluids
Bodily-fluids	Polar	58	0.19024	0.551519	Amino acids	Bodily-fluids
Bodily-fluids	(+) charge 450	59	0.188684	0.547009	Amino acids	Bodily-fluids
Bodily-fluids	ACG 450	60	0.185296	0.537188	RSCU	Bodily-fluids
Bodily-fluids	CGA	61	0.180536	0.523386	RSCU	Bodily-fluids
Bodily-fluids	ATT	62	0.175953	0.510101	RSCU	Bodily-fluids
Bodily-fluids	CC p3	63	0.172741	0.500789	Dinucleotide	Bodily-fluids
Bodily-fluids	CAC	64	0.171793	0.49804	RSCU	Bodily-fluids
Bodily-fluids	GGA 300	65	0.171054	0.495897	RSCU	Bodily-fluids
Bodily-fluids	TTG 300	66	0.161783	0.469023	RSCU	Bodily-fluids
Bodily-fluids	ORFs sense 300	67	0.14337	0.415639	ORF composition	Bodily-fluids
Bodily-fluids	GGT 300	68	0.143211	0.41518	RSCU	Bodily-fluids
Bodily-fluids	TT	69	0.138287	0.400904	Dinucleotide	Bodily-fluids
Bodily-fluids	Sulfur 300	70	0.136412	0.395469	Amino acids	Bodily-fluids
Bodily-fluids	CTT 450	71	0.128389	0.37221	RSCU	Bodily-fluids
Bodily-fluids	CTG 450	72	0.11539	0.334525	RSCU	Bodily-fluids
Bodily-fluids	GTA 450	73	0.115358	0.33443	RSCU	Bodily-fluids
Bodily-fluids	GAC 450	74	0.112322	0.325629	RSCU	Bodily-fluids
Bodily-fluids	TCT	75	0.111563	0.32343	RSCU	Bodily-fluids
Bodily-fluids	ACG	76	0.108547	0.314686	RSCU	Bodily-fluids
Bodily-fluids	CGA 300	77	0.101466	0.294157	RSCU	Bodily-fluids
Bodily-fluids	AC	78	0.101269	0.293587	Dinucleotide	Bodily-fluids
Bodily-fluids	ACC 300	79	0.0946581	0.274421	RSCU	Bodily-fluids
Bodily-fluids	(+) charge	80	0.092016	0.266761	Amino acids	Bodily-fluids
Bodily-fluids	AA	81	0.0919544	0.266583	Dinucleotide	Bodily-fluids
Bodily-fluids	TTT 300	82	0.0889238	0.257797	RSCU	Bodily-fluids
Bodily-fluids	Aromatic	83	0.0851821	0.246949	Amino acids	Bodily-fluids
Bodily-fluids	T0 450	84	0.0826038	0.239475	ORF overlap	Bodily-fluids
Bodily-fluids	TGA 450	85	0.0776863	0.225219	RSCU	Bodily-fluids
Bodily-fluids	GCT	86	0.0686148	0.19892	RSCU	Bodily-fluids
Bodily-fluids	TC	87	0.0675542	0.195845	Dinucleotide	Bodily-fluids
Bodily-fluids	AGG 300	88	0.0632995	0.18351	RSCU	Bodily-fluids
Bodily-fluids	Aliphatic 450	89	0.0614937	0.178275	Amino acids	Bodily-fluids
Bodily-fluids	CTT 300	90	0.0609071	0.176574	RSCU	Bodily-fluids
Bodily-fluids	G	91	0.0604656	0.175294	Nucleotide	Bodily-fluids
Bodily-fluids	CTT	92	0.0601555	0.174396	RSCU	Bodily-fluids
Bodily-fluids	Very small 450	93	0.0599487	0.173796	Amino acids	Bodily-fluids
Bodily-fluids	Coverage sense 300	94	0.0506735	0.146906	ORF coverage	Bodily-fluids
Bodily-fluids	CA	95	0.0500088	0.144979	Dinucleotide	Bodily-fluids
Bodily-fluids	AC p2r	96	0.047538	0.137816	Dinucleotide	Bodily-fluids
Bodily-fluids	Hydrogen donor	97	0.0442291	0.128223	Amino acids	Bodily-fluids
Bodily-fluids	Aliphatic	98	0.0439939	0.127542	Amino acids	Bodily-fluids
Bodily-fluids	AGC 300	99	0.0435928	0.126379	RSCU	Bodily-fluids
Bodily-fluids	GTT 300	100	0.0433483	0.12567	RSCU	Bodily-fluids
Bodily-fluids	AG p1	101	0.0362978	0.10523	Dinucleotide	Bodily-fluids
Bodily-fluids	Spherical	102	0.0356115	0.103241	Morphology	Bodily-fluids
Bodily-fluids	CAG 450	103	0.0348761	0.101108	RSCU	Bodily-fluids
Bodily-fluids	CT p1	104	0.0345924	0.100286	Dinucleotide	Bodily-fluids
Bodily-fluids	TT p1r	105	0.0343359	0.0995423	Dinucleotide	Bodily-fluids
Bodily-fluids	CT p2r	106	0.0333914	0.0968043	Dinucleotide	Bodily-fluids
Bodily-fluids	ACC 450	107	0.0303366	0.087948	RSCU	Bodily-fluids
Bodily-fluids	TT p3r	108	0.025992	0.0753529	Dinucleotide	Bodily-fluids
Bodily-fluids	Sulfur 450	109	0.0242701	0.070361	Amino acids	Bodily-fluids
Bodily-fluids	TG p3	110	0.0227233	0.0658766	Dinucleotide	Bodily-fluids
Bodily-fluids	GTA	111	0.0184906	0.0536056	RSCU	Bodily-fluids
Bodily-fluids	GTT	112	0.0117727	0.0341298	RSCU	Bodily-fluids
Bodily-fluids	GAA 300	113	0.011512	0.0333743	RSCU	Bodily-fluids
Bodily-fluids	RT	114	0.00504947	0.0146388	Genome	Bodily-fluids
Bodily-fluids	Segmented	115	0	0	Genome	Bodily-fluids
Bodily-fluids	Rod	116	0	0	Morphology	Bodily-fluids
Brachycera-borne	Hosts	1	30.4719	100	Hosts	Arthropod-borne
Brachycera-borne	Polar 300	2	15.9679	52.4022	Amino acids	Arthropod-borne
Brachycera-borne	CC p3	3	13.668	44.8544	Dinucleotide	Arthropod-borne
Brachycera-borne	TAA 300	4	12.4746	40.9381	RSCU	Arthropod-borne
Brachycera-borne	Very small 450	5	10.7719	35.3502	Amino acids	Arthropod-borne
Brachycera-borne	GG	6	8.59593	28.2094	Dinucleotide	Arthropod-borne
Brachycera-borne	GG p3	7	6.51625	21.3845	Dinucleotide	Arthropod-borne
Brachycera-borne	GTA	8	3.71758	12.2	RSCU	Arthropod-borne
Brachycera-borne	Hydrogen donor	9	3.43515	11.2732	Amino acids	Arthropod-borne
Brachycera-borne	GA	10	2.7111	8.89707	Dinucleotide	Arthropod-borne
Brachycera-borne	Aromatic	11	2.53289	8.31224	Amino acids	Arthropod-borne
Brachycera-borne	ATT	12	2.30017	7.5485	RSCU	Arthropod-borne
Brachycera-borne	Hydrogen donor 450	13	1.87065	6.13895	Amino acids	Arthropod-borne
Brachycera-borne	Polar	14	1.59798	5.24411	Amino acids	Arthropod-borne
Brachycera-borne	TTT 300	15	1.54965	5.08552	RSCU	Arthropod-borne
Brachycera-borne	Large	16	1.45851	4.78642	Amino acids	Arthropod-borne
Brachycera-borne	ATG 450	17	1.05595	3.46534	RSCU	Arthropod-borne
Brachycera-borne	Sulfur 300	18	1.05352	3.45734	Amino acids	Arthropod-borne
Brachycera-borne	CT p1	19	0.981536	3.22112	Dinucleotide	Arthropod-borne
Brachycera-borne	TGG 450	20	0.972031	3.18993	RSCU	Arthropod-borne
Brachycera-borne	TG p3	21	0.870686	2.85734	Dinucleotide	Arthropod-borne
Brachycera-borne	TAG 300	22	0.772465	2.53501	RSCU	Arthropod-borne
Brachycera-borne	CT p2r	23	0.716118	2.3501	Dinucleotide	Arthropod-borne
Brachycera-borne	Sulfur	24	0.495676	1.62667	Amino acids	Arthropod-borne
Brachycera-borne	ATG 300	25	0.395575	1.29817	RSCU	Arthropod-borne
Brachycera-borne	GC	26	0.394715	1.29534	Dinucleotide	Arthropod-borne
Brachycera-borne	MN4D	27	0.382492	1.25523	Network	Arthropod-borne
Brachycera-borne	Icosahedral	28	0.351653	1.15402	Morphology	Arthropod-borne
Brachycera-borne	MN3H	29	0.266663	0.875114	Network	Arthropod-borne
Brachycera-borne	AA	30	0.264258	0.86722	Dinucleotide	Arthropod-borne
Brachycera-borne	ACC 300	31	0.25172	0.826073	RSCU	Arthropod-borne
Brachycera-borne	CCA 300	32	0.184936	0.606907	RSCU	Arthropod-borne
Brachycera-borne	Small	33	0.171803	0.563809	Amino acids	Arthropod-borne
Brachycera-borne	Aliphatic 450	34	0.167432	0.549463	Amino acids	Arthropod-borne
Brachycera-borne	CT p2	35	0.158944	0.521609	Dinucleotide	Arthropod-borne
Brachycera-borne	Spherical	36	0.157032	0.515335	Morphology	Arthropod-borne
Brachycera-borne	ORFs sense	37	0.156444	0.513404	ORF composition	Arthropod-borne
Brachycera-borne	Pleomorphic	38	0.154257	0.506229	Morphology	Arthropod-borne
Brachycera-borne	CA	39	0.153372	0.503325	Dinucleotide	Arthropod-borne
Brachycera-borne	CC p1r	40	0.152394	0.500113	Dinucleotide	Arthropod-borne
Brachycera-borne	T0	41	0.089513	0.293756	ORF overlap	Arthropod-borne
Brachycera-borne	TT p1r	42	0.0894853	0.293665	Dinucleotide	Arthropod-borne
Brachycera-borne	CTT 300	43	0.0849856	0.278899	RSCU	Arthropod-borne
Brachycera-borne	GGT 300	44	0.0796244	0.261305	RSCU	Arthropod-borne
Brachycera-borne	Aliphatic	45	0.0785914	0.257915	Amino acids	Arthropod-borne
Brachycera-borne	CA pr	46	0.0781511	0.25647	Dinucleotide	Arthropod-borne
Brachycera-borne	(-) charge	47	0.0738727	0.242429	Amino acids	Arthropod-borne
Brachycera-borne	GAA 300	48	0.0708928	0.23265	RSCU	Arthropod-borne
Brachycera-borne	AA pr	49	0.0698856	0.229345	Dinucleotide	Arthropod-borne
Brachycera-borne	GT	50	0.0670191	0.219938	Dinucleotide	Arthropod-borne
Brachycera-borne	CGA	51	0.0666142	0.218609	RSCU	Arthropod-borne
Brachycera-borne	MN4C	52	0.0600539	0.19708	Network	Arthropod-borne
Brachycera-borne	Neutral	53	0.0575181	0.188758	Amino acids	Arthropod-borne
Brachycera-borne	AC	54	0.053265	0.174801	Dinucleotide	Arthropod-borne
Brachycera-borne	CTT 450	55	0.0490447	0.160951	RSCU	Arthropod-borne
Brachycera-borne	TA	56	0.0476527	0.156383	Dinucleotide	Arthropod-borne
Brachycera-borne	TT p3r	57	0.0464429	0.152413	Dinucleotide	Arthropod-borne
Brachycera-borne	TGC 300	58	0.0383367	0.12581	RSCU	Arthropod-borne
Brachycera-borne	AGG 300	59	0.038255	0.125542	RSCU	Arthropod-borne
Brachycera-borne	AC pr	60	0.0369105	0.12113	Dinucleotide	Arthropod-borne
Brachycera-borne	AGC 300	61	0.0355278	0.116592	RSCU	Arthropod-borne
Brachycera-borne	Hydroxyl	62	0.0348483	0.114362	Amino acids	Arthropod-borne
Brachycera-borne	TC	63	0.0339621	0.111454	Dinucleotide	Arthropod-borne
Brachycera-borne	GCT	64	0.0318583	0.10455	RSCU	Arthropod-borne
Brachycera-borne	GTA 450	65	0.0302279	0.0991993	RSCU	Arthropod-borne
Brachycera-borne	TTG 450	66	0.0259283	0.0850892	RSCU	Arthropod-borne
Brachycera-borne	Small 300	67	0.0255973	0.0840031	Amino acids	Arthropod-borne
Brachycera-borne	CGC	68	0.0250674	0.0822639	RSCU	Arthropod-borne
Brachycera-borne	AG	69	0.0241195	0.0791534	Dinucleotide	Arthropod-borne
Brachycera-borne	CTG 450	70	0.0237323	0.0778827	RSCU	Arthropod-borne
Brachycera-borne	ATT 450	71	0.0235099	0.0771527	RSCU	Arthropod-borne
Brachycera-borne	CTA 450	72	0.022214	0.0729	RSCU	Arthropod-borne
Brachycera-borne	G	73	0.0212913	0.0698721	Nucleotide	Arthropod-borne
Brachycera-borne	CC p3r	74	0.0176907	0.0580557	Dinucleotide	Arthropod-borne
Brachycera-borne	ORFs sense 300	75	0.0172114	0.0564829	ORF composition	Arthropod-borne
Brachycera-borne	AG pr	76	0.0159829	0.0524514	Dinucleotide	Arthropod-borne
Brachycera-borne	AA p1r	77	0.0158356	0.0519679	Dinucleotide	Arthropod-borne
Brachycera-borne	CCT	78	0.0129161	0.0423868	RSCU	Arthropod-borne
Brachycera-borne	CT	79	0.0124973	0.0410127	Dinucleotide	Arthropod-borne
Brachycera-borne	T0 450	80	0.00858706	0.0281803	ORF overlap	Arthropod-borne
Brachycera-borne	(+) charge 450	81	0.00825407	0.0270875	Amino acids	Arthropod-borne
Brachycera-borne	GTT	82	0.00786892	0.0258236	RSCU	Arthropod-borne
Brachycera-borne	CGA 300	83	0.00633484	0.0207891	RSCU	Arthropod-borne
Brachycera-borne	CC	84	0.00581067	0.019069	Dinucleotide	Arthropod-borne
Brachycera-borne	Coverage sense 300	85	0.0056516	0.0185469	ORF coverage	Arthropod-borne
Brachycera-borne	TGA 450	86	0.00505937	0.0166034	RSCU	Arthropod-borne
Brachycera-borne	ORFs sense 450	87	0.00427924	0.0140432	ORF composition	Arthropod-borne
Brachycera-borne	AGG	88	0.00338871	0.0111208	RSCU	Arthropod-borne
Brachycera-borne	TT	89	0.00292627	0.00960318	Dinucleotide	Arthropod-borne
Brachycera-borne	TCT	90	0.00286907	0.00941546	RSCU	Arthropod-borne
Brachycera-borne	ACC 450	91	0	0	RSCU	Arthropod-borne
Brachycera-borne	ACG 450	92	0	0	RSCU	Arthropod-borne
Brachycera-borne	ACG	93	0	0	RSCU	Arthropod-borne
Brachycera-borne	AC p2r	94	0	0	Dinucleotide	Arthropod-borne
Brachycera-borne	AG p1	95	0	0	Dinucleotide	Arthropod-borne
Brachycera-borne	CAC	96	0	0	RSCU	Arthropod-borne
Brachycera-borne	CAG 450	97	0	0	RSCU	Arthropod-borne
Brachycera-borne	CGA 450	98	0	0	RSCU	Arthropod-borne
Brachycera-borne	CTG 300	99	0	0	RSCU	Arthropod-borne
Brachycera-borne	CTT	100	0	0	RSCU	Arthropod-borne
Brachycera-borne	GAC 450	101	0	0	RSCU	Arthropod-borne
Brachycera-borne	GGA 300	102	0	0	RSCU	Arthropod-borne
Brachycera-borne	GGG 450	103	0	0	RSCU	Arthropod-borne
Brachycera-borne	GG p2	104	0	0	Dinucleotide	Arthropod-borne
Brachycera-borne	GTT 300	105	0	0	RSCU	Arthropod-borne
Brachycera-borne	TG pr	106	0	0	Dinucleotide	Arthropod-borne
Brachycera-borne	TTG 300	107	0	0	RSCU	Arthropod-borne
Brachycera-borne	(+) charge	108	0	0	Amino acids	Arthropod-borne
Brachycera-borne	Sulfur 450	109	0	0	Amino acids	Arthropod-borne
Brachycera-borne	Enveloped	110	0	0	Morphology	Arthropod-borne
Brachycera-borne	Segmented	111	0	0	Genome	Arthropod-borne
Brachycera-borne	RT	112	0	0	Genome	Arthropod-borne
Brachycera-borne	Length	113	0	0	Genome	Arthropod-borne
Brachycera-borne	(-) Sense	114	0	0	Genome	Arthropod-borne
Brachycera-borne	Rod	115	0	0	Morphology	Arthropod-borne
Brachycera-borne	T0 300	116	0	0	ORF overlap	Arthropod-borne
Circulative	Hosts	1	80.5897	100	Hosts	Vectoring mechanism
Circulative	MN4D	2	43.6958	54.2201	Network	Vectoring mechanism
Circulative	MN3H	3	10.0116	12.4229	Network	Vectoring mechanism
Circulative	TT	4	3.89445	4.83244	Dinucleotide	Vectoring mechanism
Circulative	Length	5	2.89842	3.59652	Genome	Vectoring mechanism
Circulative	MN4C	6	2.39454	2.97128	Network	Vectoring mechanism
Circulative	ATT	7	2.37021	2.94109	RSCU	Vectoring mechanism
Circulative	ORFs sense	8	2.20254	2.73303	ORF composition	Vectoring mechanism
Circulative	AA pr	9	1.12223	1.39252	Dinucleotide	Vectoring mechanism
Circulative	Sulfur 450	10	1.06352	1.31967	Amino acids	Vectoring mechanism
Circulative	Icosahedral	11	0.914263	1.13447	Morphology	Vectoring mechanism
Circulative	Segmented	12	0.594438	0.73761	Genome	Vectoring mechanism
Circulative	T0 300	13	0.593667	0.736654	ORF overlap	Vectoring mechanism
Circulative	Spherical	14	0.567032	0.703603	Morphology	Vectoring mechanism
Circulative	AGG 300	15	0.551484	0.68431	RSCU	Vectoring mechanism
Circulative	T0 450	16	0.475498	0.590024	ORF overlap	Vectoring mechanism
Circulative	TA	17	0.412128	0.51139	Dinucleotide	Vectoring mechanism
Circulative	CTT 450	18	0.342215	0.424639	RSCU	Vectoring mechanism
Circulative	Large	19	0.327768	0.406712	Amino acids	Vectoring mechanism
Circulative	Enveloped	20	0.316414	0.392623	Morphology	Vectoring mechanism
Circulative	AA	21	0.298333	0.370188	Dinucleotide	Vectoring mechanism
Circulative	TTG 300	22	0.282866	0.350996	RSCU	Vectoring mechanism
Circulative	CA pr	23	0.241306	0.299426	Dinucleotide	Vectoring mechanism
Circulative	AC	24	0.240541	0.298476	Dinucleotide	Vectoring mechanism
Circulative	Coverage sense 300	25	0.23801	0.295336	ORF coverage	Vectoring mechanism
Circulative	CGA	26	0.217895	0.270376	RSCU	Vectoring mechanism
Circulative	AGG	27	0.213881	0.265395	RSCU	Vectoring mechanism
Circulative	(-) Sense	28	0.18356	0.227771	Genome	Vectoring mechanism
Circulative	AC pr	29	0.182321	0.226234	Dinucleotide	Vectoring mechanism
Circulative	ORFs sense 300	30	0.152141	0.188785	ORF composition	Vectoring mechanism
Circulative	ORFs sense 450	31	0.12937	0.160529	ORF composition	Vectoring mechanism
Circulative	TT p1r	32	0.119865	0.148735	Dinucleotide	Vectoring mechanism
Circulative	TGG 450	33	0.111217	0.138005	RSCU	Vectoring mechanism
Circulative	CTG 450	34	0.10179	0.126306	RSCU	Vectoring mechanism
Circulative	Sulfur 300	35	0.0991944	0.123086	Amino acids	Vectoring mechanism
Circulative	TTT 300	36	0.0969896	0.12035	RSCU	Vectoring mechanism
Circulative	GA	37	0.0928486	0.115211	Dinucleotide	Vectoring mechanism
Circulative	CAG 450	38	0.0905851	0.112403	RSCU	Vectoring mechanism
Circulative	GAC 450	39	0.0872581	0.108275	RSCU	Vectoring mechanism
Circulative	Sulfur	40	0.0783134	0.0971755	Amino acids	Vectoring mechanism
Circulative	CGA 450	41	0.0753081	0.0934464	RSCU	Vectoring mechanism
Circulative	CGA 300	42	0.0692397	0.0859163	RSCU	Vectoring mechanism
Circulative	CC p3	43	0.0685597	0.0850725	Dinucleotide	Vectoring mechanism
Circulative	GGT 300	44	0.0660767	0.0819915	RSCU	Vectoring mechanism
Circulative	CT	45	0.0638975	0.0792874	Dinucleotide	Vectoring mechanism
Circulative	Hydroxyl	46	0.0632197	0.0784463	Amino acids	Vectoring mechanism
Circulative	TTG 450	47	0.0571018	0.070855	RSCU	Vectoring mechanism
Circulative	CTA 450	48	0.056283	0.069839	RSCU	Vectoring mechanism
Circulative	AG pr	49	0.0556313	0.0690302	Dinucleotide	Vectoring mechanism
Circulative	Aliphatic 450	50	0.0473367	0.0587379	Amino acids	Vectoring mechanism
Circulative	CTT 300	51	0.0473114	0.0587065	RSCU	Vectoring mechanism
Circulative	(+) charge	52	0.0430579	0.0534285	Amino acids	Vectoring mechanism
Circulative	AC p2r	53	0.0391301	0.0485547	Dinucleotide	Vectoring mechanism
Circulative	Hydrogen donor	54	0.0377508	0.0468432	Amino acids	Vectoring mechanism
Circulative	ACG	55	0.0328878	0.0408089	RSCU	Vectoring mechanism
Circulative	CAC	56	0.0312399	0.0387641	RSCU	Vectoring mechanism
Circulative	Aromatic	57	0.03116	0.038665	Amino acids	Vectoring mechanism
Circulative	Small	58	0.0310314	0.0385054	Amino acids	Vectoring mechanism
Circulative	TAG 300	59	0.0277407	0.0344221	RSCU	Vectoring mechanism
Circulative	CCA 300	60	0.0271066	0.0336354	RSCU	Vectoring mechanism
Circulative	CTT	61	0.0249405	0.0309475	RSCU	Vectoring mechanism
Circulative	ATG 450	62	0.0238374	0.0295788	RSCU	Vectoring mechanism
Circulative	(-) charge	63	0.0230188	0.0285629	Amino acids	Vectoring mechanism
Circulative	Small 300	64	0.0221006	0.0274236	Amino acids	Vectoring mechanism
Circulative	CCT	65	0.0217911	0.0270395	RSCU	Vectoring mechanism
Circulative	CC	66	0.0214658	0.0266359	Dinucleotide	Vectoring mechanism
Circulative	ACC 300	67	0.020756	0.0257552	RSCU	Vectoring mechanism
Circulative	AG	68	0.0206388	0.0256097	Dinucleotide	Vectoring mechanism
Circulative	Polar 300	69	0.0168099	0.0208586	Amino acids	Vectoring mechanism
Circulative	CGC	70	0.0161279	0.0200123	RSCU	Vectoring mechanism
Circulative	T0	71	0.0161256	0.0200095	ORF overlap	Vectoring mechanism
Circulative	GAA 300	72	0.0155428	0.0192863	RSCU	Vectoring mechanism
Circulative	CC p3r	73	0.0150344	0.0186555	Dinucleotide	Vectoring mechanism
Circulative	GG p2	74	0.0143137	0.0177612	Dinucleotide	Vectoring mechanism
Circulative	ATT 450	75	0.0137206	0.0170253	RSCU	Vectoring mechanism
Circulative	GG	76	0.0133951	0.0166214	Dinucleotide	Vectoring mechanism
Circulative	CC p1r	77	0.0111286	0.013809	Dinucleotide	Vectoring mechanism
Circulative	TT p3r	78	0.0100632	0.012487	Dinucleotide	Vectoring mechanism
Circulative	TC	79	0.00962476	0.0119429	Dinucleotide	Vectoring mechanism
Circulative	Very small 450	80	0.00904395	0.0112222	Amino acids	Vectoring mechanism
Circulative	GG p3	81	0.0089619	0.0111204	Dinucleotide	Vectoring mechanism
Circulative	Aliphatic	82	0.00883697	0.0109654	Amino acids	Vectoring mechanism
Circulative	CTG 300	83	0.00862212	0.0106988	RSCU	Vectoring mechanism
Circulative	CT p2r	84	0.00750555	0.00931329	Dinucleotide	Vectoring mechanism
Circulative	ACC 450	85	0.00746351	0.00926112	RSCU	Vectoring mechanism
Circulative	GC	86	0.00661904	0.00821325	Dinucleotide	Vectoring mechanism
Circulative	(+) charge 450	87	0.005924	0.00735081	Amino acids	Vectoring mechanism
Circulative	TAA 300	88	0.00569449	0.00706603	RSCU	Vectoring mechanism
Circulative	GCT	89	0.0053537	0.00664316	RSCU	Vectoring mechanism
Circulative	CT p1	90	0.00507711	0.00629996	Dinucleotide	Vectoring mechanism
Circulative	CA	91	0.0050569	0.00627488	Dinucleotide	Vectoring mechanism
Circulative	Neutral	92	0.00455458	0.00565157	Amino acids	Vectoring mechanism
Circulative	TGA 450	93	0.00452755	0.00561803	RSCU	Vectoring mechanism
Circulative	AA p1r	94	0.00426145	0.00528784	Dinucleotide	Vectoring mechanism
Circulative	GGA 300	95	0.00419513	0.00520554	RSCU	Vectoring mechanism
Circulative	TG pr	96	0.00398061	0.00493936	Dinucleotide	Vectoring mechanism
Circulative	Polar	97	0.00359167	0.00445674	Amino acids	Vectoring mechanism
Circulative	CT p2	98	0.00275432	0.00341771	Dinucleotide	Vectoring mechanism
Circulative	AG p1	99	0.00275077	0.00341331	Dinucleotide	Vectoring mechanism
Circulative	AGC 300	100	0.00270051	0.00335094	RSCU	Vectoring mechanism
Circulative	GGG 450	101	0.00231406	0.00287141	RSCU	Vectoring mechanism
Circulative	GTA 450	102	0.0021326	0.00264624	RSCU	Vectoring mechanism
Circulative	GTA	103	0.00201709	0.00250291	RSCU	Vectoring mechanism
Circulative	TCT	104	0.00111258	0.00138055	RSCU	Vectoring mechanism
Circulative	GTT	105	0.00109703	0.00136125	RSCU	Vectoring mechanism
Circulative	ACG 450	106	0	0	RSCU	Vectoring mechanism
Circulative	ATG 300	107	0	0	RSCU	Vectoring mechanism
Circulative	GTT 300	108	0	0	RSCU	Vectoring mechanism
Circulative	GT	109	0	0	Dinucleotide	Vectoring mechanism
Circulative	G	110	0	0	Nucleotide	Vectoring mechanism
Circulative	TGC 300	111	0	0	RSCU	Vectoring mechanism
Circulative	TG p3	112	0	0	Dinucleotide	Vectoring mechanism
Circulative	Hydrogen donor 450	113	0	0	Amino acids	Vectoring mechanism
Circulative	RT	114	0	0	Genome	Vectoring mechanism
Circulative	Pleomorphic	115	0	0	Morphology	Vectoring mechanism
Circulative	Rod	116	0	0	Morphology	Vectoring mechanism
Cohabitation	Hosts	1	66.8785	100	Hosts	Environmental
Cohabitation	TT	2	9.87225	14.7615	Dinucleotide	Environmental
Cohabitation	GAC 450	3	8.75685	13.0937	RSCU	Environmental
Cohabitation	Aromatic	4	6.84908	10.2411	Amino acids	Environmental
Cohabitation	CTG 450	5	6.59744	9.86483	RSCU	Environmental
Cohabitation	Hydroxyl	6	5.81643	8.69702	Amino acids	Environmental
Cohabitation	MN4D	7	5.07509	7.58852	Network	Environmental
Cohabitation	GTT	8	2.7046	4.04405	RSCU	Environmental
Cohabitation	CT	9	2.39115	3.57536	Dinucleotide	Environmental
Cohabitation	TT p3r	10	2.28127	3.41107	Dinucleotide	Environmental
Cohabitation	TGG 450	11	2.07401	3.10117	RSCU	Environmental
Cohabitation	CTG 300	12	2.03245	3.03903	RSCU	Environmental
Cohabitation	Polar	13	1.33329	1.9936	Amino acids	Environmental
Cohabitation	T0	14	1.33162	1.9911	ORF overlap	Environmental
Cohabitation	AA p1r	15	1.30287	1.94812	Dinucleotide	Environmental
Cohabitation	GCT	16	1.26889	1.8973	RSCU	Environmental
Cohabitation	CTT 300	17	1.20731	1.80523	RSCU	Environmental
Cohabitation	CAG 450	18	1.13905	1.70316	RSCU	Environmental
Cohabitation	CT p2	19	0.841645	1.25847	Dinucleotide	Environmental
Cohabitation	CTT	20	0.837793	1.25271	RSCU	Environmental
Cohabitation	TG pr	21	0.768226	1.14869	Dinucleotide	Environmental
Cohabitation	CC p3	22	0.494184	0.738929	Dinucleotide	Environmental
Cohabitation	AGG	23	0.435515	0.651203	RSCU	Environmental
Cohabitation	ATG 300	24	0.360156	0.538523	RSCU	Environmental
Cohabitation	Hydrogen donor 450	25	0.315603	0.471905	Amino acids	Environmental
Cohabitation	TGC 300	26	0.269071	0.402328	RSCU	Environmental
Cohabitation	CGA 450	27	0.212924	0.318374	RSCU	Environmental
Cohabitation	Hydrogen donor	28	0.207082	0.30964	Amino acids	Environmental
Cohabitation	TAG 300	29	0.201433	0.301192	RSCU	Environmental
Cohabitation	GC	30	0.193991	0.290065	Dinucleotide	Environmental
Cohabitation	(+) charge	31	0.147395	0.220392	Amino acids	Environmental
Cohabitation	CTT 450	32	0.136905	0.204707	RSCU	Environmental
Cohabitation	ORFs sense 300	33	0.121681	0.181943	ORF composition	Environmental
Cohabitation	CGC	34	0.119896	0.179275	RSCU	Environmental
Cohabitation	(+) charge 450	35	0.104823	0.156736	Amino acids	Environmental
Cohabitation	AG pr	36	0.0954485	0.142719	Dinucleotide	Environmental
Cohabitation	TG p3	37	0.0917262	0.137153	Dinucleotide	Environmental
Cohabitation	AC pr	38	0.0758063	0.113349	Dinucleotide	Environmental
Cohabitation	AC	39	0.0741864	0.110927	Dinucleotide	Environmental
Cohabitation	Spherical	40	0.0726501	0.10863	Morphology	Environmental
Cohabitation	GA	41	0.0704825	0.105389	Dinucleotide	Environmental
Cohabitation	GGA 300	42	0.0699714	0.104625	RSCU	Environmental
Cohabitation	AG	43	0.0660488	0.0987595	Dinucleotide	Environmental
Cohabitation	CA pr	44	0.0654181	0.0978164	Dinucleotide	Environmental
Cohabitation	Very small 450	45	0.0648911	0.0970283	Amino acids	Environmental
Cohabitation	ORFs sense	46	0.0587672	0.0878717	ORF composition	Environmental
Cohabitation	GG	47	0.0586653	0.0877193	Dinucleotide	Environmental
Cohabitation	CGA 300	48	0.0572584	0.0856156	RSCU	Environmental
Cohabitation	AGG 300	49	0.0571695	0.0854826	RSCU	Environmental
Cohabitation	Aliphatic 450	50	0.0556455	0.0832039	Amino acids	Environmental
Cohabitation	AA pr	51	0.0475539	0.071105	Dinucleotide	Environmental
Cohabitation	GAA 300	52	0.0462066	0.0690904	RSCU	Environmental
Cohabitation	ORFs sense 450	53	0.0449364	0.0671911	ORF composition	Environmental
Cohabitation	CC	54	0.0437731	0.0654517	Dinucleotide	Environmental
Cohabitation	CA	55	0.0342918	0.0512748	Dinucleotide	Environmental
Cohabitation	Length	56	0.0339907	0.0508246	Genome	Environmental
Cohabitation	CC p1r	57	0.0298361	0.0446124	Dinucleotide	Environmental
Cohabitation	AA	58	0.0237911	0.0355737	Dinucleotide	Environmental
Cohabitation	CGA	59	0.0230276	0.034432	RSCU	Environmental
Cohabitation	Neutral	60	0.0221173	0.0330709	Amino acids	Environmental
Cohabitation	TC	61	0.0216805	0.0324177	Dinucleotide	Environmental
Cohabitation	TGA 450	62	0.0211566	0.0316345	RSCU	Environmental
Cohabitation	TTT 300	63	0.0144158	0.0215553	RSCU	Environmental
Cohabitation	TA	64	0.0133652	0.0199843	Dinucleotide	Environmental
Cohabitation	CT p1	65	0.0121681	0.0181943	Dinucleotide	Environmental
Cohabitation	Small	66	0.0120917	0.0180802	Amino acids	Environmental
Cohabitation	TTG 450	67	0.0118668	0.0177438	RSCU	Environmental
Cohabitation	TTG 300	68	0.0117496	0.0175686	RSCU	Environmental
Cohabitation	ACG 450	69	0.0114656	0.0171439	RSCU	Environmental
Cohabitation	GG p3	70	0.0109968	0.0164429	Dinucleotide	Environmental
Cohabitation	GGG 450	71	0.0108258	0.0161872	RSCU	Environmental
Cohabitation	Aliphatic	72	0.0107011	0.0160008	Amino acids	Environmental
Cohabitation	GT	73	0.0105345	0.0157518	Dinucleotide	Environmental
Cohabitation	Polar 300	74	0.00993447	0.0148545	Amino acids	Environmental
Cohabitation	ACC 300	75	0.00991695	0.0148283	RSCU	Environmental
Cohabitation	GTA 450	76	0.00979377	0.0146441	RSCU	Environmental
Cohabitation	Coverage sense 300	77	0.00963083	0.0144005	ORF coverage	Environmental
Cohabitation	CCT	78	0.00940113	0.014057	RSCU	Environmental
Cohabitation	CT p2r	79	0.00836565	0.0125087	Dinucleotide	Environmental
Cohabitation	TCT	80	0.00817214	0.0122194	RSCU	Environmental
Cohabitation	Segmented	81	0.00655464	0.00980083	Genome	Environmental
Cohabitation	Sulfur 450	82	0.00621126	0.00928738	Amino acids	Environmental
Cohabitation	Small 300	83	0.00494991	0.00740136	Amino acids	Environmental
Cohabitation	Sulfur 300	84	0.00432094	0.00646089	Amino acids	Environmental
Cohabitation	GTA	85	0.00382913	0.00572551	RSCU	Environmental
Cohabitation	CCA 300	86	0.0037958	0.00567567	RSCU	Environmental
Cohabitation	G	87	0.00335815	0.00502127	Nucleotide	Environmental
Cohabitation	CAC	88	0.00332086	0.00496552	RSCU	Environmental
Cohabitation	CTA 450	89	0.00157825	0.00235987	RSCU	Environmental
Cohabitation	ACC 450	90	0	0	RSCU	Environmental
Cohabitation	ACG	91	0	0	RSCU	Environmental
Cohabitation	AC p2r	92	0	0	Dinucleotide	Environmental
Cohabitation	AGC 300	93	0	0	RSCU	Environmental
Cohabitation	AG p1	94	0	0	Dinucleotide	Environmental
Cohabitation	ATG 450	95	0	0	RSCU	Environmental
Cohabitation	ATT 450	96	0	0	RSCU	Environmental
Cohabitation	ATT	97	0	0	RSCU	Environmental
Cohabitation	CC p3r	98	0	0	Dinucleotide	Environmental
Cohabitation	GGT 300	99	0	0	RSCU	Environmental
Cohabitation	GG p2	100	0	0	Dinucleotide	Environmental
Cohabitation	GTT 300	101	0	0	RSCU	Environmental
Cohabitation	TAA 300	102	0	0	RSCU	Environmental
Cohabitation	TT p1r	103	0	0	Dinucleotide	Environmental
Cohabitation	(-) charge	104	0	0	Amino acids	Environmental
Cohabitation	Sulfur	105	0	0	Amino acids	Environmental
Cohabitation	Large	106	0	0	Amino acids	Environmental
Cohabitation	Enveloped	107	0	0	Morphology	Environmental
Cohabitation	Icosahedral	108	0	0	Morphology	Environmental
Cohabitation	RT	109	0	0	Genome	Environmental
Cohabitation	MN3H	110	0	0	Network	Environmental
Cohabitation	MN4C	111	0	0	Network	Environmental
Cohabitation	(-) Sense	112	0	0	Genome	Environmental
Cohabitation	Pleomorphic	113	0	0	Morphology	Environmental
Cohabitation	Rod	114	0	0	Morphology	Environmental
Cohabitation	T0 300	115	0	0	ORF overlap	Environmental
Cohabitation	T0 450	116	0	0	ORF overlap	Environmental
Coleoptera-borne	MN4D	1	45.0293	100	Network	Arthropod-borne
Coleoptera-borne	Hosts	2	23.9635	53.2175	Hosts	Arthropod-borne
Coleoptera-borne	Icosahedral	3	9.82953	21.8292	Morphology	Arthropod-borne
Coleoptera-borne	Length	4	8.46876	18.8072	Genome	Arthropod-borne
Coleoptera-borne	GGG 450	5	7.60361	16.8859	RSCU	Arthropod-borne
Coleoptera-borne	TGG 450	6	6.2254	13.8252	RSCU	Arthropod-borne
Coleoptera-borne	Spherical	7	4.36966	9.70405	Morphology	Arthropod-borne
Coleoptera-borne	CGA	8	4.35079	9.66213	RSCU	Arthropod-borne
Coleoptera-borne	TT	9	3.0277	6.72386	Dinucleotide	Arthropod-borne
Coleoptera-borne	Neutral	10	1.87944	4.17381	Amino acids	Arthropod-borne
Coleoptera-borne	TT p3r	11	1.8054	4.00939	Dinucleotide	Arthropod-borne
Coleoptera-borne	AGG 300	12	1.76169	3.91233	RSCU	Arthropod-borne
Coleoptera-borne	ORFs sense	13	1.73706	3.85762	ORF composition	Arthropod-borne
Coleoptera-borne	CGC	14	1.62918	3.61804	RSCU	Arthropod-borne
Coleoptera-borne	TTG 450	15	1.37989	3.06442	RSCU	Arthropod-borne
Coleoptera-borne	Large	16	0.815153	1.81027	Amino acids	Arthropod-borne
Coleoptera-borne	CGA 300	17	0.696942	1.54775	RSCU	Arthropod-borne
Coleoptera-borne	GT	18	0.472878	1.05016	Dinucleotide	Arthropod-borne
Coleoptera-borne	ORFs sense 450	19	0.408749	0.907741	ORF composition	Arthropod-borne
Coleoptera-borne	CAG 450	20	0.398313	0.884564	RSCU	Arthropod-borne
Coleoptera-borne	AC	21	0.35758	0.794106	Dinucleotide	Arthropod-borne
Coleoptera-borne	Very small 450	22	0.332927	0.739356	Amino acids	Arthropod-borne
Coleoptera-borne	Aliphatic	23	0.314681	0.698835	Amino acids	Arthropod-borne
Coleoptera-borne	TGC 300	24	0.277451	0.616157	RSCU	Arthropod-borne
Coleoptera-borne	T0 300	25	0.27112	0.602097	ORF overlap	Arthropod-borne
Coleoptera-borne	CTG 450	26	0.270618	0.600983	RSCU	Arthropod-borne
Coleoptera-borne	Polar 300	27	0.247773	0.550249	Amino acids	Arthropod-borne
Coleoptera-borne	CTG 300	28	0.228877	0.508286	RSCU	Arthropod-borne
Coleoptera-borne	AA p1r	29	0.203071	0.450975	Dinucleotide	Arthropod-borne
Coleoptera-borne	CC	30	0.184497	0.409727	Dinucleotide	Arthropod-borne
Coleoptera-borne	CGA 450	31	0.173963	0.386334	RSCU	Arthropod-borne
Coleoptera-borne	(+) charge 450	32	0.170987	0.379723	Amino acids	Arthropod-borne
Coleoptera-borne	Small	33	0.155124	0.344497	Amino acids	Arthropod-borne
Coleoptera-borne	CTA 450	34	0.15247	0.338601	RSCU	Arthropod-borne
Coleoptera-borne	AGG	35	0.144546	0.321003	RSCU	Arthropod-borne
Coleoptera-borne	Sulfur	36	0.143193	0.317999	Amino acids	Arthropod-borne
Coleoptera-borne	Hydrogen donor 450	37	0.134818	0.299401	Amino acids	Arthropod-borne
Coleoptera-borne	GG p3	38	0.13177	0.292631	Dinucleotide	Arthropod-borne
Coleoptera-borne	GTA	39	0.128583	0.285555	RSCU	Arthropod-borne
Coleoptera-borne	CCT	40	0.127504	0.283157	RSCU	Arthropod-borne
Coleoptera-borne	ACC 450	41	0.119352	0.265054	RSCU	Arthropod-borne
Coleoptera-borne	AA pr	42	0.119059	0.264404	Dinucleotide	Arthropod-borne
Coleoptera-borne	Hydrogen donor	43	0.116198	0.25805	Amino acids	Arthropod-borne
Coleoptera-borne	CTT 300	44	0.114006	0.253183	RSCU	Arthropod-borne
Coleoptera-borne	AC p2r	45	0.105074	0.233346	Dinucleotide	Arthropod-borne
Coleoptera-borne	T0	46	0.0988046	0.219423	ORF overlap	Arthropod-borne
Coleoptera-borne	Small 300	47	0.0917819	0.203827	Amino acids	Arthropod-borne
Coleoptera-borne	(-) charge	48	0.0889493	0.197537	Amino acids	Arthropod-borne
Coleoptera-borne	ATT 450	49	0.0806781	0.179168	RSCU	Arthropod-borne
Coleoptera-borne	Aromatic	50	0.0781887	0.17364	Amino acids	Arthropod-borne
Coleoptera-borne	TA	51	0.0705766	0.156735	Dinucleotide	Arthropod-borne
Coleoptera-borne	AGC 300	52	0.0671338	0.149089	RSCU	Arthropod-borne
Coleoptera-borne	ORFs sense 300	53	0.0664628	0.147599	ORF composition	Arthropod-borne
Coleoptera-borne	ACC 300	54	0.0646546	0.143583	RSCU	Arthropod-borne
Coleoptera-borne	(+) charge	55	0.0624667	0.138725	Amino acids	Arthropod-borne
Coleoptera-borne	CA pr	56	0.0611707	0.135847	Dinucleotide	Arthropod-borne
Coleoptera-borne	AG	57	0.059722	0.132629	Dinucleotide	Arthropod-borne
Coleoptera-borne	GGT 300	58	0.0594205	0.13196	RSCU	Arthropod-borne
Coleoptera-borne	CAC	59	0.0521703	0.115859	RSCU	Arthropod-borne
Coleoptera-borne	CT p2r	60	0.0509198	0.113081	Dinucleotide	Arthropod-borne
Coleoptera-borne	GCT	61	0.0498088	0.110614	RSCU	Arthropod-borne
Coleoptera-borne	GA	62	0.0496396	0.110239	Dinucleotide	Arthropod-borne
Coleoptera-borne	CC p3r	63	0.0474784	0.105439	Dinucleotide	Arthropod-borne
Coleoptera-borne	TT p1r	64	0.0457525	0.101606	Dinucleotide	Arthropod-borne
Coleoptera-borne	MN3H	65	0.0455324	0.101117	Network	Arthropod-borne
Coleoptera-borne	TTG 300	66	0.0434263	0.0964402	RSCU	Arthropod-borne
Coleoptera-borne	TG p3	67	0.0421856	0.0936848	Dinucleotide	Arthropod-borne
Coleoptera-borne	GTT	68	0.0420998	0.0934944	RSCU	Arthropod-borne
Coleoptera-borne	Hydroxyl	69	0.0417138	0.0926371	Amino acids	Arthropod-borne
Coleoptera-borne	CT p1	70	0.0400249	0.0888864	Dinucleotide	Arthropod-borne
Coleoptera-borne	CT	71	0.0392119	0.0870808	Dinucleotide	Arthropod-borne
Coleoptera-borne	TC	72	0.038473	0.08544	Dinucleotide	Arthropod-borne
Coleoptera-borne	AC pr	73	0.0365237	0.081111	Dinucleotide	Arthropod-borne
Coleoptera-borne	CC p3	74	0.0359973	0.079942	Dinucleotide	Arthropod-borne
Coleoptera-borne	CTT 450	75	0.0357528	0.0793991	RSCU	Arthropod-borne
Coleoptera-borne	TAG 300	76	0.0319537	0.0709621	RSCU	Arthropod-borne
Coleoptera-borne	GTA 450	77	0.0315105	0.0699777	RSCU	Arthropod-borne
Coleoptera-borne	GTT 300	78	0.0300262	0.0666815	RSCU	Arthropod-borne
Coleoptera-borne	Polar	79	0.0289293	0.0642456	Amino acids	Arthropod-borne
Coleoptera-borne	CT p2	80	0.0282521	0.0627416	Dinucleotide	Arthropod-borne
Coleoptera-borne	AG p1	81	0.0254702	0.0565636	Dinucleotide	Arthropod-borne
Coleoptera-borne	GAA 300	82	0.0252487	0.0560717	RSCU	Arthropod-borne
Coleoptera-borne	CTT	83	0.0251896	0.0559405	RSCU	Arthropod-borne
Coleoptera-borne	TCT	84	0.0237294	0.0526977	RSCU	Arthropod-borne
Coleoptera-borne	GC	85	0.0219829	0.0488192	Dinucleotide	Arthropod-borne
Coleoptera-borne	Aliphatic 450	86	0.0219254	0.0486915	Amino acids	Arthropod-borne
Coleoptera-borne	T0 450	87	0.0209913	0.046617	ORF overlap	Arthropod-borne
Coleoptera-borne	Coverage sense 300	88	0.0205504	0.0456379	ORF coverage	Arthropod-borne
Coleoptera-borne	ACG	89	0.0204316	0.0453739	RSCU	Arthropod-borne
Coleoptera-borne	TGA 450	90	0.0107957	0.0239748	RSCU	Arthropod-borne
Coleoptera-borne	ATG 300	91	0.0097026	0.0215473	RSCU	Arthropod-borne
Coleoptera-borne	TG pr	92	0.00960824	0.0213378	Dinucleotide	Arthropod-borne
Coleoptera-borne	ATT	93	0.00908421	0.020174	RSCU	Arthropod-borne
Coleoptera-borne	Sulfur 450	94	0.00899905	0.0199849	Amino acids	Arthropod-borne
Coleoptera-borne	G	95	0.00885959	0.0196752	Nucleotide	Arthropod-borne
Coleoptera-borne	GG p2	96	0.00811622	0.0180243	Dinucleotide	Arthropod-borne
Coleoptera-borne	TTT 300	97	0.00801117	0.017791	RSCU	Arthropod-borne
Coleoptera-borne	CA	98	0.0072879	0.0161848	Dinucleotide	Arthropod-borne
Coleoptera-borne	GAC 450	99	0.00656822	0.0145866	RSCU	Arthropod-borne
Coleoptera-borne	ACG 450	100	0.00490562	0.0108943	RSCU	Arthropod-borne
Coleoptera-borne	AA	101	0.00472905	0.0105022	Dinucleotide	Arthropod-borne
Coleoptera-borne	AG pr	102	0.00386688	0.00858749	Dinucleotide	Arthropod-borne
Coleoptera-borne	CCA 300	103	0.00152924	0.00339609	RSCU	Arthropod-borne
Coleoptera-borne	ATG 450	104	0	0	RSCU	Arthropod-borne
Coleoptera-borne	CC p1r	105	0	0	Dinucleotide	Arthropod-borne
Coleoptera-borne	GGA 300	106	0	0	RSCU	Arthropod-borne
Coleoptera-borne	GG	107	0	0	Dinucleotide	Arthropod-borne
Coleoptera-borne	TAA 300	108	0	0	RSCU	Arthropod-borne
Coleoptera-borne	Sulfur 300	109	0	0	Amino acids	Arthropod-borne
Coleoptera-borne	Enveloped	110	0	0	Morphology	Arthropod-borne
Coleoptera-borne	Segmented	111	0	0	Genome	Arthropod-borne
Coleoptera-borne	RT	112	0	0	Genome	Arthropod-borne
Coleoptera-borne	MN4C	113	0	0	Network	Arthropod-borne
Coleoptera-borne	(-) Sense	114	0	0	Genome	Arthropod-borne
Coleoptera-borne	Pleomorphic	115	0	0	Morphology	Arthropod-borne
Coleoptera-borne	Rod	116	0	0	Morphology	Arthropod-borne
Contact w bodily-fluids	MN4D	1	38.8573	100	Network	Bodily-fluids
Contact w bodily-fluids	Hosts	2	16.2977	41.9424	Hosts	Bodily-fluids
Contact w bodily-fluids	GG	3	9.82066	25.2736	Dinucleotide	Bodily-fluids
Contact w bodily-fluids	GG p3	4	7.60449	19.5703	Dinucleotide	Bodily-fluids
Contact w bodily-fluids	ORFs sense 300	5	6.59764	16.9791	ORF composition	Bodily-fluids
Contact w bodily-fluids	CTA 450	6	5.0476	12.9901	RSCU	Bodily-fluids
Contact w bodily-fluids	T0	7	4.53533	11.6718	ORF overlap	Bodily-fluids
Contact w bodily-fluids	GGA 300	8	4.34473	11.1812	RSCU	Bodily-fluids
Contact w bodily-fluids	Length	9	3.87123	9.96267	Genome	Bodily-fluids
Contact w bodily-fluids	TTG 300	10	3.73889	9.62209	RSCU	Bodily-fluids
Contact w bodily-fluids	AG	11	3.55515	9.14923	Dinucleotide	Bodily-fluids
Contact w bodily-fluids	AG pr	12	3.30876	8.51516	Dinucleotide	Bodily-fluids
Contact w bodily-fluids	ORFs sense 450	13	2.83072	7.2849	ORF composition	Bodily-fluids
Contact w bodily-fluids	CA	14	2.55913	6.58598	Dinucleotide	Bodily-fluids
Contact w bodily-fluids	MN3H	15	2.49322	6.41635	Network	Bodily-fluids
Contact w bodily-fluids	CTT 450	16	2.39516	6.16397	RSCU	Bodily-fluids
Contact w bodily-fluids	GA	17	2.32004	5.97066	Dinucleotide	Bodily-fluids
Contact w bodily-fluids	CGA 450	18	2.22305	5.72106	RSCU	Bodily-fluids
Contact w bodily-fluids	CA pr	19	2.19533	5.64973	Dinucleotide	Bodily-fluids
Contact w bodily-fluids	CC p3r	20	1.71643	4.41726	Dinucleotide	Bodily-fluids
Contact w bodily-fluids	CGC	21	1.67115	4.30073	RSCU	Bodily-fluids
Contact w bodily-fluids	GC	22	1.44582	3.72083	Dinucleotide	Bodily-fluids
Contact w bodily-fluids	Small 300	23	1.38376	3.56112	Amino acids	Bodily-fluids
Contact w bodily-fluids	ACC 300	24	1.33745	3.44194	RSCU	Bodily-fluids
Contact w bodily-fluids	TAA 300	25	1.27668	3.28556	RSCU	Bodily-fluids
Contact w bodily-fluids	CC p3	26	1.23235	3.17148	Dinucleotide	Bodily-fluids
Contact w bodily-fluids	TT p3r	27	1.16136	2.98877	Dinucleotide	Bodily-fluids
Contact w bodily-fluids	CC	28	1.02134	2.62843	Dinucleotide	Bodily-fluids
Contact w bodily-fluids	Aliphatic	29	0.99968	2.57269	Amino acids	Bodily-fluids
Contact w bodily-fluids	Coverage sense 300	30	0.978866	2.51913	ORF coverage	Bodily-fluids
Contact w bodily-fluids	TA	31	0.898261	2.31169	Dinucleotide	Bodily-fluids
Contact w bodily-fluids	MN4C	32	0.893336	2.29901	Network	Bodily-fluids
Contact w bodily-fluids	(-) Sense	33	0.856763	2.20489	Genome	Bodily-fluids
Contact w bodily-fluids	Sulfur 450	34	0.77668	1.9988	Amino acids	Bodily-fluids
Contact w bodily-fluids	Small	35	0.662045	1.70378	Amino acids	Bodily-fluids
Contact w bodily-fluids	GGG 450	36	0.640424	1.64814	RSCU	Bodily-fluids
Contact w bodily-fluids	Sulfur 300	37	0.582398	1.49881	Amino acids	Bodily-fluids
Contact w bodily-fluids	CC p1r	38	0.541862	1.39449	Dinucleotide	Bodily-fluids
Contact w bodily-fluids	TT	39	0.500195	1.28726	Dinucleotide	Bodily-fluids
Contact w bodily-fluids	T0 300	40	0.354387	0.912021	ORF overlap	Bodily-fluids
Contact w bodily-fluids	GTA 450	41	0.346462	0.891626	RSCU	Bodily-fluids
Contact w bodily-fluids	CT p2	42	0.324676	0.83556	Dinucleotide	Bodily-fluids
Contact w bodily-fluids	Hydrogen donor	43	0.318927	0.820764	Amino acids	Bodily-fluids
Contact w bodily-fluids	TG pr	44	0.318898	0.820689	Dinucleotide	Bodily-fluids
Contact w bodily-fluids	GT	45	0.276532	0.71166	Dinucleotide	Bodily-fluids
Contact w bodily-fluids	AC pr	46	0.265689	0.683755	Dinucleotide	Bodily-fluids
Contact w bodily-fluids	TTG 450	47	0.254528	0.655031	RSCU	Bodily-fluids
Contact w bodily-fluids	CCT	48	0.243496	0.626642	RSCU	Bodily-fluids
Contact w bodily-fluids	TTT 300	49	0.237889	0.61221	RSCU	Bodily-fluids
Contact w bodily-fluids	CAC	50	0.237415	0.61099	RSCU	Bodily-fluids
Contact w bodily-fluids	CTT 300	51	0.219911	0.565944	RSCU	Bodily-fluids
Contact w bodily-fluids	Large	52	0.219349	0.564499	Amino acids	Bodily-fluids
Contact w bodily-fluids	CGA 300	53	0.210988	0.542982	RSCU	Bodily-fluids
Contact w bodily-fluids	G	54	0.20046	0.515886	Nucleotide	Bodily-fluids
Contact w bodily-fluids	ACG	55	0.19977	0.514112	RSCU	Bodily-fluids
Contact w bodily-fluids	CT p1	56	0.199652	0.513807	Dinucleotide	Bodily-fluids
Contact w bodily-fluids	CT	57	0.199087	0.512355	Dinucleotide	Bodily-fluids
Contact w bodily-fluids	ATG 450	58	0.189798	0.488447	RSCU	Bodily-fluids
Contact w bodily-fluids	AGG	59	0.186733	0.48056	RSCU	Bodily-fluids
Contact w bodily-fluids	T0 450	60	0.17069	0.439274	ORF overlap	Bodily-fluids
Contact w bodily-fluids	GTA	61	0.152649	0.392844	RSCU	Bodily-fluids
Contact w bodily-fluids	AC	62	0.138324	0.355979	Dinucleotide	Bodily-fluids
Contact w bodily-fluids	Polar 300	63	0.130136	0.334908	Amino acids	Bodily-fluids
Contact w bodily-fluids	CTG 450	64	0.125711	0.32352	RSCU	Bodily-fluids
Contact w bodily-fluids	GG p2	65	0.124737	0.321013	Dinucleotide	Bodily-fluids
Contact w bodily-fluids	AA	66	0.122732	0.315852	Dinucleotide	Bodily-fluids
Contact w bodily-fluids	ATG 300	67	0.11333	0.291657	RSCU	Bodily-fluids
Contact w bodily-fluids	Enveloped	68	0.107737	0.277264	Morphology	Bodily-fluids
Contact w bodily-fluids	AGC 300	69	0.104497	0.268925	RSCU	Bodily-fluids
Contact w bodily-fluids	Neutral	70	0.102849	0.264683	Amino acids	Bodily-fluids
Contact w bodily-fluids	Aliphatic 450	71	0.101298	0.260693	Amino acids	Bodily-fluids
Contact w bodily-fluids	CTT	72	0.0951718	0.244926	RSCU	Bodily-fluids
Contact w bodily-fluids	Hydroxyl	73	0.094469	0.243117	Amino acids	Bodily-fluids
Contact w bodily-fluids	Pleomorphic	74	0.0920666	0.236935	Morphology	Bodily-fluids
Contact w bodily-fluids	Polar	75	0.0904345	0.232735	Amino acids	Bodily-fluids
Contact w bodily-fluids	(+) charge	76	0.0897827	0.231057	Amino acids	Bodily-fluids
Contact w bodily-fluids	GCT	77	0.0893237	0.229876	RSCU	Bodily-fluids
Contact w bodily-fluids	Aromatic	78	0.0881039	0.226737	Amino acids	Bodily-fluids
Contact w bodily-fluids	AGG 300	79	0.0870594	0.224049	RSCU	Bodily-fluids
Contact w bodily-fluids	AG p1	80	0.0833752	0.214567	Dinucleotide	Bodily-fluids
Contact w bodily-fluids	ACC 450	81	0.080151	0.20627	RSCU	Bodily-fluids
Contact w bodily-fluids	TGA 450	82	0.0778548	0.200361	RSCU	Bodily-fluids
Contact w bodily-fluids	TT p1r	83	0.0731489	0.18825	Dinucleotide	Bodily-fluids
Contact w bodily-fluids	CCA 300	84	0.0725958	0.186827	RSCU	Bodily-fluids
Contact w bodily-fluids	ORFs sense	85	0.0715736	0.184196	ORF composition	Bodily-fluids
Contact w bodily-fluids	TGC 300	86	0.0689919	0.177552	RSCU	Bodily-fluids
Contact w bodily-fluids	TC	87	0.0655466	0.168685	Dinucleotide	Bodily-fluids
Contact w bodily-fluids	CT p2r	88	0.0620085	0.15958	Dinucleotide	Bodily-fluids
Contact w bodily-fluids	Sulfur	89	0.0614436	0.158126	Amino acids	Bodily-fluids
Contact w bodily-fluids	Very small 450	90	0.0614349	0.158104	Amino acids	Bodily-fluids
Contact w bodily-fluids	CTG 300	91	0.0597515	0.153772	RSCU	Bodily-fluids
Contact w bodily-fluids	GGT 300	92	0.0583539	0.150175	RSCU	Bodily-fluids
Contact w bodily-fluids	ACG 450	93	0.0554364	0.142666	RSCU	Bodily-fluids
Contact w bodily-fluids	AA p1r	94	0.0541514	0.139359	Dinucleotide	Bodily-fluids
Contact w bodily-fluids	(+) charge 450	95	0.0535893	0.137913	Amino acids	Bodily-fluids
Contact w bodily-fluids	GTT	96	0.0532805	0.137118	RSCU	Bodily-fluids
Contact w bodily-fluids	GAC 450	97	0.0452665	0.116494	RSCU	Bodily-fluids
Contact w bodily-fluids	ATT	98	0.0444304	0.114342	RSCU	Bodily-fluids
Contact w bodily-fluids	AC p2r	99	0.0426676	0.109806	Dinucleotide	Bodily-fluids
Contact w bodily-fluids	AA pr	100	0.0388062	0.0998684	Dinucleotide	Bodily-fluids
Contact w bodily-fluids	TGG 450	101	0.0380161	0.0978351	RSCU	Bodily-fluids
Contact w bodily-fluids	CGA	102	0.0375584	0.0966572	RSCU	Bodily-fluids
Contact w bodily-fluids	GTT 300	103	0.0316337	0.0814099	RSCU	Bodily-fluids
Contact w bodily-fluids	TAG 300	104	0.0270176	0.0695302	RSCU	Bodily-fluids
Contact w bodily-fluids	ATT 450	105	0.0254025	0.0653738	RSCU	Bodily-fluids
Contact w bodily-fluids	TG p3	106	0.0251592	0.0647475	Dinucleotide	Bodily-fluids
Contact w bodily-fluids	TCT	107	0.0184107	0.0473801	RSCU	Bodily-fluids
Contact w bodily-fluids	CAG 450	108	0.0108243	0.0278565	RSCU	Bodily-fluids
Contact w bodily-fluids	GAA 300	109	0.0087127	0.0224223	RSCU	Bodily-fluids
Contact w bodily-fluids	Hydrogen donor 450	110	0.0074053	0.0190577	Amino acids	Bodily-fluids
Contact w bodily-fluids	(-) charge	111	0.00649902	0.0167253	Amino acids	Bodily-fluids
Contact w bodily-fluids	Spherical	112	0.00595955	0.015337	Morphology	Bodily-fluids
Contact w bodily-fluids	Icosahedral	113	0.00223681	0.00575648	Morphology	Bodily-fluids
Contact w bodily-fluids	Segmented	114	0.00201916	0.00519635	Genome	Bodily-fluids
Contact w bodily-fluids	RT	115	0	0	Genome	Bodily-fluids
Contact w bodily-fluids	Rod	116	0	0	Morphology	Bodily-fluids
DC (animals)	Hosts	1	44.3449	100	Hosts	Direct contact
DC (animals)	MN4D	2	28.1551	63.4912	Network	Direct contact
DC (animals)	MN4C	3	9.04371	20.394	Network	Direct contact
DC (animals)	Length	4	6.39582	14.4229	Genome	Direct contact
DC (animals)	MN3H	5	6.01695	13.5685	Network	Direct contact
DC (animals)	AG pr	6	4.24436	9.57124	Dinucleotide	Direct contact
DC (animals)	GT	7	3.85185	8.68611	Dinucleotide	Direct contact
DC (animals)	Sulfur 450	8	3.6511	8.23341	Amino acids	Direct contact
DC (animals)	TT	9	2.73511	6.16781	Dinucleotide	Direct contact
DC (animals)	CA pr	10	2.73291	6.16284	Dinucleotide	Direct contact
DC (animals)	ACG	11	2.51005	5.66028	RSCU	Direct contact
DC (animals)	AG	12	2.33447	5.26434	Dinucleotide	Direct contact
DC (animals)	CT p2	13	2.2866	5.15639	Dinucleotide	Direct contact
DC (animals)	(+) charge 450	14	2.28235	5.14681	Amino acids	Direct contact
DC (animals)	T0 300	15	2.073	4.67473	ORF overlap	Direct contact
DC (animals)	Neutral	16	2.04986	4.62253	Amino acids	Direct contact
DC (animals)	ORFs sense 450	17	1.92891	4.3498	ORF composition	Direct contact
DC (animals)	CC p3r	18	1.70989	3.85589	Dinucleotide	Direct contact
DC (animals)	Sulfur 300	19	1.70932	3.8546	Amino acids	Direct contact
DC (animals)	GTA 450	20	1.55058	3.49664	RSCU	Direct contact
DC (animals)	GGG 450	21	1.29837	2.9279	RSCU	Direct contact
DC (animals)	CTG 450	22	1.06885	2.41031	RSCU	Direct contact
DC (animals)	GG	23	1.00112	2.25758	Dinucleotide	Direct contact
DC (animals)	ACG 450	24	0.932852	2.10363	RSCU	Direct contact
DC (animals)	ATG 450	25	0.895683	2.01981	RSCU	Direct contact
DC (animals)	GC	26	0.884813	1.9953	Dinucleotide	Direct contact
DC (animals)	T0 450	27	0.850972	1.91899	ORF overlap	Direct contact
DC (animals)	CCT	28	0.774495	1.74653	RSCU	Direct contact
DC (animals)	(+) charge	29	0.767672	1.73114	Amino acids	Direct contact
DC (animals)	ATG 300	30	0.762177	1.71875	RSCU	Direct contact
DC (animals)	CCA 300	31	0.73255	1.65194	RSCU	Direct contact
DC (animals)	Aromatic	32	0.685762	1.54643	Amino acids	Direct contact
DC (animals)	AC	33	0.651279	1.46867	Dinucleotide	Direct contact
DC (animals)	CTT 450	34	0.529889	1.19493	RSCU	Direct contact
DC (animals)	Hydroxyl	35	0.524722	1.18328	Amino acids	Direct contact
DC (animals)	AA pr	36	0.512596	1.15593	Dinucleotide	Direct contact
DC (animals)	Small	37	0.504982	1.13876	Amino acids	Direct contact
DC (animals)	ORFs sense	38	0.485278	1.09433	ORF composition	Direct contact
DC (animals)	TA	39	0.462764	1.04356	Dinucleotide	Direct contact
DC (animals)	CTT 300	40	0.455489	1.02715	RSCU	Direct contact
DC (animals)	AGG 300	41	0.439377	0.990818	RSCU	Direct contact
DC (animals)	GTA	42	0.363114	0.81884	RSCU	Direct contact
DC (animals)	ORFs sense 300	43	0.345791	0.779777	ORF composition	Direct contact
DC (animals)	TAG 300	44	0.305852	0.689711	RSCU	Direct contact
DC (animals)	Very small 450	45	0.26189	0.590576	Amino acids	Direct contact
DC (animals)	CAC	46	0.249547	0.562741	RSCU	Direct contact
DC (animals)	TCT	47	0.246044	0.554842	RSCU	Direct contact
DC (animals)	TG pr	48	0.242139	0.546037	Dinucleotide	Direct contact
DC (animals)	AC pr	49	0.231773	0.522661	Dinucleotide	Direct contact
DC (animals)	Enveloped	50	0.230385	0.51953	Morphology	Direct contact
DC (animals)	GG p3	51	0.227136	0.512203	Dinucleotide	Direct contact
DC (animals)	TGC 300	52	0.222214	0.501105	RSCU	Direct contact
DC (animals)	CTT	53	0.199193	0.449191	RSCU	Direct contact
DC (animals)	CGC	54	0.197486	0.44534	RSCU	Direct contact
DC (animals)	TC	55	0.196474	0.443059	Dinucleotide	Direct contact
DC (animals)	CC	56	0.193058	0.435357	Dinucleotide	Direct contact
DC (animals)	Large	57	0.19027	0.429068	Amino acids	Direct contact
DC (animals)	T0	58	0.176484	0.39798	ORF overlap	Direct contact
DC (animals)	CGA 300	59	0.176258	0.39747	RSCU	Direct contact
DC (animals)	Segmented	60	0.1714	0.386516	Genome	Direct contact
DC (animals)	Aliphatic	61	0.159205	0.359014	Amino acids	Direct contact
DC (animals)	Aliphatic 450	62	0.155041	0.349626	Amino acids	Direct contact
DC (animals)	GG p2	63	0.149303	0.336686	Dinucleotide	Direct contact
DC (animals)	CTG 300	64	0.147965	0.333668	RSCU	Direct contact
DC (animals)	TT p3r	65	0.137753	0.310641	Dinucleotide	Direct contact
DC (animals)	GGA 300	66	0.0994336	0.224228	RSCU	Direct contact
DC (animals)	ATT	67	0.0968964	0.218506	RSCU	Direct contact
DC (animals)	AA	68	0.0931053	0.209957	Dinucleotide	Direct contact
DC (animals)	TTG 450	69	0.0906126	0.204336	RSCU	Direct contact
DC (animals)	AGC 300	70	0.0860297	0.194001	RSCU	Direct contact
DC (animals)	CT p1	71	0.0859698	0.193866	Dinucleotide	Direct contact
DC (animals)	TTG 300	72	0.0757024	0.170713	RSCU	Direct contact
DC (animals)	Polar	73	0.0718192	0.161956	Amino acids	Direct contact
DC (animals)	Pleomorphic	74	0.0682096	0.153816	Morphology	Direct contact
DC (animals)	GA	75	0.0661683	0.149213	Dinucleotide	Direct contact
DC (animals)	GTT 300	76	0.0648139	0.146159	RSCU	Direct contact
DC (animals)	Small 300	77	0.0636727	0.143585	Amino acids	Direct contact
DC (animals)	GTT	78	0.0593906	0.133929	RSCU	Direct contact
DC (animals)	(-) charge	79	0.0574555	0.129565	Amino acids	Direct contact
DC (animals)	TGG 450	80	0.052059	0.117396	RSCU	Direct contact
DC (animals)	CT	81	0.0466456	0.105188	Dinucleotide	Direct contact
DC (animals)	CAG 450	82	0.0463507	0.104523	RSCU	Direct contact
DC (animals)	CGA 450	83	0.0441598	0.0995827	RSCU	Direct contact
DC (animals)	TAA 300	84	0.0433115	0.0976697	RSCU	Direct contact
DC (animals)	Sulfur	85	0.0422909	0.0953682	Amino acids	Direct contact
DC (animals)	AC p2r	86	0.0403367	0.0909613	Dinucleotide	Direct contact
DC (animals)	TTT 300	87	0.0391086	0.0881919	RSCU	Direct contact
DC (animals)	ATT 450	88	0.0376652	0.0849369	RSCU	Direct contact
DC (animals)	AA p1r	89	0.0364918	0.0822908	Dinucleotide	Direct contact
DC (animals)	Icosahedral	90	0.0347488	0.0783604	Morphology	Direct contact
DC (animals)	CGA	91	0.0343628	0.0774899	RSCU	Direct contact
DC (animals)	Coverage sense 300	92	0.0312213	0.0704056	ORF coverage	Direct contact
DC (animals)	CT p2r	93	0.0282788	0.0637701	Dinucleotide	Direct contact
DC (animals)	TG p3	94	0.0247504	0.0558135	Dinucleotide	Direct contact
DC (animals)	G	95	0.0235241	0.053048	Nucleotide	Direct contact
DC (animals)	AGG	96	0.0229285	0.0517049	RSCU	Direct contact
DC (animals)	ACC 300	97	0.0224217	0.0505621	RSCU	Direct contact
DC (animals)	Hydrogen donor	98	0.0207454	0.0467819	Amino acids	Direct contact
DC (animals)	CA	99	0.0200694	0.0452575	Dinucleotide	Direct contact
DC (animals)	CTA 450	100	0.0199918	0.0450826	RSCU	Direct contact
DC (animals)	Polar 300	101	0.019752	0.0445417	Amino acids	Direct contact
DC (animals)	TT p1r	102	0.0194426	0.043844	Dinucleotide	Direct contact
DC (animals)	AG p1	103	0.019219	0.0433397	Dinucleotide	Direct contact
DC (animals)	GCT	104	0.0186177	0.0419839	RSCU	Direct contact
DC (animals)	CC p1r	105	0.0183664	0.0414173	Dinucleotide	Direct contact
DC (animals)	GAC 450	106	0.0178266	0.0401999	RSCU	Direct contact
DC (animals)	ACC 450	107	0.0156197	0.0352233	RSCU	Direct contact
DC (animals)	CC p3	108	0.0134887	0.0304176	Dinucleotide	Direct contact
DC (animals)	TGA 450	109	0.012794	0.0288512	RSCU	Direct contact
DC (animals)	GGT 300	110	0.0118523	0.0267276	RSCU	Direct contact
DC (animals)	GAA 300	111	0.0108593	0.0244883	RSCU	Direct contact
DC (animals)	(-) Sense	112	0.00780407	0.0175986	Genome	Direct contact
DC (animals)	Hydrogen donor 450	113	0.00158234	0.00356827	Amino acids	Direct contact
DC (animals)	RT	114	0	0	Genome	Direct contact
DC (animals)	Rod	115	0	0	Morphology	Direct contact
DC (animals)	Spherical	116	0	0	Morphology	Direct contact
DC (plants)	MN4D	1	35.9097	100	Network	Direct contact
DC (plants)	Length	2	30.8549	85.9235	Genome	Direct contact
DC (plants)	Hosts	3	20.7402	57.7565	Hosts	Direct contact
DC (plants)	Rod	4	15.2121	42.3619	Morphology	Direct contact
DC (plants)	TAG 300	5	7.11157	19.804	RSCU	Direct contact
DC (plants)	Icosahedral	6	6.7852	18.8952	Morphology	Direct contact
DC (plants)	TT p1r	7	6.28998	17.5161	Dinucleotide	Direct contact
DC (plants)	Sulfur	8	3.46613	9.65233	Amino acids	Direct contact
DC (plants)	GG p3	9	2.17077	6.04508	Dinucleotide	Direct contact
DC (plants)	GTT	10	1.93557	5.3901	RSCU	Direct contact
DC (plants)	Segmented	11	1.90652	5.30921	Genome	Direct contact
DC (plants)	ORFs sense 450	12	1.72819	4.81259	ORF composition	Direct contact
DC (plants)	CT p1	13	1.71216	4.76794	Dinucleotide	Direct contact
DC (plants)	AC pr	14	1.44021	4.01063	Dinucleotide	Direct contact
DC (plants)	TAA 300	15	1.18545	3.30118	RSCU	Direct contact
DC (plants)	GTA 450	16	1.12369	3.12921	RSCU	Direct contact
DC (plants)	CC	17	1.08642	3.02543	Dinucleotide	Direct contact
DC (plants)	Aromatic	18	0.80196	2.23327	Amino acids	Direct contact
DC (plants)	Small	19	0.797552	2.22099	Amino acids	Direct contact
DC (plants)	GA	20	0.765632	2.1321	Dinucleotide	Direct contact
DC (plants)	TCT	21	0.69397	1.93254	RSCU	Direct contact
DC (plants)	ATG 300	22	0.599846	1.67043	RSCU	Direct contact
DC (plants)	CGA 300	23	0.598606	1.66697	RSCU	Direct contact
DC (plants)	AC p2r	24	0.458256	1.27613	Dinucleotide	Direct contact
DC (plants)	(-) charge	25	0.456981	1.27258	Amino acids	Direct contact
DC (plants)	CAG 450	26	0.408487	1.13754	RSCU	Direct contact
DC (plants)	CC p3	27	0.401039	1.1168	Dinucleotide	Direct contact
DC (plants)	GTA	28	0.395739	1.10204	RSCU	Direct contact
DC (plants)	ORFs sense 300	29	0.366126	1.01957	ORF composition	Direct contact
DC (plants)	CGA 450	30	0.359295	1.00055	RSCU	Direct contact
DC (plants)	TTG 300	31	0.34677	0.965673	RSCU	Direct contact
DC (plants)	TGA 450	32	0.283179	0.788586	RSCU	Direct contact
DC (plants)	CTT	33	0.237512	0.661414	RSCU	Direct contact
DC (plants)	Hydrogen donor	34	0.228092	0.635181	Amino acids	Direct contact
DC (plants)	TTG 450	35	0.187163	0.521205	RSCU	Direct contact
DC (plants)	Coverage sense 300	36	0.179064	0.498651	ORF coverage	Direct contact
DC (plants)	CTT 300	37	0.176878	0.492564	RSCU	Direct contact
DC (plants)	GGT 300	38	0.172482	0.480321	RSCU	Direct contact
DC (plants)	GGA 300	39	0.166587	0.463904	RSCU	Direct contact
DC (plants)	AGG 300	40	0.16558	0.461099	RSCU	Direct contact
DC (plants)	(+) charge	41	0.161875	0.450782	Amino acids	Direct contact
DC (plants)	CT p2	42	0.151819	0.42278	Dinucleotide	Direct contact
DC (plants)	ATG 450	43	0.149216	0.41553	RSCU	Direct contact
DC (plants)	ORFs sense	44	0.144786	0.403195	ORF composition	Direct contact
DC (plants)	GAC 450	45	0.144142	0.401401	RSCU	Direct contact
DC (plants)	ATT 450	46	0.139204	0.387649	RSCU	Direct contact
DC (plants)	TT p3r	47	0.137536	0.383004	Dinucleotide	Direct contact
DC (plants)	AG	48	0.131708	0.366776	Dinucleotide	Direct contact
DC (plants)	Very small 450	49	0.130571	0.363609	Amino acids	Direct contact
DC (plants)	Neutral	50	0.129911	0.36177	Amino acids	Direct contact
DC (plants)	CTA 450	51	0.123428	0.343718	RSCU	Direct contact
DC (plants)	TG pr	52	0.117729	0.327846	Dinucleotide	Direct contact
DC (plants)	TT	53	0.116658	0.324865	Dinucleotide	Direct contact
DC (plants)	AA	54	0.109224	0.304163	Dinucleotide	Direct contact
DC (plants)	AG pr	55	0.106878	0.29763	Dinucleotide	Direct contact
DC (plants)	Polar	56	0.0979676	0.272816	Amino acids	Direct contact
DC (plants)	T0	57	0.0935962	0.260643	ORF overlap	Direct contact
DC (plants)	CTG 300	58	0.0901427	0.251026	RSCU	Direct contact
DC (plants)	GC	59	0.0849308	0.236512	Dinucleotide	Direct contact
DC (plants)	Polar 300	60	0.0799966	0.222771	Amino acids	Direct contact
DC (plants)	CTT 450	61	0.0786366	0.218984	RSCU	Direct contact
DC (plants)	GT	62	0.0780491	0.217348	Dinucleotide	Direct contact
DC (plants)	CGC	63	0.0682694	0.190114	RSCU	Direct contact
DC (plants)	Spherical	64	0.0652506	0.181707	Morphology	Direct contact
DC (plants)	CTG 450	65	0.0629356	0.175261	RSCU	Direct contact
DC (plants)	CC p3r	66	0.061108	0.170171	Dinucleotide	Direct contact
DC (plants)	GCT	67	0.0604191	0.168253	RSCU	Direct contact
DC (plants)	CCT	68	0.0602986	0.167917	RSCU	Direct contact
DC (plants)	Small 300	69	0.0558732	0.155593	Amino acids	Direct contact
DC (plants)	GGG 450	70	0.0538571	0.149979	RSCU	Direct contact
DC (plants)	TC	71	0.0440342	0.122625	Dinucleotide	Direct contact
DC (plants)	TG p3	72	0.0417307	0.11621	Dinucleotide	Direct contact
DC (plants)	GG p2	73	0.0416431	0.115966	Dinucleotide	Direct contact
DC (plants)	CT	74	0.0416016	0.115851	Dinucleotide	Direct contact
DC (plants)	CGA	75	0.036927	0.102833	RSCU	Direct contact
DC (plants)	Sulfur 300	76	0.0327552	0.0912153	Amino acids	Direct contact
DC (plants)	Hydroxyl	77	0.0315404	0.0878324	Amino acids	Direct contact
DC (plants)	TA	78	0.0307188	0.0855446	Dinucleotide	Direct contact
DC (plants)	AA p1r	79	0.0306827	0.0854438	Dinucleotide	Direct contact
DC (plants)	CAC	80	0.0296645	0.0826086	RSCU	Direct contact
DC (plants)	TTT 300	81	0.028795	0.0801872	RSCU	Direct contact
DC (plants)	CA pr	82	0.0284704	0.0792831	Dinucleotide	Direct contact
DC (plants)	GG	83	0.0243821	0.0678983	Dinucleotide	Direct contact
DC (plants)	(+) charge 450	84	0.0239874	0.0667992	Amino acids	Direct contact
DC (plants)	ACC 300	85	0.0228317	0.0635808	RSCU	Direct contact
DC (plants)	G	86	0.0198955	0.0554042	Nucleotide	Direct contact
DC (plants)	Aliphatic 450	87	0.0197378	0.0549651	Amino acids	Direct contact
DC (plants)	MN3H	88	0.0167386	0.046613	Network	Direct contact
DC (plants)	CT p2r	89	0.0164799	0.0458927	Dinucleotide	Direct contact
DC (plants)	TGC 300	90	0.015795	0.0439854	RSCU	Direct contact
DC (plants)	AC	91	0.0144497	0.040239	Dinucleotide	Direct contact
DC (plants)	CCA 300	92	0.0138701	0.038625	RSCU	Direct contact
DC (plants)	AGC 300	93	0.0137369	0.0382538	RSCU	Direct contact
DC (plants)	CA	94	0.0134179	0.0373656	Dinucleotide	Direct contact
DC (plants)	Aliphatic	95	0.0132937	0.0370199	Amino acids	Direct contact
DC (plants)	T0 450	96	0.0132006	0.0367606	ORF overlap	Direct contact
DC (plants)	Sulfur 450	97	0.0125365	0.034911	Amino acids	Direct contact
DC (plants)	AA pr	98	0.0108107	0.0301052	Dinucleotide	Direct contact
DC (plants)	AG p1	99	0.0102827	0.0286348	Dinucleotide	Direct contact
DC (plants)	ATT	100	0.00925627	0.0257765	RSCU	Direct contact
DC (plants)	AGG	101	0.00920019	0.0256203	RSCU	Direct contact
DC (plants)	CC p1r	102	0.00850887	0.0236952	Dinucleotide	Direct contact
DC (plants)	TGG 450	103	0.00839954	0.0233907	RSCU	Direct contact
DC (plants)	Large	104	0.00519432	0.0144649	Amino acids	Direct contact
DC (plants)	Hydrogen donor 450	105	0.00456404	0.0127098	Amino acids	Direct contact
DC (plants)	GAA 300	106	0.0045245	0.0125997	RSCU	Direct contact
DC (plants)	MN4C	107	0.00372135	0.0103631	Network	Direct contact
DC (plants)	GTT 300	108	0.00212321	0.00591264	RSCU	Direct contact
DC (plants)	ACC 450	109	0	0	RSCU	Direct contact
DC (plants)	ACG 450	110	0	0	RSCU	Direct contact
DC (plants)	ACG	111	0	0	RSCU	Direct contact
DC (plants)	Enveloped	112	0	0	Morphology	Direct contact
DC (plants)	RT	113	0	0	Genome	Direct contact
DC (plants)	(-) Sense	114	0	0	Genome	Direct contact
DC (plants)	Pleomorphic	115	0	0	Morphology	Direct contact
DC (plants)	T0 300	116	0	0	ORF overlap	Direct contact
Diptera-borne	MN4D	1	68.1311	100	Network	Arthropod-borne
Diptera-borne	Hosts	2	23.0784	33.8735	Hosts	Arthropod-borne
Diptera-borne	MN3H	3	18.5837	27.2763	Network	Arthropod-borne
Diptera-borne	CTT	4	12.6492	18.566	RSCU	Arthropod-borne
Diptera-borne	CTT 300	5	6.73319	9.88269	RSCU	Arthropod-borne
Diptera-borne	Sulfur 450	6	4.88122	7.16446	Amino acids	Arthropod-borne
Diptera-borne	MN4C	7	4.34134	6.37205	Network	Arthropod-borne
Diptera-borne	Enveloped	8	4.26405	6.25859	Morphology	Arthropod-borne
Diptera-borne	Sulfur 300	9	4.18284	6.1394	Amino acids	Arthropod-borne
Diptera-borne	AA pr	10	3.64566	5.35096	Dinucleotide	Arthropod-borne
Diptera-borne	(+) charge	11	3.60263	5.28779	Amino acids	Arthropod-borne
Diptera-borne	AG pr	12	3.56888	5.23826	Dinucleotide	Arthropod-borne
Diptera-borne	Length	13	3.50909	5.15049	Genome	Arthropod-borne
Diptera-borne	T0 450	14	3.01285	4.42214	ORF overlap	Arthropod-borne
Diptera-borne	CTA 450	15	2.68236	3.93706	RSCU	Arthropod-borne
Diptera-borne	TT p1r	16	2.51931	3.69773	Dinucleotide	Arthropod-borne
Diptera-borne	TTG 300	17	2.34497	3.44186	RSCU	Arthropod-borne
Diptera-borne	ORFs sense 300	18	2.18509	3.20719	ORF composition	Arthropod-borne
Diptera-borne	TG pr	19	2.14979	3.15537	Dinucleotide	Arthropod-borne
Diptera-borne	ORFs sense 450	20	2.04409	3.00023	ORF composition	Arthropod-borne
Diptera-borne	(+) charge 450	21	1.6281	2.38966	Amino acids	Arthropod-borne
Diptera-borne	TGC 300	22	1.08155	1.58746	RSCU	Arthropod-borne
Diptera-borne	TTG 450	23	1.0668	1.56581	RSCU	Arthropod-borne
Diptera-borne	Sulfur	24	0.8833	1.29647	Amino acids	Arthropod-borne
Diptera-borne	CCA 300	25	0.741943	1.08899	RSCU	Arthropod-borne
Diptera-borne	GT	26	0.69928	1.02637	Dinucleotide	Arthropod-borne
Diptera-borne	AC pr	27	0.604751	0.887629	Dinucleotide	Arthropod-borne
[truncated: 9,369 more rows]

## Sheet: Figure_3_A
feature	route	mean_value	variance	spread
avg_host_similarity	indirect	1.06849	1.78431	5.13235
mn4d_avg_vals	indirect	0.940231	1.14826	3.71787
gen_segmented	indirect	0.435274	0.206723	1.42745
mn3h_avg_vals	indirect	0.276224	0.11685	1.50947
single_stranded	indirect	0.129461	0.0275454	0.609739
AG_bias	indirect	0.145042	0.0297872	0.673716
GG_bias	indirect	0.0693682	0.00706051	0.351975
AG_pr_bias	indirect	0.0899908	0.00967004	0.393515
icosahedral	indirect	0.0995998	0.010591	0.34688
TG_pr_bias	indirect	0.092398	0.0110299	0.45351
pleomorphic	indirect	0.0753292	0.0105571	0.48464
CC_p3r_bias	indirect	0.0132464	0.000323735	0.0826363
TAA_450_bias	indirect	0.00972162	0.000433099	0.12611
t_0_36_bias	indirect	0.0100524	0.000126312	0.0496833
GG_p3_bias	indirect	0.00568954	6.95447e-05	0.0486023
GAC_450_bias	indirect	0.000112886	3.41837e-08	0.00159097
TC_pr_bias	indirect	0.0105329	0.000125167	0.0456605
amc_charge_neg_bias	indirect	0.00539657	4.39734e-05	0.0374238
mn4c_avg_vals	indirect	0.0371197	0.00221091	0.23057
n_sense_300_bias	indirect	0.015227	0.000295994	0.0782136
mn4d_avg_vals	direct	1.11524	1.44841	3.93454
avg_host_similarity	direct	0.765116	1.00757	4.3757
mn4c_avg_vals	direct	0.343577	0.198157	1.85761
mn3h_avg_vals	direct	0.262436	0.121453	1.53518
AG_bias	direct	0.110453	0.015728	0.491492
TAA_450_bias	direct	0.09316	0.010599	0.421697
TC_pr_bias	direct	0.0720537	0.0110599	0.422101
AG_pr_bias	direct	0.128958	0.0213382	0.577392
CC_p3r_bias	direct	0.0962866	0.0154113	0.512307
single_stranded	direct	0.0308813	0.00168389	0.159311
n_sense_300_bias	direct	0.0136666	0.000247168	0.075338
t_0_36_bias	direct	0.0450238	0.00233547	0.194113
GG_p3_bias	direct	0.00352789	2.53034e-05	0.0275992
TG_pr_bias	direct	0.0100953	0.000177139	0.0618205
amc_charge_neg_bias	direct	0.00150752	3.10429e-06	0.0103756
GG_bias	direct	0.0117041	0.00024587	0.0883638
GAC_450_bias	direct	0.000890613	1.19426e-06	0.00674983
icosahedral	direct	0.0145231	0.000227885	0.0558577
gen_segmented	direct	0.0058419	3.82596e-05	0.0252838
pleomorphic	direct	0	0	0
mn4d_avg_vals	sexual	0.36737	0.151696	1.97169
mn3h_avg_vals	sexual	0.529005	0.201219	3.1652
avg_host_similarity	sexual	0.407392	0.137904	1.82577
mn4c_avg_vals	sexual	0.226937	0.0390283	1.60175
CC_p3r_bias	sexual	0.0938339	0.00955817	0.403922
GAC_450_bias	sexual	0.105293	0.0146813	0.515112
amc_charge_neg_bias	sexual	0.229783	0.0486429	0.777756
GG_p3_bias	sexual	0.124336	0.0171698	0.521668
t_0_36_bias	sexual	0.0579684	0.00374038	0.356099
icosahedral	sexual	0.01141	0.000153776	0.0631365
pleomorphic	sexual	0.0619784	0.00389016	0.322419
GG_bias	sexual	0.0840927	0.0117566	0.630044
TG_pr_bias	sexual	0.00666575	7.89737e-05	0.0694915
AG_bias	sexual	0.00398073	1.86912e-05	0.0158154
AG_pr_bias	sexual	0.00399278	3.06639e-05	0.0402066
TAA_450_bias	sexual	0.00187619	4.82577e-06	0.010501
TC_pr_bias	sexual	0.00521602	3.30107e-05	0.0391032
gen_segmented	sexual	0.0367747	0.0014547	0.122346
n_sense_300_bias	sexual	0.00382387	2.21813e-05	0.035652
single_stranded	sexual	3.76084e-05	5.60248e-09	0.000723438
avg_host_similarity	vertical	0.609985	0.45515	2.43882
mn3h_avg_vals	vertical	0.193554	0.0748263	1.62732
n_sense_300_bias	vertical	0.157195	0.0337926	0.605936
mn4d_avg_vals	vertical	0.17774	0.0475234	0.954256
t_0_36_bias	vertical	0.131771	0.0195881	0.542406
mn4c_avg_vals	vertical	0.107307	0.0234289	0.898098
icosahedral	vertical	0.0218559	0.00058114	0.10922
TAA_450_bias	vertical	0.0194579	0.000756484	0.1579
AG_pr_bias	vertical	0.00314092	1.32096e-05	0.0195792
pleomorphic	vertical	0.00724686	8.55226e-05	0.0426615
TG_pr_bias	vertical	0.00452461	2.68976e-05	0.0352998
TC_pr_bias	vertical	0.00613034	4.90229e-05	0.0325503
GG_p3_bias	vertical	0.0111841	0.000146038	0.0499271
AG_bias	vertical	0.00565737	4.20915e-05	0.0318239
CC_p3r_bias	vertical	0.00579722	6.10714e-05	0.0487873
GAC_450_bias	vertical	0.00221779	8.68705e-06	0.0187871
GG_bias	vertical	0.0022745	9.78819e-06	0.0276213
amc_charge_neg_bias	vertical	0.00699506	8.94867e-05	0.0535345
gen_segmented	vertical	0.00214861	5.16268e-06	0.00802702
single_stranded	vertical	0.000753133	2.10757e-06	0.00648219

## Sheet: Figure_3_B
feature	route	mean_value	variance	spread
avg_host_similarity	direct contact	0.713955	0.583921	2.31831
mn4d_avg_vals	direct contact	0.624518	0.500244	2.53852
mn3h_avg_vals	direct contact	0.193502	0.0759558	1.47763
AG_pr_bias	direct contact	0.0867516	0.0105117	0.409646
length	direct contact	0.108453	0.0255307	1.15438
mn4c_avg_vals	direct contact	0.201587	0.0971101	1.68256
gen_segmented	direct contact	0.0499266	0.00279063	0.201034
GT_bias	direct contact	0.116224	0.0186545	0.604553
n_sense_450_bias	direct contact	0.0885992	0.00904626	0.359238
GTA_450_bias	direct contact	0.0606069	0.00713034	0.356878
CC_p3r_bias	direct contact	0.0340501	0.00185761	0.170795
pos_sense	direct contact	0.0295423	0.00112673	0.154983
TAA_450_bias	direct contact	0.106145	0.0172479	0.567355
GG_bias	direct contact	0.0140941	0.000295703	0.0907019
amc_charge_pos_450_bias	direct contact	0.0698607	0.0079299	0.329972
ATG_450_bias	direct contact	0.0114198	0.00026567	0.0766446
TT_pr_bias	direct contact	0.00997808	0.000142747	0.0686679
GA_pr_bias	direct contact	0.00944764	0.000126819	0.0504225
GAT_300_bias	direct contact	0.000190056	5.65748e-08	0.00169976
enveloped	direct contact	0.00068176	1.04029e-06	0.00720996
avg_host_similarity	bodily-fluids	0.879562	0.870651	3.00249
mn4d_avg_vals	bodily-fluids	0.773871	0.632019	2.77215
enveloped	bodily-fluids	0.326847	0.106844	1.06925
CC_p3r_bias	bodily-fluids	0.220292	0.052398	0.858654
GG_bias	bodily-fluids	0.143649	0.0238152	0.553258
GAT_300_bias	bodily-fluids	0.0882774	0.00897791	0.328003
AG_pr_bias	bodily-fluids	0.197846	0.0581329	0.879702
mn3h_avg_vals	bodily-fluids	0.165436	0.0583022	1.88128
n_sense_450_bias	bodily-fluids	0.119533	0.027661	0.591206
ATG_450_bias	bodily-fluids	0.0997126	0.0150697	0.455109
GA_pr_bias	bodily-fluids	0.101058	0.0137772	0.489603
TT_pr_bias	bodily-fluids	0.110986	0.0164778	0.507662
mn4c_avg_vals	bodily-fluids	0.0599357	0.00838615	0.803101
length	bodily-fluids	0.0309518	0.00189867	0.34239
pos_sense	bodily-fluids	0.0878628	0.0116539	0.558531
GT_bias	bodily-fluids	0.00645946	6.97042e-05	0.0538242
amc_charge_pos_450_bias	bodily-fluids	0.00481128	3.1944e-05	0.0242549
GTA_450_bias	bodily-fluids	0.00294152	1.30239e-05	0.0198399
TAA_450_bias	bodily-fluids	0.00403956	2.98185e-05	0.0297155
gen_segmented	bodily-fluids	0	0	0
avg_host_similarity	feeding-contact	1.55612	3.06615	6.69627
mn4d_avg_vals	feeding-contact	0.838886	0.742266	2.68145
mn3h_avg_vals	feeding-contact	0.354421	0.199418	2.35518
gen_segmented	feeding-contact	0.112376	0.013563	0.447304
amc_charge_pos_450_bias	feeding-contact	0.0358182	0.00156628	0.182403
GA_pr_bias	feeding-contact	0.00715394	8.8765e-05	0.0515278
AG_pr_bias	feeding-contact	0.00133042	3.33982e-06	0.0117959
ATG_450_bias	feeding-contact	0.00177762	4.08721e-06	0.00923602
CC_p3r_bias	feeding-contact	0.000523355	4.70978e-07	0.00370697
GAT_300_bias	feeding-contact	0.00270578	8.87479e-06	0.0133763
GG_bias	feeding-contact	0.000514432	5.0027e-07	0.00514207
GTA_450_bias	feeding-contact	0.000735996	8.1125e-07	0.00414794
GT_bias	feeding-contact	0.00169584	4.16153e-06	0.0109351
TAA_450_bias	feeding-contact	0.000641337	9.06695e-07	0.00738954
TT_pr_bias	feeding-contact	0.00347709	1.78261e-05	0.0198468
enveloped	feeding-contact	0.00170105	3.20962e-06	0.00563626
length	feeding-contact	0.00695267	6.36667e-05	0.0524401
mn4c_avg_vals	feeding-contact	0.0773248	0.0109026	0.570757
n_sense_450_bias	feeding-contact	0.00678544	6.68432e-05	0.0372854
pos_sense	feeding-contact	0	0	0

## Sheet: Figure_3_C
feature	route	mean_value	variance	spread
mn4d_avg_vals	oral_skin-bloodstream	1.24085	1.2907	4.54028
enveloped	oral_skin-bloodstream	0.52118	0.262603	1.46359
CGC_bias	oral_skin-bloodstream	0.145106	0.0230029	0.674088
AG_bias	oral_skin-bloodstream	0.133578	0.01746	0.483045
avg_host_similarity	oral_skin-bloodstream	0.424341	0.173364	1.76043
icosahedral	oral_skin-bloodstream	0.125254	0.0171732	0.594016
AG_p3r_bias	oral_skin-bloodstream	0.0822867	0.007336	0.346686
AC_p3_bias	oral_skin-bloodstream	0.0921967	0.0154105	0.459291
length	oral_skin-bloodstream	0.0312028	0.00231266	0.310225
ACA_300_bias	oral_skin-bloodstream	0.00297419	1.09613e-05	0.0157207
TTG_450_bias	oral_skin-bloodstream	0.00119572	2.47987e-06	0.00827074
amc_charge_pos_450_bias	oral_skin-bloodstream	0.00431633	2.45473e-05	0.028019
amc_charge_pos_bias	oral_skin-bloodstream	0.0059435	5.04603e-05	0.0409828
amc_chemical_aromatic_300_bias	oral_skin-bloodstream	0.000756733	9.42107e-07	0.00953749
amc_chemical_hydroxyl_bias	oral_skin-bloodstream	0.00153718	3.27005e-06	0.00826229
amc_chemical_sulfur_450_bias	oral_skin-bloodstream	0.00349839	1.42247e-05	0.0171908
mn3h_avg_vals	oral_skin-bloodstream	0.0278415	0.00162619	0.371578
mn4c_avg_vals	oral_skin-bloodstream	0.0114163	0.000299222	0.18079
pleomorphic	oral_skin-bloodstream	0.000264015	1.05416e-07	0.00277032
t_2_450_bias	oral_skin-bloodstream	0.00132414	2.45353e-06	0.0105462
mn4d_avg_vals	oral-oral	0.61821	0.209428	2.21503
avg_host_similarity	oral-oral	0.539055	0.202918	1.85991
pleomorphic	oral-oral	0.356575	0.0791849	1.04866
amc_chemical_aromatic_300_bias	oral-oral	0.0979014	0.00479506	0.335787
amc_chemical_sulfur_450_bias	oral-oral	0.195002	0.0198901	0.571396
length	oral-oral	0.0711336	0.00536704	0.339024
AG_p3r_bias	oral-oral	0.00106317	1.35286e-06	0.00739341
CGC_bias	oral-oral	0.00158653	3.72957e-06	0.01301
ACA_300_bias	oral-oral	0.000183522	4.86219e-08	0.000976865
AC_p3_bias	oral-oral	0.000455355	3.88144e-07	0.00469943
AG_bias	oral-oral	0.00182025	2.87629e-06	0.00974071
TTG_450_bias	oral-oral	0.000308142	2.28166e-07	0.00277996
amc_charge_pos_450_bias	oral-oral	0	0	0
amc_charge_pos_bias	oral-oral	0.00390979	3.10397e-05	0.0331217
amc_chemical_hydroxyl_bias	oral-oral	0.10229	0.00701389	0.302725
enveloped	oral-oral	0	0	0
icosahedral	oral-oral	0	0	0
mn3h_avg_vals	oral-oral	0.0320558	0.00267573	0.452923
mn4c_avg_vals	oral-oral	0.00767314	0.000131377	0.117374
t_2_450_bias	oral-oral	0.0129679	0.000290665	0.0699613
mn4d_avg_vals	respiratory tract-respiratory tract	0.911344	0.874624	3.15995
length	respiratory tract-respiratory tract	0.495237	0.248209	2.06842
avg_host_similarity	respiratory tract-respiratory tract	0.627689	0.41519	2.13438
mn3h_avg_vals	respiratory tract-respiratory tract	0.362699	0.195547	2.64328
mn4c_avg_vals	respiratory tract-respiratory tract	0.160567	0.0400957	1.27261
amc_charge_pos_bias	respiratory tract-respiratory tract	0.204019	0.0498545	0.83419
amc_charge_pos_450_bias	respiratory tract-respiratory tract	0.121844	0.0167267	0.41829
AG_p3r_bias	respiratory tract-respiratory tract	0.147954	0.03581	0.663905
amc_chemical_sulfur_450_bias	respiratory tract-respiratory tract	0.0752545	0.00732695	0.376766
amc_chemical_aromatic_300_bias	respiratory tract-respiratory tract	0.0778373	0.00853142	0.351775
AG_bias	respiratory tract-respiratory tract	0.0358137	0.0022825	0.217694
CGC_bias	respiratory tract-respiratory tract	0.0308133	0.00182609	0.174678
ACA_300_bias	respiratory tract-respiratory tract	0.000430837	2.53187e-07	0.00264626
AC_p3_bias	respiratory tract-respiratory tract	0.0051509	2.94327e-05	0.0266052
TTG_450_bias	respiratory tract-respiratory tract	0.000874344	1.16342e-06	0.00953043
amc_chemical_hydroxyl_bias	respiratory tract-respiratory tract	0.00119019	1.91845e-06	0.00742356
enveloped	respiratory tract-respiratory tract	0.000433673	3.19542e-07	0.00323585
icosahedral	respiratory tract-respiratory tract	0	0	0
pleomorphic	respiratory tract-respiratory tract	0.00505123	6.35873e-05	0.0372585
t_2_450_bias	respiratory tract-respiratory tract	0.00136063	2.52849e-06	0.00813645
avg_host_similarity	skin-to-skin_eye	1.07804	1.29796	3.43267
mn4d_avg_vals	skin-to-skin_eye	0.573783	0.365859	2.49005
mn3h_avg_vals	skin-to-skin_eye	0.251287	0.0991782	1.89362
amc_chemical_hydroxyl_bias	skin-to-skin_eye	0.171996	0.0462413	0.826072
TTG_450_bias	skin-to-skin_eye	0.116753	0.0195987	0.542979
amc_chemical_aromatic_300_bias	skin-to-skin_eye	0.104034	0.013018	0.455098
t_2_450_bias	skin-to-skin_eye	0.107436	0.0150067	0.413538
amc_chemical_sulfur_450_bias	skin-to-skin_eye	0.0973347	0.0108444	0.423042
length	skin-to-skin_eye	0.0742903	0.0137047	0.832918
ACA_300_bias	skin-to-skin_eye	0.141316	0.0216508	0.499573
mn4c_avg_vals	skin-to-skin_eye	0.189426	0.0759217	1.72994
amc_charge_pos_bias	skin-to-skin_eye	0.00274084	1.29653e-05	0.0190466
AC_p3_bias	skin-to-skin_eye	0.0110438	0.000176439	0.0641622
AG_bias	skin-to-skin_eye	0.00171912	3.59351e-06	0.00936817
AG_p3r_bias	skin-to-skin_eye	0.000152717	5.41572e-08	0.00199143
CGC_bias	skin-to-skin_eye	0.000186083	8.26231e-08	0.00207921
amc_charge_pos_450_bias	skin-to-skin_eye	0.00344303	1.55863e-05	0.0183615
enveloped	skin-to-skin_eye	0.00115092	1.53712e-06	0.00651457
icosahedral	skin-to-skin_eye	0	0	0
pleomorphic	skin-to-skin_eye	0.00178758	8.51972e-06	0.0128224

## Sheet: Figure_3_D
feature	route	mean_value	variance	spread
mn4d_avg_vals	environmetnal	0.867755	1.08773	3.88767
avg_host_similarity	environmetnal	0.435415	0.271975	2.57599
CTT_450_bias	environmetnal	0.273834	0.0814204	0.919099
icosahedral	environmetnal	0.349774	0.143909	1.26778
mn3h_avg_vals	environmetnal	0.20832	0.0902595	1.66278
CA_bias	environmetnal	0.122925	0.0186495	0.541158
length	environmetnal	0.0767604	0.0087996	0.570442
amc_chemical_amide_bias	environmetnal	0.0891044	0.0135642	0.602322
amc_charge_pos_bias	environmetnal	0.0347429	0.00176893	0.23691
mn4c_avg_vals	environmetnal	0.104367	0.0245733	0.927442
gen_segmented	environmetnal	0.0426882	0.00214313	0.20781
amc_chemical_amide_300_bias	environmetnal	0.0207241	0.000621456	0.129263
AA_pr_bias	environmetnal	0.00435398	4.48875e-05	0.032759
GG_bias	environmetnal	0.00371038	2.17457e-05	0.0277097
amc_chemical_sulfur_bias	environmetnal	0.0099343	0.000209103	0.0906545
GTA_450_bias	environmetnal	0.00152716	3.9502e-06	0.012892
CGA_bias	environmetnal	0.00716681	7.31973e-05	0.0478993
ATG_300_bias	environmetnal	0.00439833	2.43068e-05	0.0243366
enveloped	environmetnal	0	0	0
n_sense_36_bias	environmetnal	0.00866959	0.000111507	0.0684883
avg_host_similarity	ingestion	1.13141	1.50059	3.74911
mn4d_avg_vals	ingestion	1.09903	1.37295	3.62599
mn4c_avg_vals	ingestion	0.398624	0.312781	2.63865
length	ingestion	0.0897976	0.0119394	0.618431
enveloped	ingestion	0.198153	0.0493409	0.957701
amc_chemical_amide_300_bias	ingestion	0.0945661	0.0106401	0.422779
ATG_300_bias	ingestion	0.0932633	0.0108884	0.42335
mn3h_avg_vals	ingestion	0.118122	0.0231371	0.698638
amc_chemical_sulfur_bias	ingestion	0.0512829	0.00311061	0.231127
amc_charge_pos_bias	ingestion	0.0620578	0.00543433	0.268973
n_sense_36_bias	ingestion	0.0329376	0.00156449	0.153843
CTT_450_bias	ingestion	0.00813026	8.59793e-05	0.0404828
amc_chemical_amide_bias	ingestion	0.0123341	0.000208208	0.0717162
CA_bias	ingestion	0.00118796	2.1978e-06	0.00842887
icosahedral	ingestion	0.0154453	0.000263998	0.0652549
AA_pr_bias	ingestion	0.00631921	5.91891e-05	0.0338924
CGA_bias	ingestion	0.00151884	3.6949e-06	0.0101607
GG_bias	ingestion	0.00148342	3.67533e-06	0.00793915
GTA_450_bias	ingestion	0.00150497	3.6481e-06	0.0104615
gen_segmented	ingestion	0.000488125	2.87951e-07	0.00145217
mn4d_avg_vals	vector-borne	1.5623	2.67809	4.62666
avg_host_similarity	vector-borne	0.732023	0.751339	3.21363
mn3h_avg_vals	vector-borne	0.397769	0.285139	2.25832
gen_segmented	vector-borne	0.250942	0.0795361	1.13733
length	vector-borne	0.134597	0.0270398	0.936254
amc_charge_pos_bias	vector-borne	0.239353	0.0673605	0.921248
AA_pr_bias	vector-borne	0.171211	0.0338445	0.767571
CGA_bias	vector-borne	0.10116	0.0146516	0.57932
n_sense_36_bias	vector-borne	0.101863	0.0174948	0.531598
amc_chemical_sulfur_bias	vector-borne	0.103674	0.0131415	0.401953
GG_bias	vector-borne	0.0908194	0.0139151	0.545528
GTA_450_bias	vector-borne	0.0893749	0.0104104	0.390307
mn4c_avg_vals	vector-borne	0.0369157	0.00243931	0.209874
amc_chemical_amide_bias	vector-borne	0.0244577	0.00109971	0.139134
CTT_450_bias	vector-borne	0.00905931	0.000102549	0.0446881
amc_chemical_amide_300_bias	vector-borne	0.0140937	0.000258173	0.0664171
icosahedral	vector-borne	0.00443354	2.96199e-05	0.0277004
ATG_300_bias	vector-borne	0.000770762	1.12664e-06	0.00624887
CA_bias	vector-borne	0.00193183	7.08046e-06	0.0117237
enveloped	vector-borne	0	0	0

## Sheet: Figure_3_E
feature	route	mean_value	variance	spread
mn4d_avg_vals	mite-borne	1.14175	0.936326	4.25279
avg_host_similarity	mite-borne	0.403926	0.139564	1.95792
mn3h_avg_vals	mite-borne	0.0959158	0.00482055	0.952352
length	mite-borne	0.0292271	0.00144171	0.214428
GTA_bias	mite-borne	0.00501907	2.63241e-05	0.0201373
icosahedral	mite-borne	0.0541742	0.00287753	0.237346
t_0_300_bias	mite-borne	0.0095503	0.000145346	0.0565435
GA_bias	mite-borne	0.00333335	1.16493e-05	0.0226235
CC_p3_bias	mite-borne	0.000732894	5.56499e-07	0.00416685
CT_bias	mite-borne	0.0018127	3.79518e-06	0.0107107
CT_p1_bias	mite-borne	0.000418861	2.76008e-07	0.00421404
GC_bias	mite-borne	0.00396877	2.94799e-05	0.0342654
GTA_450_bias	mite-borne	0.000422837	2.92259e-07	0.00423428
GTT_bias	mite-borne	0.000314862	1.49076e-07	0.00103909
amc_chemical_hydroxyl_bias	mite-borne	0.000781615	9.59435e-07	0.010306
amc_polar_300_bias	mite-borne	0.000697074	6.9269e-07	0.00333552
amc_polar_bias	mite-borne	0.00101454	1.35996e-06	0.00691986
amc_volume_large_bias	mite-borne	0.000389229	1.68483e-07	0.00290736
enveloped	mite-borne	0.000147457	4.78857e-08	0.00172389
gen_segmented	mite-borne	0	0	0
avg_host_similarity	tick-borne	1.03673	1.14294	3.66211
mn4d_avg_vals	tick-borne	0.620282	0.318124	2.40475
t_0_300_bias	tick-borne	0.282911	0.0655438	0.981025
CT_bias	tick-borne	0.3072	0.0819098	1.74176
length	tick-borne	0.155761	0.0363547	0.935285
amc_chemical_hydroxyl_bias	tick-borne	0.00448228	1.90288e-05	0.0254551
GTA_bias	tick-borne	0.000329129	3.39621e-07	0.00440845
GA_bias	tick-borne	0.00287641	1.65591e-05	0.0186345
amc_polar_300_bias	tick-borne	0.00574477	5.03412e-05	0.0412774
mn3h_avg_vals	tick-borne	0.0348481	0.00212406	0.419046
CT_p1_bias	tick-borne	0.0115803	0.000195107	0.122183
CC_p3_bias	tick-borne	0.000376769	2.18477e-07	0.00312797
GC_bias	tick-borne	0.00103511	2.84427e-06	0.0108857
GTA_450_bias	tick-borne	0.00113033	1.59067e-06	0.00544495
GTT_bias	tick-borne	0.000130243	3.55004e-08	0.00161389
amc_polar_bias	tick-borne	0.00158894	4.31547e-06	0.0129837
amc_volume_large_bias	tick-borne	0.00290368	1.71953e-05	0.0273862
enveloped	tick-borne	0.000194569	6.05148e-08	0.00137669
gen_segmented	tick-borne	0	0	0
icosahedral	tick-borne	0.000153743	3.98941e-08	0.00105735
avg_host_similarity	brachycera-borne	0.777007	0.427336	2.68227
amc_polar_300_bias	brachycera-borne	0.407169	0.0764848	1.2466
CC_p3_bias	brachycera-borne	0.348522	0.0940182	1.1533
GTA_bias	brachycera-borne	0.0947952	0.00579228	0.338825
CT_p1_bias	brachycera-borne	0.0250284	0.000615087	0.118686
amc_polar_bias	brachycera-borne	0.0407471	0.000721763	0.147595
mn4d_avg_vals	brachycera-borne	0.00975323	0.000396778	0.0924513
CT_bias	brachycera-borne	0.000318672	1.22455e-07	0.00107122
GA_bias	brachycera-borne	0.0691309	0.00292885	0.236561
GC_bias	brachycera-borne	0.0100649	8.49706e-05	0.0360741
GTA_450_bias	brachycera-borne	0.000770786	5.16545e-07	0.0313277
GTT_bias	brachycera-borne	0.000200651	3.23348e-08	0.0011252
amc_chemical_hydroxyl_bias	brachycera-borne	0.000888604	9.3671e-07	0.00503361
amc_volume_large_bias	brachycera-borne	0.0371908	0.00137874	0.120127
enveloped	brachycera-borne	0	0	0
gen_segmented	brachycera-borne	0	0	0
icosahedral	brachycera-borne	0.00896685	8.35847e-05	0.0280269
length	brachycera-borne	0	0	0
mn3h_avg_vals	brachycera-borne	0.0067997	3.56019e-05	0.136513
t_0_300_bias	brachycera-borne	0	0	0
mn4d_avg_vals	midge-borne	1.08805	0.876222	3.72981
avg_host_similarity	midge-borne	0.615396	0.238501	2.34185
mn3h_avg_vals	midge-borne	0.527016	0.128017	2.26679
CT_p1_bias	midge-borne	0.278014	0.079107	0.95338
amc_volume_large_bias	midge-borne	0.262839	0.0627416	0.884498
CT_bias	midge-borne	0.0534434	0.00293314	0.195822
CC_p3_bias	midge-borne	0.00662362	4.98015e-05	0.0340751
GA_bias	midge-borne	0.000406151	2.38133e-07	0.00125481
GC_bias	midge-borne	0.000303532	5.94789e-07	0.00475834
GTA_450_bias	midge-borne	0.00980514	0.000131659	0.0432629
GTA_bias	midge-borne	0.00218225	6.34922e-06	0.00993027
GTT_bias	midge-borne	0.00357581	8.75333e-05	0.0568455
amc_chemical_hydroxyl_bias	midge-borne	0.0125613	0.000151782	0.0531948
amc_polar_300_bias	midge-borne	0.000115626	2.14068e-08	0.000748917
amc_polar_bias	midge-borne	0	0	0
enveloped	midge-borne	0	0	0
gen_segmented	midge-borne	0	0	0
icosahedral	midge-borne	0	0	0
length	midge-borne	0.00110275	1.76009e-06	0.0103006
t_0_300_bias	midge-borne	0.00161416	5.20957e-06	0.0110224
mn4d_avg_vals	mosquito-borne	1.71882	2.74786	5.40566
length	mosquito-borne	0.0728215	0.00510562	0.369173
enveloped	mosquito-borne	0.269918	0.0754312	0.905354
mn3h_avg_vals	mosquito-borne	0.102098	0.0165906	1.06518
avg_host_similarity	mosquito-borne	0.305193	0.110276	1.27039
GTA_450_bias	mosquito-borne	0.00132682	1.26382e-05	0.0345373
amc_polar_bias	mosquito-borne	0.00124221	2.66309e-06	0.0104672
GA_bias	mosquito-borne	0.00494191	7.97282e-05	0.0653879
amc_chemical_hydroxyl_bias	mosquito-borne	0.000418225	3.58532e-07	0.00357141
CC_p3_bias	mosquito-borne	0.00132374	6.0909e-06	0.0214657
CT_bias	mosquito-borne	0.00308359	3.09816e-05	0.0441005
CT_p1_bias	mosquito-borne	0.000159911	6.12056e-08	0.00193662
GC_bias	mosquito-borne	0.000891336	2.80644e-06	0.0120007
GTA_bias	mosquito-borne	0.000144668	2.13261e-07	0.010073
GTT_bias	mosquito-borne	0.000101675	2.19036e-08	0.00138291
amc_polar_300_bias	mosquito-borne	0.000137303	6.3912e-08	0.00196686
amc_volume_large_bias	mosquito-borne	0.00533006	5.69283e-05	0.0717512
gen_segmented	mosquito-borne	0	0	0
icosahedral	mosquito-borne	0	0	0
t_0_300_bias	mosquito-borne	0.00346258	1.16711e-05	0.0168298
mn4d_avg_vals	sandfly-borne	1.24443	0.764881	4.83608
avg_host_similarity	sandfly-borne	0.522674	0.253411	1.90613
CC_p3_bias	sandfly-borne	0.00017707	7.14928e-08	0.0022475
CT_bias	sandfly-borne	0.00234655	1.55242e-05	0.0272951
CT_p1_bias	sandfly-borne	0.000414749	2.80824e-07	0.00149696
GA_bias	sandfly-borne	0.00258686	6.52267e-06	0.0124896
GC_bias	sandfly-borne	0.000592928	4.07643e-07	0.00352836
GTA_450_bias	sandfly-borne	0.000275911	2.35572e-07	0.00564395
GTA_bias	sandfly-borne	0.000623238	9.40333e-07	0.010908
GTT_bias	sandfly-borne	0.000642988	5.75607e-07	0.00347939
amc_chemical_hydroxyl_bias	sandfly-borne	0	0	0
amc_polar_300_bias	sandfly-borne	8.30027e-05	2.32625e-08	0.00118303
amc_polar_bias	sandfly-borne	0.054951	0.00410912	0.260687
amc_volume_large_bias	sandfly-borne	0	0	0
enveloped	sandfly-borne	0	0	0
gen_segmented	sandfly-borne	0	0	0
icosahedral	sandfly-borne	0	0	0
length	sandfly-borne	0.000227739	7.77357e-08	0.00243725
mn3h_avg_vals	sandfly-borne	0.0507903	0.0007395	0.412607
t_0_300_bias	sandfly-borne	0.000797304	8.85142e-06	0.0422868
avg_host_similarity	endopterygota-other	0.303649	0.0347812	2.10533
mn4d_avg_vals	endopterygota-other	0.294619	0.0316432	1.13955
GC_bias	endopterygota-other	0.0115353	0.00013087	0.0494654
length	endopterygota-other	0.00740894	7.20917e-05	0.048469
icosahedral	endopterygota-other	0.00146918	2.26835e-06	0.00626222
CC_p3_bias	endopterygota-other	0.00435972	2.45595e-05	0.0171829
CT_bias	endopterygota-other	0.00728184	5.59482e-05	0.0637845
CT_p1_bias	endopterygota-other	0	0	0
GA_bias	endopterygota-other	0.00423221	2.24687e-05	0.0242045
GTA_450_bias	endopterygota-other	0.00169378	3.55091e-06	0.00765487
GTA_bias	endopterygota-other	0.000513121	2.65154e-07	0.0030571
GTT_bias	endopterygota-other	0.000554164	5.95744e-07	0.00648279
amc_chemical_hydroxyl_bias	endopterygota-other	0.00954114	9.07316e-05	0.0392207
amc_polar_300_bias	endopterygota-other	0	0	0
amc_polar_bias	endopterygota-other	0.00999338	0.000133292	0.0434084
amc_volume_large_bias	endopterygota-other	0.00125421	2.27381e-06	0.00484326
enveloped	endopterygota-other	0	0	0
gen_segmented	endopterygota-other	0	0	0
mn3h_avg_vals	endopterygota-other	0.055308	8.17723e-05	0.256938
t_0_300_bias	endopterygota-other	0.000367964	1.98813e-07	0.00215878
mn4d_avg_vals	beetle-borne	1.19635	0.734295	3.89812
avg_host_similarity	beetle-borne	0.597907	0.283632	2.3546
length	beetle-borne	0.197768	0.0350007	0.77719
icosahedral	beetle-borne	0.231608	0.0619611	0.825811
amc_volume_large_bias	beetle-borne	0.0428688	0.00199765	0.170464
GTA_bias	beetle-borne	0.00315126	1.13579e-05	0.0193621
t_0_300_bias	beetle-borne	0.00623688	4.42301e-05	0.0245458
CC_p3_bias	beetle-borne	0.000232845	1.19802e-07	0.00275716
CT_bias	beetle-borne	0.00332555	1.93064e-05	0.0203005
CT_p1_bias	beetle-borne	0.00431131	2.46839e-05	0.017492
GA_bias	beetle-borne	0.00145389	2.26728e-06	0.00945308
GC_bias	beetle-borne	0.00152182	4.20622e-06	0.0068764
GTA_450_bias	beetle-borne	0.000735899	5.78565e-07	0.00332339
GTT_bias	beetle-borne	0.00141404	3.05761e-06	0.00716131
amc_chemical_hydroxyl_bias	beetle-borne	0.00140912	3.99559e-06	0.0228618
amc_polar_300_bias	beetle-borne	0.00735307	5.9904e-05	0.0293399
amc_polar_bias	beetle-borne	0.000266006	9.31349e-08	0.00186322
enveloped	beetle-borne	0	0	0
gen_segmented	beetle-borne	7.01302e-05	1.36238e-08	0.00114702
mn3h_avg_vals	beetle-borne	0.000174888	1.2718e-08	0.00167425
mn4d_avg_vals	thrip-borne	1.46057	1.13047	4.74277
avg_host_similarity	thrip-borne	0.213704	0.037069	0.694761
amc_chemical_hydroxyl_bias	thrip-borne	0.44081	0.16749	1.30671
amc_polar_bias	thrip-borne	0.283168	0.0591346	0.888274
GA_bias	thrip-borne	0.0424469	0.00291852	0.490978
amc_volume_large_bias	thrip-borne	0.012477	0.000395604	0.0890068
GTT_bias	thrip-borne	0.0487424	0.00187966	0.169012
CT_p1_bias	thrip-borne	0.0173498	0.000336772	0.0675198
CC_p3_bias	thrip-borne	0.00121101	2.64327e-06	0.00788705
CT_bias	thrip-borne	0.000599199	8.25175e-07	0.00374537
GC_bias	thrip-borne	0.00053136	5.88769e-07	0.00388938
GTA_450_bias	thrip-borne	0.000163017	3.96236e-08	0.000891532
GTA_bias	thrip-borne	0.000538136	3.69903e-07	0.00353728
amc_polar_300_bias	thrip-borne	0	0	0
enveloped	thrip-borne	0.000204038	4.8989e-08	0.000999103
gen_segmented	thrip-borne	0	0	0
icosahedral	thrip-borne	0	0	0
length	thrip-borne	0.000636044	5.83552e-07	0.00326447
mn3h_avg_vals	thrip-borne	0.00271011	2.91401e-06	0.0249113
t_0_300_bias	thrip-borne	0.000489237	4.39123e-07	0.00358584
mn4d_avg_vals	leafhopper-borne	1.51489	0.990038	4.66335
avg_host_similarity	leafhopper-borne	0.746651	0.381161	3.72906
gen_segmented	leafhopper-borne	0.445442	0.232543	1.86447
length	leafhopper-borne	0.266536	0.0397866	1.14482
GC_bias	leafhopper-borne	0.218434	0.0529669	0.988653
amc_chemical_hydroxyl_bias	leafhopper-borne	0.0463858	0.00276532	0.181265
GTT_bias	leafhopper-borne	0.262681	0.0665117	0.743422
amc_polar_bias	leafhopper-borne	0.000213854	6.57264e-08	0.000785391
CC_p3_bias	leafhopper-borne	0.000925989	9.92417e-07	0.00425197
CT_bias	leafhopper-borne	0.0120448	0.000169103	0.0548419
CT_p1_bias	leafhopper-borne	0.000131223	3.53719e-08	0.00124735
GA_bias	leafhopper-borne	0.0180074	0.000338272	0.054258
GTA_450_bias	leafhopper-borne	0.00109209	1.33749e-06	0.00281885
GTA_bias	leafhopper-borne	0.00196323	4.66159e-06	0.00889832
amc_polar_300_bias	leafhopper-borne	0	0	0
amc_volume_large_bias	leafhopper-borne	0	0	0
enveloped	leafhopper-borne	0	0	0
icosahedral	leafhopper-borne	6.99634e-05	8.50934e-09	0.000609479
mn3h_avg_vals	leafhopper-borne	0.0102659	6.03893e-05	0.093451
t_0_300_bias	leafhopper-borne	0	0	0
avg_host_similarity	planthopper-borne	1.40652	0.507348	4.77683
GA_bias	planthopper-borne	0.639935	0.290683	1.71165
mn4d_avg_vals	planthopper-borne	0.663819	0.0695719	2.10231
length	planthopper-borne	0.154528	0.0224068	0.559873
mn3h_avg_vals	planthopper-borne	0.031443	3.50141e-05	0.132184
amc_volume_large_bias	planthopper-borne	0.0795724	0.00438997	0.226952
CC_p3_bias	planthopper-borne	0	0	0
CT_bias	planthopper-borne	0.0231711	0.00041525	0.0603843
CT_p1_bias	planthopper-borne	0.000325057	1.24805e-07	0.00234345
GC_bias	planthopper-borne	0.00408332	2.3722e-05	0.0266521
GTA_450_bias	planthopper-borne	0.00620742	4.15675e-05	0.019707
GTA_bias	planthopper-borne	0.00483691	2.31175e-05	0.011105
GTT_bias	planthopper-borne	0.00036083	1.918e-07	0.00124249
amc_chemical_hydroxyl_bias	planthopper-borne	0.00166079	2.68962e-06	0.00503374
amc_polar_300_bias	planthopper-borne	0	0	0
amc_polar_bias	planthopper-borne	0	0	0
enveloped	planthopper-borne	0	0	0
gen_segmented	planthopper-borne	0	0	0
icosahedral	planthopper-borne	0	0	0
t_0_300_bias	planthopper-borne	0.000576016	6.90629e-07	0.00452994
mn4d_avg_vals	aphid-borne	1.58909	2.22851	4.92508
avg_host_similarity	aphid-borne	0.751213	0.519437	2.27301
length	aphid-borne	0.251188	0.0546178	1.42137
CT_bias	aphid-borne	0.0193866	0.000547074	0.13152
amc_volume_large_bias	aphid-borne	0.00966401	0.000164787	0.065306
amc_chemical_hydroxyl_bias	aphid-borne	0.0446907	0.00401796	0.355925
GC_bias	aphid-borne	0.02078	0.000668614	0.186273
gen_segmented	aphid-borne	0.0119399	0.000155175	0.0650483
GTA_bias	aphid-borne	0.00188132	4.56555e-06	0.0122513
mn3h_avg_vals	aphid-borne	0.0572598	0.00538856	0.659401
CT_p1_bias	aphid-borne	0.000453264	3.55417e-07	0.00412001
CC_p3_bias	aphid-borne	0.00100298	1.24207e-06	0.00743565
GA_bias	aphid-borne	0.0016637	7.50475e-06	0.0171252
GTA_450_bias	aphid-borne	0.00125387	2.11614e-06	0.00810071
GTT_bias	aphid-borne	0.00458202	3.3531e-05	0.0340288
amc_polar_300_bias	aphid-borne	0.000449629	3.04326e-07	0.00335225
amc_polar_bias	aphid-borne	0.00363215	2.63822e-05	0.0379294
enveloped	aphid-borne	0.00423931	2.05581e-05	0.0150301
icosahedral	aphid-borne	0	0	0
t_0_300_bias	aphid-borne	0.00266036	2.03566e-05	0.0265213
mn4d_avg_vals	mealybug-borne	1.76101	1.30753	5.93083
GTA_bias	mealybug-borne	0.299241	0.0828123	1.26479
avg_host_similarity	mealybug-borne	0.387717	0.0931614	1.70957
GTA_450_bias	mealybug-borne	0.247241	0.0675134	1.06507
mn3h_avg_vals	mealybug-borne	0.323343	0.0093515	1.8695
icosahedral	mealybug-borne	0.0781724	0.00582565	0.226816
gen_segmented	mealybug-borne	0.0996049	0.0107987	0.339853
amc_polar_bias	mealybug-borne	0.0106714	0.000117406	0.0414355
CC_p3_bias	mealybug-borne	4.41931e-05	1.30077e-09	0.000393625
CT_bias	mealybug-borne	0.00187083	3.65576e-06	0.00890113
CT_p1_bias	mealybug-borne	0.000521681	4.53276e-07	0.00347947
GA_bias	mealybug-borne	0.000537181	3.96389e-07	0.00298813
GC_bias	mealybug-borne	0.00276436	1.5035e-05	0.0193633
GTT_bias	mealybug-borne	0.00427245	2.72973e-05	0.031135
amc_chemical_hydroxyl_bias	mealybug-borne	0.000913927	8.47143e-07	0.00444229
amc_polar_300_bias	mealybug-borne	0.000172664	4.46805e-08	0.00096331
amc_volume_large_bias	mealybug-borne	0.00112257	1.7929e-06	0.00769043
enveloped	mealybug-borne	0	0	0
length	mealybug-borne	0.00200327	2.96227e-06	0.0162488
t_0_300_bias	mealybug-borne	0.00325849	1.18591e-05	0.0139438
mn4d_avg_vals	whitefly-borne	1.27389	1.37943	4.45022
avg_host_similarity	whitefly-borne	1.03233	0.94693	3.48243
gen_segmented	whitefly-borne	0.197904	0.0436047	1.15393
mn3h_avg_vals	whitefly-borne	0.150157	0.0273474	1.36052
length	whitefly-borne	0.0292537	0.000552383	0.191637
CT_bias	whitefly-borne	0.0769118	0.00534168	0.341084
amc_chemical_hydroxyl_bias	whitefly-borne	0.00455456	7.21475e-05	0.0738186
GC_bias	whitefly-borne	0.0179303	0.000817855	0.293486
amc_volume_large_bias	whitefly-borne	0.000923054	4.0186e-06	0.0204244
GTT_bias	whitefly-borne	0.00157053	8.24343e-06	0.0246665
GTA_450_bias	whitefly-borne	0.000248944	1.01342e-07	0.00192899
CC_p3_bias	whitefly-borne	0.00269715	1.10061e-05	0.0255148
CT_p1_bias	whitefly-borne	0.000620881	1.80719e-06	0.00818714
GA_bias	whitefly-borne	0.000384572	3.40166e-07	0.00434743
GTA_bias	whitefly-borne	6.96628e-05	2.13222e-08	0.00218005
amc_polar_300_bias	whitefly-borne	0.000238033	1.14885e-07	0.00186195
amc_polar_bias	whitefly-borne	0.00298806	1.42511e-05	0.0231441
enveloped	whitefly-borne	0.000639655	9.04329e-07	0.00606105
icosahedral	whitefly-borne	0	0	0
t_0_300_bias	whitefly-borne	0.00442978	2.14224e-05	0.0210069

## Sheet: Figure_3_F
feature	route	mean_value	variance	spread
mn4d_avg_vals	soil	1.01366	0.485925	3.19912
AC_pr_bias	soil	0.234566	0.0452836	0.741614
n_sense_450_bias	soil	0.218487	0.0287768	1.02631
GAA_300_bias	soil	0.23717	0.0292187	0.736692
length	soil	0.160218	0.0134356	0.472312
ACG_bias	soil	0.065571	0.00423014	0.272881
CTA_450_bias	soil	0.00136564	1.39452e-06	0.00367964
CTT_300_bias	soil	0.00258084	8.21154e-06	0.0113544
GAC_450_bias	soil	0.00109173	1.20466e-06	0.00462033
GA_bias	soil	0.000569725	4.98101e-07	0.00455707
GGG_450_bias	soil	0.0224961	0.000402057	0.0662912
TG_bias	soil	0.00104306	1.15587e-06	0.00479647
TTG_300_bias	soil	0.00921226	0.000109695	0.0485017
TT_bias	soil	0.00129449	2.19833e-06	0.00953652
amc_charge_neg_bias	soil	0.00179625	3.33095e-06	0.0102939
amc_charge_pos_bias	soil	0.000187813	3.29133e-08	0.000904315
avg_host_similarity	soil	0.183175	0.0292291	0.612693
mn3h_avg_vals	soil	0.0124236	2.62397e-05	0.101003
mn4c_avg_vals	soil	0.00504548	3.74674e-06	0.0398798
spherical	soil	0	0	0
avg_host_similarity	air (dry)	1.0952	0.910288	3.92026
mn4d_avg_vals	air (dry)	1.29317	0.854044	4.29875
mn3h_avg_vals	air (dry)	0.251644	0.0364932	3.02441
GA_bias	air (dry)	0.214724	0.0428944	0.873871
amc_charge_neg_bias	air (dry)	0.0705251	0.00921915	0.465355
TG_bias	air (dry)	0.128522	0.0332826	0.85898
TTG_300_bias	air (dry)	0.199589	0.0355904	0.858574
mn4c_avg_vals	air (dry)	0.0467467	0.00103839	0.54603
GGG_450_bias	air (dry)	0.00610458	6.25935e-05	0.0457602
TT_bias	air (dry)	0.00391102	1.90512e-05	0.0301473
ACG_bias	air (dry)	0.000511726	2.43893e-07	0.00167208
AC_pr_bias	air (dry)	0.0252898	0.000644669	0.112329
CTA_450_bias	air (dry)	0.000315935	1.16522e-07	0.00266188
CTT_300_bias	air (dry)	0.000846591	1.27552e-06	0.00837835
GAA_300_bias	air (dry)	1.38095e-05	1.13565e-09	0.000209334
GAC_450_bias	air (dry)	0.00283753	7.89428e-06	0.0174117
amc_charge_pos_bias	air (dry)	0.00852335	0.000183646	0.0683307
length	air (dry)	0.0186571	0.000699317	0.189305
n_sense_450_bias	air (dry)	0.00533501	8.06593e-05	0.0545736
spherical	air (dry)	0.0029046	9.87143e-06	0.0133024
mn4d_avg_vals	air (wet)	0.908177	0.792514	3.47538
avg_host_similarity	air (wet)	0.648284	0.440511	2.63725
ACG_bias	air (wet)	0.169788	0.0284924	0.565577
spherical	air (wet)	0.219853	0.0521414	0.73246
mn4c_avg_vals	air (wet)	0.120386	0.0193456	1.47523
GGG_450_bias	air (wet)	0.150643	0.0290003	0.677913
length	air (wet)	0.024633	0.00171757	0.405991
mn3h_avg_vals	air (wet)	0.174166	0.0410574	1.91657
amc_charge_neg_bias	air (wet)	0.12785	0.0268241	0.700138
CTT_300_bias	air (wet)	0.0581213	0.00371045	0.311088
amc_charge_pos_bias	air (wet)	0.0105232	0.000216258	0.0832205
TG_bias	air (wet)	0.0101522	0.000288835	0.126629
AC_pr_bias	air (wet)	0.00614439	5.00696e-05	0.0443896
CTA_450_bias	air (wet)	0.00192574	5.41701e-06	0.0125583
TTG_300_bias	air (wet)	0.00932684	0.000118224	0.0659995
GAA_300_bias	air (wet)	6.84774e-05	5.27051e-08	0.00407913
GAC_450_bias	air (wet)	0.00483834	5.84415e-05	0.0650234
GA_bias	air (wet)	0.00329584	2.3864e-05	0.0331162
TT_bias	air (wet)	0.029821	0.00105385	0.172249
n_sense_450_bias	air (wet)	0.00512748	4.24784e-05	0.0361439
mn4d_avg_vals	fomite	0.814886	0.802726	3.12046
avg_host_similarity	fomite	0.512157	0.293408	1.77105
amc_charge_pos_bias	fomite	0.18753	0.0500952	0.812217
mn4c_avg_vals	fomite	0.174782	0.0766458	1.55233
mn3h_avg_vals	fomite	0.169615	0.0611864	1.43562
CTT_300_bias	fomite	0.149045	0.0267342	0.596129
length	fomite	0.0169866	0.000693287	0.237277
TG_bias	fomite	0.0427743	0.00260162	0.21121
n_sense_450_bias	fomite	0.0275151	0.00138125	0.21226
AC_pr_bias	fomite	0.0291573	0.00200282	0.246062
GAA_300_bias	fomite	0.0136664	0.000202494	0.051395
CTA_450_bias	fomite	0.00205364	9.60074e-06	0.0279861
GA_bias	fomite	0.0117337	0.000284509	0.0962675
TT_bias	fomite	0.0215661	0.000654589	0.131826
ACG_bias	fomite	0.00409364	2.79306e-05	0.0425681
amc_charge_neg_bias	fomite	0.012856	0.000230476	0.0658764
GAC_450_bias	fomite	0.00464741	6.56084e-05	0.0560921
GGG_450_bias	fomite	0.00670558	7.68014e-05	0.0435235
TTG_300_bias	fomite	0.00294496	1.56728e-05	0.0237603
spherical	fomite	0	0	0
avg_host_similarity	indirect contact with bodily-fluids	1.37076	1.80377	5.47978
CTA_450_bias	indirect contact with bodily-fluids	0.281122	0.0817056	1.20018
mn4d_avg_vals	indirect contact with bodily-fluids	0.0900931	0.00672106	0.472625
mn3h_avg_vals	indirect contact with bodily-fluids	0.116194	0.0202981	1.35908
n_sense_450_bias	indirect contact with bodily-fluids	0.0545585	0.00359624	0.205532
TG_bias	indirect contact with bodily-fluids	0.0613606	0.00588652	0.379986
mn4c_avg_vals	indirect contact with bodily-fluids	0.0321068	0.00175449	0.463711
length	indirect contact with bodily-fluids	0.034966	0.00170411	0.270799
AC_pr_bias	indirect contact with bodily-fluids	0.0134573	0.000210068	0.0616874
GGG_450_bias	indirect contact with bodily-fluids	0.00882047	8.50229e-05	0.0462183
TT_bias	indirect contact with bodily-fluids	0.0128964	0.000208094	0.0659084
spherical	indirect contact with bodily-fluids	0.00350117	1.47938e-05	0.0175085
amc_charge_pos_bias	indirect contact with bodily-fluids	0.00958381	0.000101831	0.0438661
GAA_300_bias	indirect contact with bodily-fluids	0.00118652	1.84617e-06	0.0109588
amc_charge_neg_bias	indirect contact with bodily-fluids	0.00418897	4.06807e-05	0.04868
ACG_bias	indirect contact with bodily-fluids	0.00187264	4.2655e-06	0.0114228
CTT_300_bias	indirect contact with bodily-fluids	0.00136201	4.6421e-06	0.0223483
GAC_450_bias	indirect contact with bodily-fluids	0.000114908	4.7607e-08	0.00207605
GA_bias	indirect contact with bodily-fluids	0.000581744	4.6903e-07	0.00516809
TTG_300_bias	indirect contact with bodily-fluids	0.00057611	5.8805e-07	0.00492482
avg_host_similarity	sap inoculation	2.20931	4.87872	5.8021
mn4d_avg_vals	sap inoculation	0.86513	0.75319	2.33341
length	sap inoculation	0.197017	0.0482209	0.93795
n_sense_450_bias	sap inoculation	0.0492887	0.00332599	0.231028
CTA_450_bias	sap inoculation	0.0185247	0.000573068	0.116313
TT_bias	sap inoculation	0.00838242	8.47599e-05	0.0455912
TG_bias	sap inoculation	0.026936	0.00168614	0.237743
GA_bias	sap inoculation	0.0204486	0.000507842	0.0975942
GAC_450_bias	sap inoculation	0.0200084	0.000480198	0.0935573
amc_charge_neg_bias	sap inoculation	0.00922802	0.00014417	0.0539749
mn3h_avg_vals	sap inoculation	0.0229306	0.00135044	0.279308
AC_pr_bias	sap inoculation	0.00370079	2.12874e-05	0.0300734
amc_charge_pos_bias	sap inoculation	0.00295635	1.41756e-05	0.0197631
mn4c_avg_vals	sap inoculation	0.00335959	2.88377e-05	0.0415288
GAA_300_bias	sap inoculation	0.00109934	2.54423e-06	0.0121784
TTG_300_bias	sap inoculation	0.00101655	1.55558e-06	0.0087921
CTT_300_bias	sap inoculation	0.000336011	2.74414e-07	0.00446172
ACG_bias	sap inoculation	0.00152317	4.48116e-06	0.00992082
GGG_450_bias	sap inoculation	0.0033737	1.3837e-05	0.0205995
spherical	sap inoculation	0.00336874	1.24519e-05	0.0121453
avg_host_similarity	cohabitation	1.70535	0.580547	6.13398
GAC_450_bias	cohabitation	0.223292	0.0328903	0.609155
TT_bias	cohabitation	0.251734	0.0307422	0.891875
mn4d_avg_vals	cohabitation	0.129411	0.00282367	0.733782
n_sense_450_bias	cohabitation	0.00114584	1.92227e-06	0.00608323
ACG_bias	cohabitation	0	0	0
AC_pr_bias	cohabitation	0.001933	4.88536e-06	0.0097852
CTA_450_bias	cohabitation	4.0244e-05	9.96215e-09	0.00124537
CTT_300_bias	cohabitation	0.0307854	0.00117061	0.108135
GAA_300_bias	cohabitation	0.00117823	1.07005e-05	0.0286233
GA_bias	cohabitation	0.00179725	2.16553e-05	0.0366985
GGG_450_bias	cohabitation	0.000276048	3.63264e-07	0.00280687
TG_bias	cohabitation	0.00116402	1.21625e-06	0.00479241
TTG_300_bias	cohabitation	0.000299606	1.08247e-07	0.00283468
amc_charge_neg_bias	cohabitation	0	0	0
amc_charge_pos_bias	cohabitation	0.00375844	2.43439e-05	0.0254413
length	cohabitation	0.000866736	1.7704e-06	0.013178
mn3h_avg_vals	cohabitation	0	0	0
mn4c_avg_vals	cohabitation	0	0	0
spherical	cohabitation	0.00185252	4.09998e-06	0.00986815
mn4d_avg_vals	passive diffusion	1.3701	0.158164	4.8857
avg_host_similarity	passive diffusion	1.19469	0.245235	4.00363
length	passive diffusion	0.0381771	0.00333734	0.400605
ACG_bias	passive diffusion	5.25611e-05	1.27766e-08	0.000931763
AC_pr_bias	passive diffusion	1.28449e-05	1.03062e-09	0.00035752
CTA_450_bias	passive diffusion	0	0	0
CTT_300_bias	passive diffusion	0.000442812	3.11026e-07	0.00191442
GAA_300_bias	passive diffusion	0.000619836	4.79105e-07	0.00349883
GAC_450_bias	passive diffusion	0.0014089	9.62974e-06	0.0188852
GA_bias	passive diffusion	0.00763819	5.9635e-05	0.0232046
GGG_450_bias	passive diffusion	0.03148	0.000883976	0.0872993
TG_bias	passive diffusion	0.0024074	1.09663e-05	0.0169883
TTG_300_bias	passive diffusion	0.000228498	7.61475e-08	0.00104111
TT_bias	passive diffusion	0	0	0
amc_charge_neg_bias	passive diffusion	0.00336734	1.71096e-05	0.0197933
amc_charge_pos_bias	passive diffusion	0.000179887	4.68731e-08	0.000796678
mn3h_avg_vals	passive diffusion	0.00882278	1.45563e-05	0.190065
mn4c_avg_vals	passive diffusion	0.00318342	1.21829e-06	0.05303
n_sense_450_bias	passive diffusion	0	0	0
spherical	passive diffusion	0.0537176	0.00291034	0.155617
avg_host_similarity	water-borne	1.59273	0.67798	6.42197
mn4d_avg_vals	water-borne	0.486308	0.177165	1.98098
TT_bias	water-borne	0.179572	0.0270012	0.563305
n_sense_450_bias	water-borne	0.00935573	0.000362675	0.146512
mn4c_avg_vals	water-borne	0.0058785	3.79721e-05	0.108747
amc_charge_pos_bias	water-borne	0.00866456	0.00011588	0.0509971
TG_bias	water-borne	0.00387043	2.00173e-05	0.018108
TTG_300_bias	water-borne	0.000930626	1.06462e-06	0.00546556
mn3h_avg_vals	water-borne	0.0175733	0.000621054	0.453679
length	water-borne	0.015292	0.000417506	0.0755464
amc_charge_neg_bias	water-borne	0.00153103	3.15098e-06	0.00734114
ACG_bias	water-borne	0.000114306	3.26474e-08	0.00179367
AC_pr_bias	water-borne	0.00604014	6.12654e-05	0.0254636
CTA_450_bias	water-borne	0.000806971	7.20888e-07	0.0025502
CTT_300_bias	water-borne	0.000409938	2.26267e-07	0.00142043
GAA_300_bias	water-borne	0.00207549	5.31921e-06	0.00954783
GAC_450_bias	water-borne	0.00385539	1.93475e-05	0.0126994
GA_bias	water-borne	0.00126914	2.68528e-06	0.00893619
GGG_450_bias	water-borne	0.00872503	9.37866e-05	0.0333447
spherical	water-borne	0.0228431	0.000517133	0.060261

## Sheet: Fomite predictors
Predictor (grouped)	Predictor category	Host class	SHAP mean absolute value	SD in SHAP absolute value
MN4D	Neighbourhoods	both	0.8149	0.3963
Hosts	Hosts	both	0.5122	0.1765
(+) charge	Amino acids	both	0.2258	0.153
CTT	RSCU	both	0.1918	0.0829
MN4C	Neighbourhoods	both	0.1748	0.2149
MN3H	Neighbourhoods	both	0.1696	0.1808
ORFs sense	ORF composition	both	0.14	0.1406
Hydroxyl	Amino acids	both	0.1301	0.1085
Icosahedral	Morphology	both	0.0909	0.0348
GC	Dinucleotide	both	0.085	0.0516
CA	Dinucleotide	both	0.0798	0.0412
T0	ORF overlap	both	0.0725	0.043
AC	Dinucleotide	both	0.0721	0.0707
AGT	RSCU	both	0.0696	0.0411
Medium	Amino acids	both	0.0687	0.0574
AGC	RSCU	both	0.0657	0.0286
TG	Dinucleotide	both	0.0647	0.0382
CG	Dinucleotide	both	0.0585	0.034
Basic	Amino acids	both	0.0582	0.0445
Sulphur	Amino acids	both	0.0524	0.036
(-) charge	Amino acids	both	0.0514	0.0296
GT	Dinucleotide	both	0.0503	0.0399
CT	Dinucleotide	both	0.0501	0.0554
GCA	RSCU	both	0.0478	0.0287
TTA	RSCU	both	0.046	0.0811
AG	Dinucleotide	both	0.0459	0.0275
(-) Sense	Genome	both	0.0438	0.0338
TC	Dinucleotide	both	0.0431	0.0465
AT	Dinucleotide	both	0.0429	0.0445
CCA	RSCU	both	0.0391	0.0307
GA	Dinucleotide	both	0.0378	0.0265
TA	Dinucleotide	both	0.0377	0.0296
ORFs prop sense	ORF composition	both	0.0372	0.0204
GG	Dinucleotide	both	0.0364	0.0263
Small	Amino acids	both	0.0363	0.0221
T6	ORF overlap	both	0.0355	0.0193
GGA	RSCU	both	0.0349	0.0251
GCG	RSCU	both	0.0333	0.0185
T3	ORF overlap	both	0.0333	0.0184
CGT	RSCU	both	0.0331	0.0224
CCC	RSCU	both	0.0326	0.0212
TT	Dinucleotide	both	0.0316	0.0246
GTA	RSCU	both	0.0305	0.015
Enveloped	Morphology	both	0.0304	0.0204
TAA	RSCU	both	0.0291	0.0236
GCT	RSCU	both	0.0285	0.0276
ASense/sense	ORF composition	both	0.0284	0.0215
CC	Dinucleotide	both	0.0272	0.0248
AAA	RSCU	both	0.0271	0.0135
TCC	RSCU	both	0.0242	0.0123
GGG	RSCU	both	0.022	0.0187
ACA	RSCU	both	0.021	0.0106
GAA	RSCU	both	0.021	0.0076
Aliphatic	Amino acids	both	0.0208	0.0247
AA	Dinucleotide	both	0.02	0.0164
Amide	Amino acids	both	0.0191	0.0128
AAT	RSCU	both	0.0186	0.0267
C	Nucleotide	both	0.0183	0.0119
CGA	RSCU	both	0.018	0.0127
Hydrogen donor	Amino acids	both	0.0172	0.0102
Length	Genome	both	0.017	0.0236
GC content	Genome	both	0.0167	0.0156
CTA	RSCU	both	0.0159	0.0163
Neutral	Amino acids	both	0.0156	0.0124
CCT	RSCU	both	0.0155	0.0175
TGT	RSCU	both	0.0152	0.0157
TGA	RSCU	both	0.0148	0.0112
Acidic	Amino acids	both	0.0145	0.0089
AGG	RSCU	both	0.0132	0.012
ACG	RSCU	both	0.0128	0.0112
GGT	RSCU	both	0.012	0.0091
TCG	RSCU	both	0.0119	0.0059
CGC	RSCU	both	0.0117	0.0073
Coverage asense	ORF coverage	both	0.0114	0.0083
T1	ORF overlap	both	0.0112	0.017
AAG	RSCU	both	0.0111	0.0085
CAG	RSCU	both	0.0108	0.0051
Large	Amino acids	both	0.0103	0.0108
CTC	RSCU	both	0.0096	0.0237
GCC	RSCU	both	0.0094	0.0041
GAC	RSCU	both	0.0089	0.014
T4	ORF overlap	both	0.0083	0.0049
GAT	RSCU	both	0.0082	0.0075
TGG	RSCU	both	0.0078	0.0042
TGC	RSCU	both	0.0077	0.006
TCA	RSCU	both	0.0076	0.0087
TTG	RSCU	both	0.0075	0.0059
Polar	Amino acids	both	0.0074	0.0067
TAG	RSCU	both	0.0072	0.0056
GTG	RSCU	both	0.0071	0.0084
Aromatic	Amino acids	both	0.007	0.0058
Hydrogen acceptor	Amino acids	both	0.0069	0.0052
ATA	RSCU	both	0.0067	0.0071
A	Nucleotide	both	0.0066	0.0029
CAA	RSCU	both	0.0062	0.0056
ATT	RSCU	both	0.006	0.0055
CTG	RSCU	both	0.0059	0.005
TTC	RSCU	both	0.0058	0.0065
CAC	RSCU	both	0.0055	0.005
Pleomorphic	Morphology	both	0.0054	0.0071
CAT	RSCU	both	0.0052	0.0058
TTT	RSCU	both	0.0051	0.0055
ACT	RSCU	both	0.0051	0.0055
CCG	RSCU	both	0.005	0.0037
Very small	Amino acids	both	0.0048	0.0043
GGC	RSCU	both	0.0046	0.0045
TCT	RSCU	both	0.0042	0.0031
Very large	Amino acids	both	0.0038	0.0034
T	Nucleotide	both	0.0038	0.0025
AAC	RSCU	both	0.0037	0.0055
T5	ORF overlap	both	0.0037	0.0028
ATC	RSCU	both	0.0028	0.0031
GAG	RSCU	both	0.0025	0.0024
Rod	Morphology	both	0.0024	0.0061
GTC	RSCU	both	0.0022	0.0014
Hydrophilic	Amino acids	both	0.0019	0.0016
AGA	RSCU	both	0.0017	0.0011
CGG	RSCU	both	0.0015	0.0014
GTT	RSCU	both	0.0014	0.0012
Coverage sense	ORF coverage	both	0.0013	0.001
TAC	RSCU	both	0.0011	0.001
G	Nucleotide	both	0.0009	0.0007
ATG	RSCU	both	0.0008	0.0008
TAT	RSCU	both	0.0008	0.0008
(+) Sense	Genome	both	0.0007	0.0005
T2	ORF overlap	both	0.0006	0.0007
ACC	RSCU	both	0.0005	0.0008
Filamentous	Morphology	both	0.0003	0.0002
Fiber	Morphology	both	0.0002	0.0007
Segmented	Genome	both	0.0001	0.0002
SS	Genome	both	0.0001	0.0001
Bacilliform	Morphology	both	0	0
Brick	Morphology	both	0	0
Bullet	Morphology	both	0	0
Cylindrical	Morphology	both	0	0
Cytoplasm	Replication	both	0	0
Ellipsoidal	Morphology	both	0	0
Linear	Genome	both	0	0
Nucleus	Replication	both	0	0
Ovoid	Morphology	both	0	0
Polyhedral	Morphology	both	0	0
RNA	Genome	both	0	0
RT	Genome	both	0	0
Spherical	Morphology	both	0	0
Spikes	Morphology	both	0	0
Tailed	Morphology	both	0	0
MN4D	Neighbourhoods	animals	0.8735	0.4308
MN4D	Neighbourhoods	plants	0.6825	0.2597
Hosts	Hosts	plants	0.631	0.0985
Hosts	Hosts	animals	0.4595	0.1778
(+) charge	Amino acids	animals	0.2489	0.1679
MN4C	Neighbourhoods	animals	0.1991	0.2502
CTT	RSCU	animals	0.1975	0.0818
MN3H	Neighbourhoods	animals	0.1904	0.2104
CTT	RSCU	plants	0.1788	0.0839
(+) charge	Amino acids	plants	0.1738	0.0936
ORFs sense	ORF composition	animals	0.1506	0.1471
Hydroxyl	Amino acids	animals	0.1405	0.1158
MN3H	Neighbourhoods	plants	0.1228	0.0583
MN4C	Neighbourhoods	plants	0.1198	0.069
ORFs sense	ORF composition	plants	0.1162	0.1214
Hydroxyl	Amino acids	plants	0.1065	0.0855
Icosahedral	Morphology	animals	0.0938	0.0372
GC	Dinucleotide	animals	0.0916	0.0511
Icosahedral	Morphology	plants	0.0846	0.0279
CA	Dinucleotide	animals	0.0843	0.0442
AC	Dinucleotide	plants	0.0778	0.0723
T0	ORF overlap	animals	0.0773	0.0472
AGT	RSCU	animals	0.0743	0.0428
Medium	Amino acids	plants	0.0715	0.0588
GC	Dinucleotide	plants	0.0701	0.0496
AC	Dinucleotide	animals	0.0696	0.0698
CA	Dinucleotide	plants	0.0695	0.0308
AGC	RSCU	animals	0.0681	0.0293
Medium	Amino acids	animals	0.0675	0.0567
TG	Dinucleotide	animals	0.066	0.0404
TC	Dinucleotide	plants	0.066	0.0658
Basic	Amino acids	animals	0.0639	0.0489
CG	Dinucleotide	animals	0.062	0.0338
T0	ORF overlap	plants	0.0618	0.0286
TG	Dinucleotide	plants	0.0617	0.0323
Sulphur	Amino acids	animals	0.0615	0.0378
AGC	RSCU	plants	0.0604	0.0261
AGT	RSCU	plants	0.0587	0.0346
(-) charge	Amino acids	animals	0.0572	0.032
GT	Dinucleotide	animals	0.0563	0.0417
CT	Dinucleotide	animals	0.0554	0.0623
GCA	RSCU	animals	0.0534	0.0298
CG	Dinucleotide	plants	0.0506	0.0331
TTA	RSCU	animals	0.0495	0.0921
AT	Dinucleotide	animals	0.0487	0.05
AG	Dinucleotide	animals	0.0471	0.0291
(-) Sense	Genome	animals	0.0465	0.0396
Basic	Amino acids	plants	0.0452	0.0285
AG	Dinucleotide	plants	0.0431	0.0232
TA	Dinucleotide	plants	0.0415	0.0269
ORFs prop sense	ORF composition	animals	0.0413	0.0207
CCA	RSCU	animals	0.0395	0.0289
GGA	RSCU	animals	0.0393	0.0271
GA	Dinucleotide	animals	0.0388	0.0284
GG	Dinucleotide	animals	0.0387	0.0277
CT	Dinucleotide	plants	0.0384	0.032
CCA	RSCU	plants	0.0383	0.0342
(-) charge	Amino acids	plants	0.0383	0.0173
TTA	RSCU	plants	0.0382	0.0466
(-) Sense	Genome	plants	0.0377	0.0116
GCG	RSCU	animals	0.0374	0.0194
Small	Amino acids	animals	0.0369	0.0246
GT	Dinucleotide	plants	0.0367	0.0318
T6	ORF overlap	animals	0.0364	0.0199
TA	Dinucleotide	animals	0.0361	0.0306
GA	Dinucleotide	plants	0.0357	0.0216
GCA	RSCU	plants	0.035	0.021
TT	Dinucleotide	animals	0.0347	0.0268
Small	Amino acids	plants	0.0347	0.0149
CGT	RSCU	animals	0.0345	0.0229
Enveloped	Morphology	animals	0.0342	0.0221
T3	ORF overlap	animals	0.0333	0.0183
T3	ORF overlap	plants	0.0333	0.0186
T6	ORF overlap	plants	0.0332	0.0177
CCC	RSCU	animals	0.0331	0.022
TC	Dinucleotide	animals	0.0329	0.0295
TAA	RSCU	plants	0.0325	0.0247
Sulphur	Amino acids	plants	0.0318	0.0196
ASense/sense	ORF composition	animals	0.0315	0.0225
CCC	RSCU	plants	0.0315	0.0191
GG	Dinucleotide	plants	0.0313	0.0218
GTA	RSCU	animals	0.0312	0.0158
CGT	RSCU	plants	0.03	0.0209
AT	Dinucleotide	plants	0.0299	0.0233
GCT	RSCU	animals	0.0298	0.03
GTA	RSCU	plants	0.029	0.0127
ORFs prop sense	ORF composition	plants	0.028	0.0164
CC	Dinucleotide	animals	0.0278	0.0258
AAA	RSCU	plants	0.0276	0.0121
TAA	RSCU	animals	0.0276	0.023
AAA	RSCU	animals	0.0269	0.0141
CC	Dinucleotide	plants	0.0259	0.0224
Aliphatic	Amino acids	plants	0.0259	0.0296
GCT	RSCU	plants	0.0256	0.0207
TCC	RSCU	plants	0.0251	0.01
GGA	RSCU	plants	0.0249	0.0161
TT	Dinucleotide	plants	0.0246	0.0164
GCG	RSCU	plants	0.0241	0.0122
TCC	RSCU	animals	0.0238	0.0132
GGG	RSCU	animals	0.0229	0.0204
ACA	RSCU	animals	0.0224	0.0116
Enveloped	Morphology	plants	0.0219	0.0123
T1	ORF overlap	plants	0.0216	0.0242
C	Nucleotide	animals	0.0214	0.0125
ASense/sense	ORF composition	plants	0.0213	0.0171
GAA	RSCU	animals	0.0212	0.0082
AA	Dinucleotide	animals	0.0211	0.017
GAA	RSCU	plants	0.0205	0.0063
GGG	RSCU	plants	0.02	0.014
Amide	Amino acids	animals	0.02	0.0132
GC content	Genome	animals	0.0199	0.0164
AAT	RSCU	animals	0.0197	0.03
CTA	RSCU	animals	0.0194	0.0181
CGA	RSCU	animals	0.0186	0.0137
Aliphatic	Amino acids	animals	0.0186	0.0218
Neutral	Amino acids	animals	0.0186	0.0134
Length	Genome	animals	0.0186	0.0271
TGT	RSCU	plants	0.0182	0.0177
ACA	RSCU	plants	0.0178	0.0072
Hydrogen donor	Amino acids	animals	0.0177	0.0102
AA	Dinucleotide	plants	0.0176	0.0147
TGA	RSCU	plants	0.0174	0.0137
Amide	Amino acids	plants	0.017	0.0117
CCT	RSCU	animals	0.0169	0.0188
CGA	RSCU	plants	0.0167	0.0102
AAT	RSCU	plants	0.0161	0.0164
Hydrogen donor	Amino acids	plants	0.016	0.01
Acidic	Amino acids	animals	0.0159	0.0095
ACG	RSCU	animals	0.0148	0.0116
TGT	RSCU	animals	0.0139	0.0145
TGA	RSCU	animals	0.0136	0.0097
GGT	RSCU	plants	0.0136	0.0089
AGG	RSCU	animals	0.0136	0.0119
Length	Genome	plants	0.0135	0.0117
TCG	RSCU	animals	0.0126	0.0064
Large	Amino acids	animals	0.0126	0.0118
AGG	RSCU	plants	0.0124	0.012
CCT	RSCU	plants	0.0123	0.0138
CGC	RSCU	animals	0.0123	0.0078
Coverage asense	ORF coverage	animals	0.0119	0.0084
CAG	RSCU	animals	0.0115	0.0051
Acidic	Amino acids	plants	0.0114	0.0063
C	Nucleotide	plants	0.0114	0.0062
GGT	RSCU	animals	0.0113	0.0091
AAG	RSCU	plants	0.0111	0.0063
AAG	RSCU	animals	0.0111	0.0093
GAC	RSCU	animals	0.0107	0.016
GCC	RSCU	plants	0.0105	0.0037
CTC	RSCU	plants	0.0105	0.0227
CGC	RSCU	plants	0.0105	0.006
Coverage asense	ORF coverage	plants	0.0104	0.0079
TCG	RSCU	plants	0.0103	0.0042
GAT	RSCU	animals	0.0094	0.0081
GC content	Genome	plants	0.0094	0.0105
CTC	RSCU	animals	0.0092	0.0241
CAG	RSCU	plants	0.0092	0.0049
GTG	RSCU	animals	0.0089	0.0094
Polar	Amino acids	animals	0.0089	0.0074
GCC	RSCU	animals	0.0089	0.0042
Neutral	Amino acids	plants	0.0088	0.0057
T4	ORF overlap	plants	0.0085	0.0042
TGC	RSCU	animals	0.0083	0.0064
ACG	RSCU	plants	0.0082	0.0084
T4	ORF overlap	animals	0.0082	0.0052
CTA	RSCU	plants	0.0081	0.0065
TGG	RSCU	plants	0.0079	0.0034
TGG	RSCU	animals	0.0078	0.0045
Hydrogen acceptor	Amino acids	animals	0.0078	0.0052
TCA	RSCU	plants	0.0078	0.0096
TTG	RSCU	animals	0.0077	0.0061
Aromatic	Amino acids	animals	0.0077	0.0061
TCA	RSCU	animals	0.0075	0.0083
ATA	RSCU	animals	0.0074	0.0074
CAA	RSCU	animals	0.0074	0.0061
TAG	RSCU	animals	0.0072	0.0052
TAG	RSCU	plants	0.0071	0.0065
ATT	RSCU	animals	0.007	0.0059
TTG	RSCU	plants	0.007	0.0053
A	Nucleotide	animals	0.0068	0.0032
T1	ORF overlap	animals	0.0066	0.0093
TTC	RSCU	animals	0.0065	0.0072
Pleomorphic	Morphology	animals	0.0064	0.0083
TGC	RSCU	plants	0.0063	0.0046
CTG	RSCU	plants	0.0062	0.0046
A	Nucleotide	plants	0.006	0.0018
CCG	RSCU	animals	0.0058	0.004
CTG	RSCU	animals	0.0057	0.0052
CAC	RSCU	plants	0.0055	0.0045
Very small	Amino acids	animals	0.0055	0.0047
GAT	RSCU	plants	0.0055	0.005
CAC	RSCU	animals	0.0055	0.0052
CAT	RSCU	animals	0.0054	0.0065
Aromatic	Amino acids	plants	0.0054	0.0048
Rod	Morphology	plants	0.0052	0.0103
ACT	RSCU	animals	0.0051	0.0057
TTT	RSCU	animals	0.0051	0.006
ATA	RSCU	plants	0.0051	0.0061
Large	Amino acids	plants	0.0051	0.0051
TTT	RSCU	plants	0.005	0.0043
ACT	RSCU	plants	0.0049	0.0049
GAC	RSCU	plants	0.0048	0.0063
Hydrogen acceptor	Amino acids	plants	0.0048	0.0045
GGC	RSCU	plants	0.0047	0.0043
CAT	RSCU	plants	0.0046	0.0039
GGC	RSCU	animals	0.0046	0.0046
AAC	RSCU	animals	0.0045	0.0063
T5	ORF overlap	plants	0.0045	0.0031
Very large	Amino acids	animals	0.0043	0.0036
TCT	RSCU	animals	0.0042	0.0029
Polar	Amino acids	plants	0.0042	0.0032
TCT	RSCU	plants	0.0041	0.0035
TTC	RSCU	plants	0.0041	0.0039
T	Nucleotide	animals	0.0038	0.0028
ATT	RSCU	plants	0.0037	0.0034
T	Nucleotide	plants	0.0037	0.0016
CAA	RSCU	plants	0.0036	0.0027
T5	ORF overlap	animals	0.0034	0.0026
Very small	Amino acids	plants	0.0032	0.0026
CCG	RSCU	plants	0.0032	0.0019
ATC	RSCU	animals	0.003	0.0035
GTG	RSCU	plants	0.003	0.0025
Pleomorphic	Morphology	plants	0.003	0.0009
GAG	RSCU	animals	0.0028	0.0027
GTC	RSCU	plants	0.0026	0.0015
Very large	Amino acids	plants	0.0026	0.0024
ATC	RSCU	plants	0.0025	0.0016
Hydrophilic	Amino acids	animals	0.0021	0.0017
GTC	RSCU	animals	0.002	0.0013
GAG	RSCU	plants	0.002	0.0016
AAC	RSCU	plants	0.0019	0.0023
AGA	RSCU	animals	0.0017	0.0011
AGA	RSCU	plants	0.0016	0.0013
GTT	RSCU	plants	0.0016	0.0014
CGG	RSCU	animals	0.0016	0.0015
Hydrophilic	Amino acids	plants	0.0015	0.0013
Coverage sense	ORF coverage	animals	0.0014	0.0011
GTT	RSCU	animals	0.0013	0.0011
CGG	RSCU	plants	0.0012	0.0011
TAC	RSCU	animals	0.0012	0.0012
Rod	Morphology	animals	0.0011	0.001
TAT	RSCU	animals	0.001	0.0009
Coverage sense	ORF coverage	plants	0.0009	0.0008
G	Nucleotide	animals	0.0009	0.0008
G	Nucleotide	plants	0.0009	0.0006
ATG	RSCU	plants	0.0009	0.0007
TAC	RSCU	plants	0.0008	0.0006
ATG	RSCU	animals	0.0008	0.0008
(+) Sense	Genome	plants	0.0008	0.0005
(+) Sense	Genome	animals	0.0007	0.0005
T2	ORF overlap	plants	0.0007	0.0007
T2	ORF overlap	animals	0.0006	0.0007
TAT	RSCU	plants	0.0006	0.0005
ACC	RSCU	animals	0.0006	0.001
Filamentous	Morphology	plants	0.0003	0.0003
Fiber	Morphology	animals	0.0002	0.0008
Filamentous	Morphology	animals	0.0002	0.0002
ACC	RSCU	plants	0.0002	0.0003
Segmented	Genome	animals	0.0002	0.0002
Segmented	Genome	plants	0.0001	0.0001
SS	Genome	animals	0.0001	0.0002
Fiber	Morphology	plants	0.0001	0
SS	Genome	plants	0	0
Bacilliform	Morphology	animals	0	0
Bacilliform	Morphology	plants	0	0
Brick	Morphology	animals	0	0
Brick	Morphology	plants	0	0
Bullet	Morphology	animals	0	0
Bullet	Morphology	plants	0	0
Cylindrical	Morphology	animals	0	0
Cylindrical	Morphology	plants	0	0
Cytoplasm	Replication	animals	0	0
Cytoplasm	Replication	plants	0	0
Ellipsoidal	Morphology	animals	0	0
Ellipsoidal	Morphology	plants	0	0
Linear	Genome	animals	0	0
Linear	Genome	plants	0	0
Nucleus	Replication	animals	0	0
Nucleus	Replication	plants	0	0
Ovoid	Morphology	animals	0	0
Ovoid	Morphology	plants	0	0
Polyhedral	Morphology	animals	0	0
Polyhedral	Morphology	plants	0	0
RNA	Genome	animals	0	0
RNA	Genome	plants	0	0
RT	Genome	animals	0	0
RT	Genome	plants	0	0
Spherical	Morphology	animals	0	0
Spherical	Morphology	plants	0	0
Spikes	Morphology	animals	0	0
Spikes	Morphology	plants	0	0
Tailed	Morphology	animals	0	0
Tailed	Morphology	plants	0	0

## Sheet: Water-borne predictors
Predictor (grouped)	Predictor category	Host class	SHAP mean absolute value	SD in SHAP absolute value
Hosts	Hosts	both	1.5927	0.4182
MN4D	Neighbourhoods	both	0.4863	0.2129
TT	Dinucleotide	both	0.2192	0.0659
CT	Dinucleotide	both	0.1556	0.0521
GG	Dinucleotide	both	0.1497	0.0511
GCC	RSCU	both	0.1153	0.0282
AA	Dinucleotide	both	0.1026	0.0325
Amide	Amino acids	both	0.0994	0.0346
AC	Dinucleotide	both	0.0773	0.059
AGG	RSCU	both	0.0771	0.0564
GC	Dinucleotide	both	0.0732	0.0444
TAA	RSCU	both	0.0686	0.0212
GTT	RSCU	both	0.0662	0.02
Aromatic	Amino acids	both	0.066	0.0233
TAG	RSCU	both	0.0643	0.0377
Very large	Amino acids	both	0.0596	0.0159
TC	Dinucleotide	both	0.057	0.0518
AAA	RSCU	both	0.0552	0.0251
Hydrogen donor	Amino acids	both	0.0517	0.0525
CAT	RSCU	both	0.0508	0.0085
Hydroxyl	Amino acids	both	0.0469	0.0326
GT	Dinucleotide	both	0.0466	0.0225
T6	ORF overlap	both	0.0396	0.0074
AGA	RSCU	both	0.0393	0.013
AAG	RSCU	both	0.0388	0.0124
TCT	RSCU	both	0.0347	0.0154
GTC	RSCU	both	0.0342	0.015
TGA	RSCU	both	0.032	0.0405
T5	ORF overlap	both	0.0305	0.0082
CCA	RSCU	both	0.0282	0.0102
CTG	RSCU	both	0.028	0.009
(+) charge	Amino acids	both	0.0269	0.0176
Spherical	Morphology	both	0.0228	0.0064
GGC	RSCU	both	0.02	0.0142
Hydrogen acceptor	Amino acids	both	0.0199	0.0174
MN3H	Neighbourhoods	both	0.0176	0.0222
ACG	RSCU	both	0.0166	0.0105
ORFs sense	ORF composition	both	0.0165	0.0258
Length	Genome	both	0.0153	0.0138
Small	Amino acids	both	0.0144	0.0045
TTC	RSCU	both	0.0142	0.0061
AT	Dinucleotide	both	0.0141	0.0048
TA	Dinucleotide	both	0.0136	0.0139
C	Nucleotide	both	0.0133	0.0029
ATC	RSCU	both	0.0131	0.0074
ACC	RSCU	both	0.0127	0.008
GGG	RSCU	both	0.0123	0.0067
CGC	RSCU	both	0.0123	0.0039
A	Nucleotide	both	0.0122	0.0056
GCG	RSCU	both	0.0121	0.0072
GA	Dinucleotide	both	0.0112	0.0079
CTT	RSCU	both	0.0105	0.0079
(-) charge	Amino acids	both	0.009	0.0059
Aliphatic	Amino acids	both	0.0088	0.0076
CGT	RSCU	both	0.0082	0.0063
ORFs prop sense	ORF composition	both	0.0076	0.0036
CG	Dinucleotide	both	0.0072	0.0062
GGA	RSCU	both	0.0071	0.0082
TTG	RSCU	both	0.007	0.0037
Large	Amino acids	both	0.0066	0.0015
CTA	RSCU	both	0.0062	0.0044
AGT	RSCU	both	0.0061	0.0048
CA	Dinucleotide	both	0.006	0.0053
MN4C	Neighbourhoods	both	0.0059	0.0052
GCA	RSCU	both	0.0058	0.0039
T2	ORF overlap	both	0.0056	0.0034
TTT	RSCU	both	0.0054	0.0038
AG	Dinucleotide	both	0.0053	0.0045
TG	Dinucleotide	both	0.0052	0.0028
ASense/sense	ORF composition	both	0.0052	0.0044
CC	Dinucleotide	both	0.005	0.0039
GAC	RSCU	both	0.0049	0.0023
CGG	RSCU	both	0.0049	0.0044
GCT	RSCU	both	0.0049	0.0041
Basic	Amino acids	both	0.0048	0.003
Neutral	Amino acids	both	0.0047	0.0025
Hydrophilic	Amino acids	both	0.0044	0.0021
Acidic	Amino acids	both	0.0042	0.0029
Polar	Amino acids	both	0.0041	0.0024
ACA	RSCU	both	0.004	0.0051
Coverage asense	ORF coverage	both	0.0038	0.0035
Medium	Amino acids	both	0.0037	0.0032
T4	ORF overlap	both	0.0036	0.0022
AAC	RSCU	both	0.0034	0.0016
G	Nucleotide	both	0.0032	0.0013
GAA	RSCU	both	0.0031	0.0018
Very small	Amino acids	both	0.0031	0.0032
TAT	RSCU	both	0.0031	0.0014
GGT	RSCU	both	0.0028	0.0017
GAT	RSCU	both	0.0028	0.0016
TGG	RSCU	both	0.0027	0.0023
GTG	RSCU	both	0.0026	0.0015
ATT	RSCU	both	0.0025	0.0011
TAC	RSCU	both	0.0024	0.0016
Polyhedral	Morphology	both	0.0021	0.0016
TTA	RSCU	both	0.002	0.0017
ATG	RSCU	both	0.002	0.0021
AAT	RSCU	both	0.0018	0.0009
AGC	RSCU	both	0.0017	0.0016
CAC	RSCU	both	0.0016	0.0009
TCG	RSCU	both	0.0015	0.0016
Sulphur	Amino acids	both	0.0015	0.0008
ACT	RSCU	both	0.0015	0.0011
CCG	RSCU	both	0.0014	0.0012
GTA	RSCU	both	0.0014	0.0011
CCT	RSCU	both	0.0013	0.0009
T0	ORF overlap	both	0.0013	0.0015
Enveloped	Morphology	both	0.0013	0.0004
ATA	RSCU	both	0.0012	0.001
GAG	RSCU	both	0.0012	0.0008
CGA	RSCU	both	0.001	0.0006
TGT	RSCU	both	0.001	0.001
Cytoplasm	Replication	both	0.001	0.001
T3	ORF overlap	both	0.0009	0.0008
Coverage sense	ORF coverage	both	0.0009	0.0006
TCC	RSCU	both	0.0008	0.0004
TGC	RSCU	both	0.0008	0.0007
GC content	Genome	both	0.0007	0.0007
TCA	RSCU	both	0.0007	0.0004
CAG	RSCU	both	0.0007	0.0005
CCC	RSCU	both	0.0004	0.0004
T1	ORF overlap	both	0.0004	0.0004
CAA	RSCU	both	0.0002	0.0001
Bullet	Morphology	both	0.0002	0.0005
CTC	RSCU	both	0.0002	0.0003
Filamentous	Morphology	both	0.0001	0.0002
(+) Sense	Genome	both	0	0
(-) Sense	Genome	both	0	0
Bacilliform	Morphology	both	0	0
Brick	Morphology	both	0	0
Cylindrical	Morphology	both	0	0
Ellipsoidal	Morphology	both	0	0
Fiber	Morphology	both	0	0
Icosahedral	Morphology	both	0	0
Linear	Genome	both	0	0
Nucleus	Replication	both	0	0
Ovoid	Morphology	both	0	0
Pleomorphic	Morphology	both	0	0
RNA	Genome	both	0	0
RT	Genome	both	0	0
Rod	Morphology	both	0	0
SS	Genome	both	0	0
Segmented	Genome	both	0	0
Spikes	Morphology	both	0	0
T	Nucleotide	both	0	0
Tailed	Morphology	both	0	0
Hosts	Hosts	animals	1.7082	0.4542
Hosts	Hosts	plants	1.3322	0.0779
MN4D	Neighbourhoods	plants	0.5914	0.2485
MN4D	Neighbourhoods	animals	0.4397	0.1761
TT	Dinucleotide	plants	0.2231	0.0699
TT	Dinucleotide	animals	0.2175	0.064
CT	Dinucleotide	plants	0.1609	0.0567
GG	Dinucleotide	plants	0.1598	0.055
CT	Dinucleotide	animals	0.1532	0.0498
GG	Dinucleotide	animals	0.1452	0.0487
GCC	RSCU	plants	0.1154	0.0295
GCC	RSCU	animals	0.1152	0.0276
AA	Dinucleotide	animals	0.1039	0.0321
Amide	Amino acids	animals	0.1016	0.0358
AA	Dinucleotide	plants	0.0997	0.0334
Amide	Amino acids	plants	0.0944	0.0311
AC	Dinucleotide	plants	0.0905	0.0592
AGG	RSCU	animals	0.0788	0.0593
GTT	RSCU	plants	0.074	0.0179
AGG	RSCU	plants	0.0734	0.0492
GC	Dinucleotide	plants	0.0734	0.0473
GC	Dinucleotide	animals	0.0731	0.0431
TAA	RSCU	plants	0.0717	0.0187
AC	Dinucleotide	animals	0.0714	0.058
Aromatic	Amino acids	animals	0.0677	0.0245
TAG	RSCU	plants	0.0674	0.0338
TAA	RSCU	animals	0.0672	0.0221
Hydrogen donor	Amino acids	plants	0.0634	0.0655
TAG	RSCU	animals	0.0629	0.0392
GTT	RSCU	animals	0.0627	0.0199
Aromatic	Amino acids	plants	0.0622	0.0198
Very large	Amino acids	animals	0.0603	0.017
TC	Dinucleotide	plants	0.0588	0.0537
Very large	Amino acids	plants	0.0579	0.0129
TC	Dinucleotide	animals	0.0562	0.0508
AAA	RSCU	plants	0.0555	0.028
AAA	RSCU	animals	0.0551	0.0237
CAT	RSCU	animals	0.0509	0.0087
CAT	RSCU	plants	0.0506	0.0082
Hydroxyl	Amino acids	plants	0.05	0.0371
GT	Dinucleotide	animals	0.0483	0.021
Hydrogen donor	Amino acids	animals	0.0465	0.0446
Hydroxyl	Amino acids	animals	0.0456	0.0303
GT	Dinucleotide	plants	0.0429	0.0252
AGA	RSCU	animals	0.0408	0.0131
T6	ORF overlap	animals	0.0398	0.0078
T6	ORF overlap	plants	0.0393	0.0066
AAG	RSCU	plants	0.0391	0.012
AAG	RSCU	animals	0.0386	0.0126
TCT	RSCU	animals	0.0363	0.0155
GTC	RSCU	animals	0.0359	0.0151
AGA	RSCU	plants	0.0358	0.0121
TGA	RSCU	animals	0.0324	0.0412
T5	ORF overlap	plants	0.0317	0.0085
TCT	RSCU	plants	0.0312	0.0145
TGA	RSCU	plants	0.0311	0.0388
GTC	RSCU	plants	0.0305	0.0141
T5	ORF overlap	animals	0.03	0.008
(+) charge	Amino acids	animals	0.029	0.0166
CCA	RSCU	plants	0.0288	0.0102
CTG	RSCU	plants	0.0282	0.0063
CCA	RSCU	animals	0.028	0.0103
CTG	RSCU	animals	0.028	0.01
GGC	RSCU	plants	0.025	0.0152
Spherical	Morphology	animals	0.0246	0.0063
Hydrogen acceptor	Amino acids	plants	0.023	0.0203
Length	Genome	plants	0.0222	0.0166
(+) charge	Amino acids	plants	0.0221	0.0187
ORFs sense	ORF composition	plants	0.0209	0.0386
Spherical	Morphology	plants	0.0189	0.0045
MN3H	Neighbourhoods	plants	0.0188	0.0311
Hydrogen acceptor	Amino acids	animals	0.0184	0.0156
GGC	RSCU	animals	0.0178	0.0131
ACG	RSCU	animals	0.0175	0.0109
MN3H	Neighbourhoods	animals	0.017	0.0168
Small	Amino acids	plants	0.0159	0.0053
ACC	RSCU	plants	0.0153	0.0086
TTC	RSCU	animals	0.0149	0.006
ORFs sense	ORF composition	animals	0.0146	0.0171
ACG	RSCU	plants	0.0145	0.0092
TA	Dinucleotide	plants	0.0145	0.0162
AT	Dinucleotide	animals	0.0142	0.0045
ATC	RSCU	animals	0.014	0.0079
Small	Amino acids	animals	0.0138	0.0039
AT	Dinucleotide	plants	0.0137	0.0055
C	Nucleotide	animals	0.0135	0.0031
A	Nucleotide	plants	0.0133	0.0068
TA	Dinucleotide	animals	0.0132	0.0127
GCG	RSCU	animals	0.013	0.0076
C	Nucleotide	plants	0.0128	0.0023
TTC	RSCU	plants	0.0128	0.006
CG	Dinucleotide	plants	0.0127	0.0056
GGG	RSCU	plants	0.0127	0.0065
CGC	RSCU	animals	0.0125	0.0038
GA	Dinucleotide	animals	0.0124	0.0078
Length	Genome	animals	0.0122	0.011
GGG	RSCU	animals	0.0122	0.0068
CGC	RSCU	plants	0.0118	0.0039
A	Nucleotide	animals	0.0117	0.005
ACC	RSCU	animals	0.0115	0.0075
ATC	RSCU	plants	0.011	0.0055
CTT	RSCU	animals	0.0109	0.0087
GCG	RSCU	plants	0.0101	0.0059
CTT	RSCU	plants	0.0094	0.0055
(-) charge	Amino acids	plants	0.0093	0.0057
Aliphatic	Amino acids	animals	0.0091	0.0081
CGT	RSCU	plants	0.0089	0.007
(-) charge	Amino acids	animals	0.0089	0.006
GA	Dinucleotide	plants	0.0085	0.0075
ORFs prop sense	ORF composition	plants	0.008	0.0037
Aliphatic	Amino acids	plants	0.008	0.006
TTG	RSCU	plants	0.008	0.0037
CGT	RSCU	animals	0.0079	0.0059
GGA	RSCU	animals	0.0077	0.0094
ORFs prop sense	ORF composition	animals	0.0074	0.0035
TTT	RSCU	plants	0.0072	0.0046
CTA	RSCU	plants	0.0072	0.0057
Large	Amino acids	animals	0.0067	0.0014
CA	Dinucleotide	plants	0.0067	0.0062
AGT	RSCU	plants	0.0066	0.0043
TTG	RSCU	animals	0.0065	0.0036
T2	ORF overlap	plants	0.0063	0.0034
MN4C	Neighbourhoods	plants	0.0061	0.0074
Large	Amino acids	plants	0.0061	0.0017
GCA	RSCU	animals	0.006	0.0038
AGT	RSCU	animals	0.0059	0.005
GGA	RSCU	plants	0.0058	0.0043
MN4C	Neighbourhoods	animals	0.0058	0.0039
CTA	RSCU	animals	0.0057	0.0036
CA	Dinucleotide	animals	0.0056	0.0048
AG	Dinucleotide	plants	0.0056	0.0044
CC	Dinucleotide	plants	0.0056	0.004
ASense/sense	ORF composition	animals	0.0054	0.0049
TG	Dinucleotide	animals	0.0054	0.0029
GCA	RSCU	plants	0.0054	0.004
CGG	RSCU	animals	0.0053	0.0048
T2	ORF overlap	animals	0.0053	0.0034
GAC	RSCU	animals	0.0053	0.0025
Basic	Amino acids	animals	0.0052	0.003
AG	Dinucleotide	animals	0.0051	0.0045
GCT	RSCU	animals	0.0049	0.0041
TG	Dinucleotide	plants	0.0049	0.0025
Neutral	Amino acids	animals	0.0049	0.0027
GCT	RSCU	plants	0.0048	0.0039
CG	Dinucleotide	animals	0.0047	0.0047
Coverage asense	ORF coverage	plants	0.0047	0.0042
CC	Dinucleotide	animals	0.0047	0.0038
ASense/sense	ORF composition	plants	0.0047	0.0029
TTT	RSCU	animals	0.0046	0.0031
Hydrophilic	Amino acids	animals	0.0045	0.0021
ACA	RSCU	animals	0.0043	0.0049
Acidic	Amino acids	plants	0.0043	0.0027
Neutral	Amino acids	plants	0.0043	0.0018
Acidic	Amino acids	animals	0.0042	0.003
GAC	RSCU	plants	0.0041	0.0012
Hydrophilic	Amino acids	plants	0.0041	0.0022
Polar	Amino acids	animals	0.0041	0.0024
Polar	Amino acids	plants	0.004	0.0023
CGG	RSCU	plants	0.0039	0.003
Medium	Amino acids	animals	0.0039	0.0034
Basic	Amino acids	plants	0.0038	0.0028
AAC	RSCU	plants	0.0036	0.0014
T4	ORF overlap	plants	0.0036	0.0023
T4	ORF overlap	animals	0.0035	0.0022
Medium	Amino acids	plants	0.0034	0.0028
Coverage asense	ORF coverage	animals	0.0034	0.0029
ACA	RSCU	plants	0.0034	0.0052
G	Nucleotide	plants	0.0033	0.0012
AAC	RSCU	animals	0.0033	0.0017
Very small	Amino acids	plants	0.0032	0.0023
TAT	RSCU	animals	0.0032	0.0015
GGT	RSCU	plants	0.0032	0.002
GAA	RSCU	animals	0.0032	0.0018
G	Nucleotide	animals	0.0032	0.0013
TGG	RSCU	animals	0.0031	0.0024
Very small	Amino acids	animals	0.003	0.0035
GAT	RSCU	plants	0.003	0.0016
GAA	RSCU	plants	0.0028	0.0017
TAT	RSCU	plants	0.0027	0.0012
GAT	RSCU	animals	0.0027	0.0016
GTG	RSCU	animals	0.0027	0.0017
GGT	RSCU	animals	0.0026	0.0015
ATT	RSCU	plants	0.0026	0.0012
TAC	RSCU	animals	0.0026	0.0016
ATG	RSCU	plants	0.0025	0.0023
GTG	RSCU	plants	0.0024	0.0012
ATT	RSCU	animals	0.0024	0.0011
Polyhedral	Morphology	animals	0.0022	0.0019
TTA	RSCU	animals	0.0022	0.0017
TAC	RSCU	plants	0.0021	0.0013
Polyhedral	Morphology	plants	0.0019	0.0005
AGC	RSCU	animals	0.0019	0.0017
AAT	RSCU	plants	0.0019	0.0007
AAT	RSCU	animals	0.0018	0.0009
ATG	RSCU	animals	0.0018	0.0019
TGG	RSCU	plants	0.0018	0.0017
TTA	RSCU	plants	0.0017	0.0017
CAC	RSCU	plants	0.0016	0.0008
ACT	RSCU	plants	0.0016	0.0013
TCG	RSCU	animals	0.0016	0.0017
T0	ORF overlap	animals	0.0016	0.0016
Sulphur	Amino acids	animals	0.0015	0.0008
CAC	RSCU	animals	0.0015	0.0009
CCG	RSCU	plants	0.0014	0.0011
CCG	RSCU	animals	0.0014	0.0012
TCG	RSCU	plants	0.0014	0.0014
GTA	RSCU	plants	0.0014	0.0008
CCT	RSCU	plants	0.0014	0.0008
ACT	RSCU	animals	0.0014	0.001
ATA	RSCU	animals	0.0014	0.0011
GTA	RSCU	animals	0.0013	0.0012
CCT	RSCU	animals	0.0013	0.0009
Sulphur	Amino acids	plants	0.0013	0.0008
Enveloped	Morphology	animals	0.0013	0.0005
GAG	RSCU	animals	0.0012	0.0008
Enveloped	Morphology	plants	0.0012	0.0004
AGC	RSCU	plants	0.0012	0.0011
TGT	RSCU	plants	0.0012	0.0013
Cytoplasm	Replication	animals	0.0012	0.0011
CGA	RSCU	plants	0.0011	0.0007
GAG	RSCU	plants	0.001	0.0008
CGA	RSCU	animals	0.001	0.0005
T3	ORF overlap	animals	0.001	0.0009
TGT	RSCU	animals	0.001	0.0008
ATA	RSCU	plants	0.001	0.0008
Coverage sense	ORF coverage	animals	0.0009	0.0006
TCC	RSCU	plants	0.0009	0.0005
Coverage sense	ORF coverage	plants	0.0009	0.0005
TGC	RSCU	plants	0.0008	0.0007
TGC	RSCU	animals	0.0008	0.0007
TCC	RSCU	animals	0.0008	0.0003
T0	ORF overlap	plants	0.0008	0.001
GC content	Genome	animals	0.0007	0.0007
T3	ORF overlap	plants	0.0007	0.0005
TCA	RSCU	animals	0.0007	0.0005
CAG	RSCU	animals	0.0007	0.0005
Cytoplasm	Replication	plants	0.0007	0.0006
GC content	Genome	plants	0.0007	0.0008
CAG	RSCU	plants	0.0006	0.0005
TCA	RSCU	plants	0.0006	0.0004
T1	ORF overlap	plants	0.0005	0.0004
CCC	RSCU	plants	0.0005	0.0004
CCC	RSCU	animals	0.0004	0.0005
T1	ORF overlap	animals	0.0004	0.0004
CAA	RSCU	plants	0.0003	0.0001
Bullet	Morphology	animals	0.0003	0.0006
CTC	RSCU	animals	0.0002	0.0003
CAA	RSCU	animals	0.0002	0.0001
CTC	RSCU	plants	0.0002	0.0002
Filamentous	Morphology	plants	0.0002	0.0003
Bullet	Morphology	plants	0.0001	0
Filamentous	Morphology	animals	0.0001	0.0001
(+) Sense	Genome	animals	0	0
(+) Sense	Genome	plants	0	0
(-) Sense	Genome	animals	0	0
(-) Sense	Genome	plants	0	0
Bacilliform	Morphology	animals	0	0
Bacilliform	Morphology	plants	0	0
Brick	Morphology	animals	0	0
Brick	Morphology	plants	0	0
Cylindrical	Morphology	animals	0	0
Cylindrical	Morphology	plants	0	0
Ellipsoidal	Morphology	animals	0	0
Ellipsoidal	Morphology	plants	0	0
Fiber	Morphology	animals	0	0
Fiber	Morphology	plants	0	0
Icosahedral	Morphology	animals	0	0
Icosahedral	Morphology	plants	0	0
Linear	Genome	animals	0	0
Linear	Genome	plants	0	0
Nucleus	Replication	animals	0	0
Nucleus	Replication	plants	0	0
Ovoid	Morphology	animals	0	0
Ovoid	Morphology	plants	0	0
Pleomorphic	Morphology	animals	0	0
Pleomorphic	Morphology	plants	0	0
RNA	Genome	animals	0	0
RNA	Genome	plants	0	0
RT	Genome	animals	0	0
RT	Genome	plants	0	0
Rod	Morphology	animals	0	0
Rod	Morphology	plants	0	0
SS	Genome	animals	0	0
SS	Genome	plants	0	0
Segmented	Genome	animals	0	0
Segmented	Genome	plants	0	0
Spikes	Morphology	animals	0	0
Spikes	Morphology	plants	0	0
T	Nucleotide	animals	0	0
T	Nucleotide	plants	0	0
Tailed	Morphology	animals	0	0
Tailed	Morphology	plants	0	0
