# Supplementary material for: Features that matter: Evolutionary signatures can predict viral transmission routes
Source: PLoS Pathog. 2024 Oct 21;20(10):e1012629. doi: 10.1371/journal.ppat.1012629 (PMC11527288; doi:10.1371/journal.ppat.1012629)
Supplement: S4 Dataset — The dataset provides performance metrics (and their standard deviations) across the training, validation, and held-out test sets, as well as test set performance for top-10 ensembles and percentage of positive class-instances, for each route/mode. In addition, the dataset provides probabilities derived from re-predicting high-consequence viruses (6 in total). (XLSX) [file ppat.1012629.s004.xlsx]

## Sheet: Training
Route/Mode	Percent of positice class	ROC-AUC	PR-AUC	F1-score	NPV	PPV/Precision	Recall/Sensitivity	Specificity	MCC	Brier	TSS
Air	7.22	0.996±0.0003	0.969±0.002	0.926±0.005	0.997±0.0004	0.897±0.007	0.957±0.006	0.991±0.001	0.921±0.005	0.012±0.001	0.948±0.006
Air (dry)	2.06	0.998±0.001	0.985±0.005	0.942±0.024	0.999±0.0002	0.924±0.044	0.963±0.008	0.998±0.001	0.942±0.023	0.003±0.001	0.961±0.008
Air (wet)	6.5	0.996±0.001	0.963±0.006	0.92±0.011	0.996±0.001	0.895±0.018	0.946±0.007	0.992±0.001	0.914±0.012	0.013±0.002	0.938±0.008
Aphid-borne	9.81	0.999±0.0002	0.992±0.001	0.954±0.005	0.997±0.0004	0.937±0.009	0.972±0.004	0.993±0.001	0.949±0.005	0.009±0.001	0.965±0.004
Arachnid-borne	3.81	0.996±0.001	0.968±0.008	0.911±0.012	0.998±0.0004	0.883±0.017	0.94±0.01	0.995±0.001	0.908±0.012	0.007±0.001	0.935±0.011
Arthropod-borne	40.16	0.994±0.001	0.992±0.002	0.964±0.004	0.974±0.003	0.967±0.003	0.961±0.005	0.978±0.002	0.941±0.006	0.025±0.003	0.94±0.006
Auchenorrhyncha-borne	1.59	0.999±0.0002	0.989±0.003	0.936±0.013	0.999±0.0001	0.898±0.02	0.977±0.009	0.998±0.0004	0.936±0.013	0.002±0.001	0.975±0.009
Beetle-borne	0.74	0.999±0.001	0.967±0.007	0.803±0.049	0.999±0.0001	0.686±0.07	0.974±0.009	0.997±0.001	0.815±0.042	0.004±0.001	0.971±0.009
Blood	3.28	0.996±0.001	0.96±0.005	0.9±0.017	0.997±0.0002	0.882±0.032	0.92±0.007	0.996±0.001	0.897±0.017	0.007±0.001	0.916±0.007
Bodily-fluids	11.71	0.993±0.001	0.963±0.005	0.911±0.008	0.991±0.001	0.894±0.01	0.929±0.007	0.985±0.002	0.899±0.009	0.019±0.002	0.914±0.008
Brachycera-borne	0.22	0.999±0.002	0.923±0.024	0.724±0.042	0.999±0.00005	0.593±0.052	0.934±0.022	0.999±0.0003	0.743±0.036	0.002±0.001	0.933±0.022
Circulative	8.05	0.999±0.0001	0.99±0.003	0.964±0.004	0.999±0.0003	0.942±0.006	0.988±0.003	0.995±0.001	0.961±0.004	0.005±0.0004	0.983±0.003
Cohabitation	0.93	0.999±0.0001	0.992±0.005	0.902±0.048	0.999±0.00005	0.833±0.075	0.988±0.005	0.998±0.001	0.905±0.044	0.002±0.001	0.986±0.005
Coleoptera-borne	0.75	0.999±0.001	0.961±0.01	0.809±0.048	0.999±0.0001	0.702±0.07	0.962±0.014	0.997±0.001	0.819±0.042	0.004±0.001	0.959±0.014
Contact w bodily-fluids	3.04	0.999±0.0004	0.978±0.004	0.931±0.008	0.999±0.0002	0.902±0.011	0.963±0.007	0.997±0.0004	0.93±0.008	0.005±0.001	0.96±0.007
DC (animals)	22.82	0.993±0.001	0.978±0.003	0.929±0.004	0.98±0.001	0.925±0.007	0.934±0.004	0.978±0.002	0.908±0.006	0.029±0.002	0.911±0.005
DC (plants)	1.39	0.997±0.001	0.896±0.01	0.819±0.015	0.999±0.0001	0.724±0.022	0.945±0.01	0.995±0.001	0.824±0.014	0.005±0.0005	0.94±0.01
Diptera-borne	14.56	0.999±0.0003	0.997±0.001	0.98±0.003	0.997±0.0004	0.977±0.005	0.983±0.002	0.996±0.001	0.977±0.003	0.006±0.001	0.98±0.003
Direct	41.77	0.985±0.003	0.978±0.004	0.929±0.007	0.944±0.005	0.938±0.008	0.921±0.008	0.956±0.006	0.879±0.013	0.048±0.005	0.877±0.013
Direct contact	24.21	0.989±0.001	0.971±0.003	0.92±0.004	0.972±0.002	0.926±0.005	0.913±0.005	0.977±0.002	0.894±0.006	0.034±0.002	0.89±0.006
During	1.23	0.988±0.002	0.801±0.015	0.653±0.033	0.998±0.0002	0.546±0.044	0.817±0.019	0.991±0.002	0.662±0.029	0.01±0.001	0.808±0.019
During (mam)	0.56	0.996±0.001	0.792±0.038	0.61±0.05	0.999±0.0002	0.477±0.061	0.856±0.029	0.995±0.001	0.635±0.042	0.006±0.001	0.851±0.029
Endopterygota (other)	0.22	0.999±0.001	0.834±0.047	0.63±0.057	0.999±0.0001	0.482±0.065	0.921±0.04	0.998±0.001	0.664±0.049	0.003±0.001	0.919±0.04
Endopterygota-borne	15.41	0.995±0.001	0.988±0.002	0.953±0.011	0.991±0.001	0.958±0.015	0.949±0.007	0.992±0.003	0.945±0.013	0.013±0.002	0.941±0.01
Env/fomite	43.52	0.987±0.002	0.983±0.003	0.946±0.005	0.96±0.004	0.944±0.006	0.949±0.005	0.956±0.005	0.904±0.01	0.044±0.005	0.905±0.01
Environmental	45.3	0.988±0.002	0.986±0.002	0.95±0.005	0.959±0.004	0.948±0.005	0.951±0.005	0.957±0.004	0.908±0.009	0.043±0.004	0.908±0.009
Faecal-oral	20.07	0.997±0.0005	0.988±0.002	0.947±0.005	0.993±0.001	0.922±0.008	0.973±0.003	0.979±0.002	0.933±0.006	0.017±0.001	0.952±0.005
Faeces	4.05	0.994±0.001	0.946±0.007	0.862±0.012	0.997±0.0004	0.804±0.017	0.929±0.008	0.99±0.001	0.858±0.012	0.01±0.001	0.919±0.009
Feeding contact	15.81	0.995±0.001	0.981±0.003	0.932±0.006	0.987±0.001	0.932±0.007	0.933±0.008	0.987±0.001	0.92±0.007	0.018±0.001	0.92±0.008
Fomite	23.93	0.994±0.0005	0.984±0.001	0.948±0.003	0.982±0.002	0.951±0.003	0.944±0.005	0.985±0.001	0.931±0.004	0.022±0.001	0.929±0.005
Food-water	18.76	0.991±0.001	0.967±0.005	0.925±0.005	0.987±0.002	0.905±0.006	0.945±0.007	0.977±0.001	0.907±0.006	0.026±0.002	0.922±0.007
Fungi/plasmodiophorids	0.57	0.997±0.002	0.947±0.016	0.745±0.057	0.999±0.0001	0.615±0.073	0.951±0.018	0.997±0.001	0.762±0.049	0.003±0.001	0.948±0.018
Genital	2.17	0.996±0.001	0.938±0.009	0.804±0.025	0.998±0.0002	0.708±0.037	0.932±0.008	0.991±0.002	0.807±0.023	0.008±0.001	0.923±0.009
Genital contact	2.17	0.996±0.001	0.938±0.011	0.799±0.029	0.998±0.0002	0.701±0.042	0.932±0.011	0.991±0.002	0.803±0.026	0.008±0.001	0.923±0.011
Germline integration	0.25	0.997±0.002	0.868±0.041	0.716±0.067	0.999±0.0001	0.606±0.092	0.887±0.031	0.998±0.001	0.73±0.058	0.002±0.001	0.886±0.031
Hemiptera-borne	19.09	0.998±0.0003	0.991±0.001	0.963±0.004	0.994±0.001	0.95±0.006	0.976±0.003	0.988±0.001	0.955±0.005	0.013±0.001	0.965±0.003
Horizontal	98.73	0.985±0.002	0.999±0.00005	0.994±0.001	0.541±0.065	0.998±0.0003	0.991±0.002	0.814±0.021	0.657±0.042	0.012±0.002	0.804±0.021
Indirect	81.25	0.992±0.001	0.998±0.0003	0.985±0.001	0.96±0.003	0.979±0.003	0.991±0.001	0.907±0.011	0.918±0.008	0.022±0.002	0.898±0.012
Indirect cont w bodily-fluids	2.18	0.997±0.001	0.957±0.007	0.889±0.024	0.998±0.0002	0.855±0.039	0.928±0.009	0.996±0.001	0.888±0.024	0.006±0.001	0.924±0.01
Ingestion	26.76	0.992±0.001	0.978±0.004	0.933±0.008	0.976±0.003	0.933±0.008	0.933±0.009	0.975±0.003	0.908±0.01	0.03±0.003	0.909±0.011
Insect-borne	37.2	0.994±0.001	0.991±0.002	0.96±0.005	0.976±0.003	0.96±0.005	0.96±0.006	0.977±0.003	0.937±0.008	0.026±0.003	0.937±0.008
Leafhopper-borne	1.23	0.999±0.0002	0.977±0.005	0.902±0.016	0.999±0.0001	0.84±0.026	0.974±0.006	0.998±0.0005	0.903±0.015	0.002±0.0005	0.972±0.007
Mealybug-borne	0.66	0.999±0.0003	0.902±0.03	0.791±0.067	0.999±0.0001	0.664±0.083	0.988±0.01	0.996±0.002	0.807±0.056	0.003±0.001	0.985±0.011
Midge-borne	4.99	0.999±0.0001	0.996±0.001	0.963±0.006	0.999±0.0002	0.942±0.011	0.985±0.003	0.997±0.001	0.961±0.006	0.004±0.0004	0.981±0.003
Mite-borne	1	0.995±0.002	0.935±0.012	0.772±0.043	0.999±0.0001	0.656±0.06	0.942±0.014	0.995±0.001	0.783±0.037	0.005±0.001	0.936±0.014
Mosquito-borne	9.96	0.999±0.0003	0.993±0.001	0.958±0.003	0.997±0.0004	0.944±0.005	0.973±0.003	0.994±0.001	0.954±0.004	0.007±0.001	0.967±0.003
Nematocera-borne	14.36	0.999±0.0002	0.997±0.001	0.98±0.006	0.998±0.0004	0.975±0.011	0.985±0.002	0.996±0.002	0.977±0.007	0.006±0.001	0.981±0.004
Nematode	1.49	0.999±0.0005	0.984±0.006	0.922±0.019	0.999±0.0001	0.865±0.032	0.988±0.005	0.998±0.001	0.923±0.018	0.002±0.001	0.985±0.005
Non-circulative	2.99	0.999±0.0002	0.982±0.003	0.928±0.008	0.998±0.0003	0.912±0.015	0.944±0.008	0.997±0.001	0.926±0.009	0.004±0.0004	0.941±0.008
Non-persistent	2.13	0.999±0.0002	0.98±0.003	0.925±0.01	0.999±0.0002	0.904±0.019	0.946±0.009	0.998±0.0005	0.923±0.01	0.003±0.0004	0.944±0.009
Non-propagative	1.62	0.999±0.0003	0.986±0.004	0.945±0.011	0.999±0.0001	0.918±0.018	0.974±0.008	0.999±0.0003	0.945±0.011	0.002±0.001	0.973±0.008
Non-sexual	41.65	0.985±0.002	0.979±0.003	0.93±0.006	0.945±0.004	0.938±0.007	0.922±0.006	0.956±0.005	0.881±0.01	0.047±0.004	0.878±0.01
Oral-Oral	0.73	0.997±0.001	0.904±0.018	0.831±0.046	0.999±0.0001	0.785±0.078	0.888±0.017	0.998±0.001	0.832±0.044	0.003±0.001	0.886±0.017
Oral-skin/bloodstream	5.72	0.997±0.001	0.972±0.005	0.895±0.011	0.998±0.0003	0.829±0.016	0.974±0.005	0.988±0.001	0.892±0.011	0.01±0.001	0.962±0.006
Other vectors	2.18	0.998±0.001	0.979±0.007	0.926±0.021	0.999±0.0001	0.881±0.035	0.977±0.005	0.997±0.001	0.926±0.02	0.003±0.001	0.974±0.006
Paraneoptera-borne	21.91	0.997±0.0003	0.989±0.001	0.955±0.003	0.992±0.001	0.941±0.005	0.971±0.003	0.983±0.001	0.943±0.004	0.016±0.001	0.954±0.004
Passive diffusion	0.33	0.999±0.001	0.981±0.011	0.82±0.104	0.999±0.00005	0.717±0.143	0.983±0.013	0.998±0.001	0.834±0.089	0.001±0.001	0.982±0.013
Persistent	8.05	0.999±0.0001	0.99±0.002	0.966±0.003	0.999±0.0002	0.945±0.006	0.989±0.003	0.995±0.001	0.963±0.004	0.005±0.0005	0.984±0.003
Plant contact	1.39	0.997±0.001	0.898±0.012	0.821±0.013	0.999±0.0002	0.727±0.021	0.944±0.011	0.995±0.001	0.826±0.011	0.005±0.001	0.939±0.011
Planthopper-borne	0.31	0.999±0.001	0.931±0.019	0.749±0.102	0.999±0.0001	0.636±0.126	0.935±0.021	0.998±0.001	0.766±0.086	0.002±0.001	0.933±0.021
Pollen	1.09	0.993±0.001	0.816±0.016	0.74±0.02	0.998±0.0002	0.66±0.029	0.843±0.019	0.995±0.001	0.742±0.019	0.008±0.001	0.838±0.019
Post	2.54	0.983±0.003	0.824±0.013	0.723±0.019	0.995±0.0005	0.665±0.032	0.794±0.019	0.99±0.002	0.719±0.018	0.014±0.001	0.783±0.018
Post (mam)	1.8	0.995±0.002	0.909±0.017	0.805±0.026	0.998±0.0003	0.753±0.04	0.866±0.019	0.995±0.001	0.803±0.026	0.007±0.001	0.861±0.019
Pre (animals)	3.64	0.969±0.003	0.751±0.013	0.661±0.016	0.99±0.0005	0.605±0.027	0.729±0.013	0.982±0.002	0.65±0.016	0.024±0.002	0.71±0.012
Pre (egg)	0.76	0.999±0.0002	0.948±0.009	0.756±0.035	0.999±0.0001	0.622±0.049	0.966±0.011	0.995±0.001	0.773±0.029	0.004±0.001	0.961±0.01
Pre (mam)	1.94	0.983±0.002	0.785±0.017	0.644±0.029	0.996±0.0003	0.547±0.043	0.786±0.016	0.987±0.002	0.648±0.026	0.014±0.001	0.773±0.016
Pre (plants)	9.86	0.985±0.001	0.886±0.005	0.805±0.008	0.985±0.001	0.753±0.015	0.866±0.008	0.969±0.003	0.785±0.008	0.034±0.001	0.835±0.007
Predation/cannibalism	4.55	0.993±0.001	0.932±0.005	0.792±0.019	0.997±0.0003	0.682±0.028	0.946±0.006	0.979±0.003	0.793±0.018	0.017±0.001	0.924±0.007
Propagative	6.44	0.999±0.0001	0.988±0.003	0.951±0.011	0.999±0.0004	0.92±0.017	0.983±0.005	0.994±0.001	0.948±0.011	0.005±0.001	0.978±0.006
Respiratory	12.04	0.995±0.001	0.972±0.003	0.917±0.007	0.991±0.001	0.902±0.011	0.933±0.006	0.986±0.002	0.905±0.008	0.019±0.002	0.919±0.006
Saliva	6.52	0.996±0.001	0.967±0.004	0.915±0.007	0.996±0.0004	0.888±0.011	0.943±0.006	0.992±0.001	0.909±0.008	0.011±0.001	0.935±0.006
Sandfly-borne	0.93	0.999±0.0003	0.993±0.007	0.942±0.048	0.999±0.0001	0.911±0.076	0.978±0.014	0.999±0.001	0.943±0.045	0.002±0.001	0.977±0.014
Sap inoculation	19.36	0.997±0.0003	0.987±0.001	0.945±0.003	0.991±0.0005	0.926±0.006	0.965±0.002	0.982±0.002	0.932±0.004	0.017±0.001	0.946±0.003
Seed	1.73	0.975±0.002	0.534±0.028	0.465±0.021	0.995±0.0004	0.338±0.023	0.746±0.023	0.974±0.003	0.49±0.018	0.023±0.003	0.72±0.021
Semen/sperm	1.33	0.984±0.003	0.843±0.015	0.681±0.041	0.998±0.0003	0.58±0.062	0.832±0.02	0.992±0.002	0.689±0.035	0.009±0.001	0.824±0.019
Semi-persistent	0.86	0.998±0.001	0.94±0.016	0.768±0.042	0.999±0.0001	0.654±0.059	0.936±0.015	0.996±0.001	0.78±0.037	0.004±0.001	0.932±0.015
Semi-vertical	3.49	0.983±0.002	0.845±0.013	0.752±0.017	0.993±0.001	0.709±0.027	0.801±0.015	0.988±0.002	0.744±0.018	0.017±0.001	0.789±0.015
Sexual	3.06	0.985±0.002	0.877±0.008	0.768±0.018	0.995±0.0003	0.701±0.03	0.85±0.011	0.988±0.002	0.764±0.017	0.014±0.001	0.838±0.011
Skin-skin/eye	14.79	0.992±0.001	0.962±0.004	0.907±0.007	0.986±0.001	0.892±0.007	0.922±0.009	0.981±0.001	0.89±0.008	0.026±0.002	0.903±0.009
Soil	0.28	0.996±0.002	0.621±0.045	0.508±0.064	0.999±0.0001	0.36±0.066	0.889±0.03	0.995±0.002	0.561±0.048	0.005±0.001	0.885±0.029
Sternorrhyncha-borne	17.42	0.999±0.0002	0.994±0.001	0.966±0.005	0.995±0.001	0.956±0.008	0.977±0.003	0.991±0.002	0.959±0.006	0.012±0.002	0.968±0.005
Thrip-borne	2.61	0.999±0.001	0.993±0.002	0.953±0.018	0.999±0.0001	0.922±0.033	0.987±0.003	0.998±0.001	0.953±0.018	0.003±0.001	0.985±0.004
Thysanoptera-borne	2.61	0.999±0.001	0.993±0.002	0.949±0.022	0.999±0.0001	0.914±0.039	0.987±0.004	0.997±0.001	0.948±0.021	0.003±0.001	0.984±0.004
Tick-borne	2.81	0.997±0.001	0.975±0.004	0.937±0.017	0.999±0.0001	0.918±0.03	0.957±0.005	0.998±0.001	0.935±0.017	0.005±0.001	0.954±0.005
Trans-egg	0.68	0.996±0.001	0.863±0.016	0.665±0.037	0.999±0.0002	0.536±0.049	0.879±0.023	0.995±0.001	0.683±0.031	0.006±0.001	0.874±0.023
Trans-egg (invert)	0.16	0.997±0.001	0.653±0.075	0.356±0.077	0.999±0.0001	0.229±0.066	0.864±0.06	0.995±0.002	0.438±0.059	0.006±0.002	0.859±0.059
Trans-egg (vert)	0.52	0.999±0.0003	0.949±0.012	0.731±0.041	0.999±0.0001	0.593±0.052	0.958±0.012	0.996±0.001	0.751±0.034	0.003±0.001	0.954±0.012
Transovarial	0.82	0.988±0.002	0.478±0.045	0.350±0.039	0.999±0.0002	0.222±0.031	0.839±0.027	0.975±0.005	0.423±0.03	0.018±0.003	0.814±0.025
Transstadial	0.74	0.992±0.002	0.629±0.039	0.432±0.047	0.999±0.0002	0.291±0.043	0.856±0.025	0.984±0.003	0.492±0.036	0.013±0.003	0.84±0.024
True-vertical	13.5	0.95±0.002	0.824±0.006	0.757±0.008	0.958±0.002	0.792±0.009	0.725±0.013	0.97±0.002	0.722±0.009	0.054±0.001	0.696±0.012
Urine	3.51	0.995±0.001	0.958±0.007	0.885±0.014	0.998±0.0003	0.832±0.022	0.947±0.008	0.993±0.001	0.883±0.014	0.007±0.001	0.94±0.008
Vector feeding	11.26	0.999±0.0002	0.997±0.001	0.985±0.002	0.999±0.0001	0.974±0.005	0.996±0.001	0.997±0.001	0.983±0.003	0.003±0.0005	0.993±0.001
Vector-borne	42.2	0.994±0.001	0.992±0.001	0.965±0.004	0.976±0.003	0.962±0.004	0.967±0.004	0.972±0.003	0.939±0.006	0.026±0.003	0.939±0.006
Veg-prop	8.38	0.988±0.001	0.893±0.007	0.822±0.013	0.99±0.001	0.765±0.02	0.887±0.007	0.975±0.003	0.807±0.013	0.029±0.002	0.862±0.008
Vertical	15.15	0.944±0.003	0.822±0.007	0.748±0.009	0.948±0.002	0.804±0.011	0.7±0.012	0.97±0.002	0.709±0.01	0.061±0.002	0.669±0.012
Water	2.21	0.998±0.001	0.984±0.005	0.943±0.007	0.999±0.0002	0.921±0.014	0.966±0.008	0.998±0.0004	0.942±0.007	0.003±0.001	0.964±0.008
Water-borne	2.21	0.998±0.001	0.984±0.005	0.945±0.007	0.999±0.0002	0.925±0.016	0.965±0.008	0.998±0.0004	0.944±0.007	0.003±0.0005	0.964±0.008
Whitefly-borne	6.96	0.999±0.0001	0.994±0.002	0.982±0.005	0.999±0.0002	0.97±0.009	0.994±0.002	0.998±0.001	0.981±0.006	0.002±0.001	0.992±0.003

## Sheet: Validation
Route/Mode	Percent of positive class	ROC-AUC	PR-AUC	F1-score	NPV	PPV/Precision	Recall/Sensitivity	Specificity	MCC	Brier	TSS
Air	7.22	0.993±0.003	0.954±0.012	0.870±0.040	0.995±0.002	0.818±0.071	0.934±0.021	0.983±0.009	0.862±0.04	0.018±0.003	0.917±0.02
Air (dry)	2.06	0.998±0.003	0.977±0.019	0.931±0.035	0.999±0.001	0.903±0.056	0.962±0.028	0.998±0.001	0.93±0.035	0.004±0.002	0.96±0.028
Air (wet)	6.5	0.992±0.003	0.936±0.019	0.832±0.049	0.995±0.002	0.758±0.075	0.925±0.028	0.979±0.008	0.824±0.05	0.02±0.004	0.904±0.03
Aphid-borne	9.81	0.998±0.001	0.986±0.005	0.939±0.012	0.994±0.002	0.936±0.027	0.942±0.021	0.993±0.003	0.932±0.013	0.011±0.001	0.935±0.02
Arachnid-borne	3.81	0.991±0.006	0.943±0.019	0.876±0.032	0.996±0.002	0.858±0.054	0.898±0.044	0.994±0.003	0.872±0.031	0.01±0.002	0.892±0.043
Arthropod-borne	40.16	0.991±0.002	0.987±0.003	0.953±0.008	0.97±0.006	0.95±0.014	0.956±0.01	0.966±0.01	0.921±0.013	0.032±0.005	0.922±0.012
Auchenorrhyncha-borne	1.59	0.999±0.001	0.982±0.016	0.918±0.034	0.999±0.0004	0.874±0.063	0.97±0.025	0.998±0.001	0.919±0.033	0.003±0.001	0.968±0.024
Beetle-borne	0.74	0.998±0.003	0.928±0.054	0.773±0.074	0.999±0.001	0.678±0.116	0.923±0.068	0.996±0.002	0.785±0.065	0.005±0.002	0.919±0.067
Blood	3.28	0.994±0.004	0.941±0.022	0.877±0.033	0.997±0.001	0.854±0.051	0.903±0.03	0.995±0.002	0.873±0.033	0.008±0.002	0.897±0.03
Bodily-fluids	11.71	0.99±0.003	0.949±0.012	0.894±0.015	0.988±0.002	0.875±0.023	0.914±0.019	0.982±0.004	0.88±0.017	0.022±0.003	0.896±0.019
Brachycera-borne	0.22	0.972±0.043	0.852±0.149	0.71±0.137	0.999±0.0003	0.619±0.155	0.861±0.15	0.999±0.001	0.724±0.133	0.002±0.001	0.859±0.15
Circulative	8.05	0.999±0.001	0.991±0.006	0.963±0.008	0.999±0.001	0.941±0.014	0.986±0.009	0.995±0.001	0.96±0.009	0.005±0.001	0.981±0.009
Cohabitation	0.93	0.999±0.0002	0.989±0.014	0.896±0.051	0.999±0.0002	0.826±0.08	0.984±0.025	0.998±0.001	0.899±0.047	0.002±0.001	0.982±0.025
Coleoptera-borne	0.75	0.995±0.007	0.922±0.067	0.805±0.089	0.999±0.001	0.744±0.141	0.901±0.082	0.997±0.002	0.812±0.083	0.005±0.002	0.898±0.082
Contact w bodily-fluids	3.04	0.998±0.002	0.965±0.017	0.914±0.024	0.998±0.001	0.885±0.042	0.947±0.029	0.996±0.002	0.912±0.024	0.006±0.001	0.943±0.028
DC (animals)	22.82	0.99±0.002	0.969±0.006	0.903±0.019	0.976±0.009	0.89±0.05	0.92±0.032	0.965±0.019	0.875±0.025	0.038±0.005	0.885±0.023
DC (plants)	1.39	0.994±0.005	0.889±0.052	0.795±0.078	0.998±0.001	0.755±0.15	0.87±0.075	0.995±0.004	0.801±0.07	0.007±0.004	0.865±0.072
Diptera-borne	14.56	0.998±0.002	0.994±0.004	0.964±0.011	0.996±0.003	0.951±0.016	0.977±0.016	0.991±0.003	0.957±0.012	0.009±0.002	0.968±0.016
Direct	41.77	0.976±0.006	0.967±0.008	0.901±0.021	0.95±0.012	0.872±0.045	0.934±0.018	0.899±0.043	0.827±0.037	0.067±0.014	0.832±0.034
Direct contact	24.21	0.985±0.002	0.961±0.006	0.896±0.015	0.969±0.007	0.891±0.038	0.903±0.025	0.964±0.015	0.863±0.019	0.043±0.004	0.867±0.018
During	1.23	0.976±0.02	0.746±0.075	0.603±0.074	0.997±0.001	0.495±0.08	0.781±0.084	0.99±0.003	0.614±0.072	0.012±0.002	0.771±0.084
During (mam)	0.56	0.992±0.007	0.721±0.117	0.563±0.094	0.999±0.001	0.447±0.094	0.782±0.131	0.994±0.002	0.585±0.093	0.006±0.002	0.776±0.13
Endopterygota (other)	0.22	0.977±0.044	0.687±0.196	0.53±0.116	0.999±0.0004	0.427±0.128	0.757±0.175	0.997±0.002	0.558±0.111	0.004±0.002	0.755±0.175
Endopterygota-borne	15.41	0.993±0.003	0.983±0.004	0.936±0.012	0.989±0.003	0.932±0.019	0.94±0.015	0.987±0.004	0.924±0.014	0.016±0.002	0.927±0.015
Env/fomite	43.52	0.983±0.002	0.977±0.004	0.935±0.006	0.951±0.006	0.933±0.01	0.937±0.009	0.948±0.008	0.885±0.01	0.051±0.004	0.885±0.01
Environmental	45.3	0.983±0.003	0.981±0.004	0.938±0.008	0.951±0.008	0.935±0.011	0.941±0.01	0.945±0.01	0.886±0.015	0.051±0.005	0.887±0.015
Faecal-oral	20.07	0.995±0.001	0.978±0.006	0.93±0.01	0.991±0.003	0.899±0.02	0.963±0.012	0.973±0.006	0.912±0.013	0.022±0.003	0.936±0.011
Faeces	4.05	0.989±0.006	0.919±0.023	0.835±0.033	0.995±0.001	0.783±0.046	0.894±0.029	0.989±0.003	0.829±0.034	0.012±0.002	0.884±0.03
Feeding contact	15.81	0.975±0.017	0.921±0.051	0.757±0.123	0.985±0.005	0.658±0.178	0.931±0.02	0.889±0.079	0.723±0.137	0.074±0.044	0.82±0.084
Fomite	23.93	0.992±0.002	0.978±0.005	0.94±0.008	0.98±0.003	0.943±0.01	0.936±0.011	0.982±0.003	0.921±0.01	0.026±0.003	0.919±0.012
Food-water	18.76	0.988±0.002	0.956±0.009	0.908±0.011	0.98±0.004	0.901±0.015	0.916±0.019	0.977±0.004	0.887±0.013	0.03±0.003	0.892±0.018
Fungi/plasmodiophorids	0.57	0.99±0.019	0.899±0.079	0.698±0.102	0.999±0.0005	0.574±0.119	0.913±0.085	0.996±0.002	0.718±0.091	0.004±0.002	0.909±0.085
Genital	2.17	0.993±0.006	0.914±0.031	0.767±0.037	0.998±0.001	0.669±0.058	0.903±0.048	0.99±0.003	0.771±0.035	0.009±0.001	0.893±0.047
Genital contact	2.17	0.993±0.005	0.914±0.033	0.772±0.043	0.998±0.001	0.672±0.06	0.912±0.038	0.99±0.003	0.776±0.04	0.009±0.002	0.902±0.038
Germline integration	0.25	0.993±0.018	0.792±0.137	0.656±0.12	0.999±0.0005	0.587±0.15	0.791±0.176	0.998±0.001	0.671±0.118	0.003±0.001	0.789±0.176
Hemiptera-borne	19.09	0.997±0.001	0.988±0.004	0.956±0.008	0.993±0.002	0.943±0.011	0.969±0.008	0.986±0.003	0.946±0.01	0.016±0.002	0.956±0.009
Horizontal	98.73	0.967±0.017	0.999±0.0004	0.994±0.002	0.524±0.09	0.995±0.001	0.992±0.003	0.651±0.086	0.575±0.069	0.013±0.002	0.643±0.085
Indirect	81.25	0.988±0.003	0.997±0.001	0.978±0.007	0.949±0.016	0.967±0.013	0.989±0.004	0.854±0.064	0.878±0.041	0.029±0.005	0.843±0.063
Indirect cont w bodily-fluids	2.18	0.994±0.004	0.939±0.027	0.861±0.039	0.998±0.001	0.818±0.065	0.913±0.033	0.995±0.002	0.86±0.038	0.007±0.001	0.908±0.033
Ingestion	26.76	0.987±0.004	0.963±0.01	0.91±0.024	0.968±0.014	0.911±0.021	0.911±0.042	0.967±0.009	0.878±0.028	0.04±0.006	0.878±0.039
Insect-borne	37.2	0.992±0.002	0.987±0.004	0.947±0.008	0.971±0.007	0.943±0.012	0.952±0.012	0.966±0.008	0.916±0.013	0.032±0.004	0.918±0.013
Leafhopper-borne	1.23	0.999±0.001	0.97±0.029	0.874±0.052	0.999±0.0004	0.806±0.085	0.962±0.031	0.997±0.002	0.878±0.049	0.003±0.001	0.959±0.031
Mealybug-borne	0.66	0.999±0.0005	0.891±0.066	0.783±0.082	0.999±0.0002	0.663±0.112	0.973±0.032	0.996±0.002	0.798±0.071	0.004±0.002	0.969±0.032
Midge-borne	4.99	0.999±0.0003	0.993±0.006	0.944±0.026	0.999±0.001	0.912±0.047	0.979±0.012	0.995±0.003	0.942±0.027	0.005±0.002	0.974±0.013
Mite-borne	1	0.993±0.011	0.893±0.073	0.742±0.092	0.999±0.001	0.64±0.128	0.906±0.077	0.994±0.003	0.754±0.085	0.007±0.002	0.9±0.077
Mosquito-borne	9.96	0.998±0.002	0.991±0.004	0.953±0.009	0.996±0.001	0.938±0.017	0.968±0.011	0.993±0.002	0.948±0.01	0.008±0.001	0.961±0.011
Nematocera-borne	14.36	0.998±0.002	0.994±0.008	0.951±0.072	0.995±0.015	0.942±0.022	0.967±0.097	0.99±0.004	0.945±0.065	0.01±0.01	0.957±0.096
Nematode	1.49	0.998±0.003	0.977±0.025	0.886±0.05	0.999±0.0004	0.811±0.08	0.981±0.023	0.996±0.002	0.889±0.047	0.003±0.001	0.978±0.024
Non-circulative	2.99	0.998±0.001	0.968±0.019	0.886±0.049	0.998±0.001	0.854±0.077	0.925±0.035	0.995±0.003	0.884±0.048	0.006±0.002	0.92±0.036
Non-persistent	2.13	0.998±0.002	0.968±0.019	0.902±0.036	0.998±0.001	0.885±0.057	0.924±0.041	0.997±0.002	0.901±0.035	0.004±0.001	0.921±0.041
Non-propagative	1.62	0.999±0.002	0.978±0.023	0.927±0.036	0.999±0.001	0.901±0.065	0.958±0.039	0.998±0.001	0.927±0.035	0.003±0.001	0.956±0.038
Non-sexual	41.65	0.976±0.006	0.967±0.008	0.904±0.019	0.948±0.009	0.882±0.045	0.93±0.015	0.908±0.041	0.834±0.035	0.066±0.013	0.838±0.031
Oral-Oral	0.73	0.993±0.009	0.898±0.058	0.784±0.074	0.999±0.001	0.711±0.117	0.892±0.072	0.997±0.002	0.791±0.069	0.004±0.001	0.889±0.071
Oral-skin/bloodstream	5.72	0.996±0.002	0.964±0.013	0.887±0.022	0.998±0.001	0.822±0.034	0.966±0.019	0.987±0.003	0.883±0.022	0.011±0.002	0.953±0.019
Other vectors	2.18	0.994±0.006	0.962±0.023	0.84±0.07	0.999±0.001	0.767±0.124	0.945±0.041	0.993±0.005	0.844±0.064	0.007±0.003	0.938±0.039
Paraneoptera-borne	21.91	0.995±0.002	0.982±0.006	0.934±0.018	0.991±0.002	0.904±0.032	0.967±0.008	0.971±0.011	0.916±0.023	0.026±0.008	0.938±0.014
Passive diffusion	0.33	0.991±0.02	0.938±0.072	0.762±0.117	0.999±0.0003	0.667±0.165	0.925±0.088	0.998±0.001	0.778±0.106	0.002±0.001	0.923±0.088
Persistent	8.05	0.999±0.0003	0.989±0.005	0.961±0.01	0.999±0.001	0.937±0.017	0.986±0.008	0.994±0.002	0.958±0.011	0.005±0.001	0.981±0.008
Plant contact	1.39	0.993±0.006	0.868±0.051	0.805±0.071	0.998±0.001	0.794±0.134	0.842±0.087	0.996±0.004	0.808±0.065	0.006±0.003	0.838±0.085
Planthopper-borne	0.31	0.999±0.003	0.934±0.065	0.68±0.133	0.999±0.0003	0.551±0.17	0.941±0.083	0.997±0.002	0.711±0.115	0.003±0.001	0.938±0.083
Pollen	1.09	0.986±0.008	0.761±0.074	0.7±0.065	0.997±0.001	0.64±0.076	0.78±0.087	0.995±0.002	0.701±0.065	0.009±0.001	0.775±0.087
Post	2.54	0.972±0.011	0.758±0.05	0.666±0.044	0.993±0.002	0.614±0.059	0.732±0.059	0.988±0.003	0.66±0.045	0.017±0.002	0.72±0.058
Post (mam)	1.8	0.984±0.009	0.848±0.041	0.774±0.044	0.996±0.001	0.755±0.071	0.8±0.054	0.995±0.002	0.772±0.044	0.008±0.001	0.795±0.053
Pre (animals)	3.64	0.95±0.012	0.672±0.051	0.593±0.043	0.987±0.002	0.542±0.053	0.658±0.057	0.979±0.005	0.58±0.045	0.028±0.003	0.637±0.056
Pre (egg)	0.76	0.999±0.002	0.922±0.046	0.73±0.071	0.999±0.0005	0.606±0.096	0.935±0.064	0.995±0.002	0.748±0.063	0.006±0.004	0.931±0.064
Pre (mam)	1.94	0.973±0.009	0.72±0.063	0.586±0.053	0.995±0.001	0.492±0.061	0.732±0.07	0.984±0.004	0.589±0.052	0.017±0.002	0.716±0.069
Pre (plants)	9.86	0.98±0.003	0.861±0.021	0.778±0.022	0.981±0.003	0.732±0.028	0.83±0.029	0.967±0.005	0.754±0.025	0.037±0.002	0.797±0.029
Predation/cannibalism	4.55	0.988±0.005	0.897±0.026	0.711±0.052	0.997±0.002	0.578±0.063	0.93±0.034	0.966±0.013	0.717±0.046	0.024±0.007	0.897±0.033
Propagative	6.44	0.999±0.001	0.984±0.009	0.939±0.017	0.998±0.001	0.904±0.027	0.978±0.016	0.993±0.002	0.936±0.018	0.007±0.002	0.97±0.017
Respiratory	12.04	0.989±0.002	0.943±0.012	0.803±0.049	0.987±0.011	0.746±0.137	0.903±0.087	0.95±0.033	0.786±0.05	0.04±0.011	0.853±0.061
Saliva	6.52	0.993±0.002	0.953±0.011	0.893±0.018	0.995±0.001	0.863±0.031	0.927±0.02	0.99±0.003	0.887±0.019	0.013±0.002	0.916±0.02
Sandfly-borne	0.93	0.999±0.001	0.99±0.02	0.931±0.053	0.999±0.0004	0.902±0.085	0.968±0.042	0.999±0.001	0.932±0.049	0.002±0.001	0.967±0.042
Sap inoculation	19.36	0.996±0.001	0.982±0.005	0.938±0.009	0.99±0.002	0.919±0.017	0.959±0.009	0.98±0.005	0.924±0.011	0.02±0.002	0.938±0.009
Seed	1.73	0.961±0.009	0.388±0.073	0.384±0.044	0.993±0.002	0.284±0.036	0.605±0.085	0.972±0.005	0.399±0.048	0.026±0.004	0.578±0.083
Semen/sperm	1.33	0.971±0.018	0.8±0.059	0.645±0.064	0.997±0.001	0.542±0.085	0.81±0.068	0.99±0.003	0.655±0.06	0.01±0.002	0.8±0.068
Semi-persistent	0.86	0.997±0.006	0.925±0.053	0.759±0.08	0.999±0.0005	0.645±0.103	0.936±0.055	0.995±0.002	0.772±0.072	0.004±0.001	0.931±0.055
Semi-vertical	3.49	0.969±0.011	0.778±0.049	0.688±0.049	0.991±0.002	0.636±0.068	0.753±0.044	0.984±0.004	0.679±0.05	0.021±0.003	0.737±0.045
Sexual	3.06	0.974±0.01	0.837±0.037	0.723±0.041	0.994±0.001	0.648±0.061	0.823±0.045	0.985±0.004	0.719±0.04	0.017±0.002	0.808±0.044
Skin-skin/eye	14.79	0.989±0.003	0.944±0.014	0.864±0.034	0.986±0.004	0.818±0.065	0.92±0.023	0.963±0.017	0.842±0.038	0.035±0.006	0.883±0.02
Soil	0.28	0.989±0.015	0.59±0.195	0.524±0.102	0.999±0.0005	0.399±0.105	0.8±0.146	0.996±0.001	0.558±0.099	0.005±0.001	0.796±0.145
Sternorrhyncha-borne	17.42	0.998±0.001	0.992±0.003	0.957±0.009	0.993±0.002	0.948±0.015	0.965±0.01	0.989±0.003	0.948±0.01	0.014±0.002	0.954±0.01
Thrip-borne	2.61	0.999±0.002	0.993±0.009	0.944±0.026	0.999±0.0004	0.905±0.046	0.988±0.016	0.997±0.002	0.944±0.026	0.003±0.001	0.985±0.016
Thysanoptera-borne	2.61	0.999±0.003	0.992±0.012	0.938±0.029	0.999±0.001	0.897±0.048	0.985±0.021	0.997±0.002	0.938±0.028	0.003±0.001	0.982±0.021
Tick-borne	2.81	0.995±0.004	0.965±0.018	0.919±0.033	0.998±0.001	0.901±0.056	0.941±0.031	0.997±0.002	0.918±0.033	0.006±0.001	0.938±0.031
Trans-egg	0.68	0.984±0.018	0.773±0.095	0.611±0.065	0.999±0.001	0.498±0.066	0.805±0.105	0.994±0.002	0.628±0.065	0.007±0.001	0.799±0.105
Trans-egg (invert)	0.16	0.991±0.01	0.5±0.215	0.282±0.098	0.999±0.0003	0.178±0.071	0.742±0.193	0.994±0.003	0.356±0.103	0.007±0.003	0.736±0.193
Trans-egg (vert)	0.52	0.999±0.001	0.933±0.054	0.725±0.07	0.999±0.0003	0.595±0.089	0.944±0.066	0.996±0.001	0.745±0.063	0.003±0.001	0.94±0.065
Transovarial	0.82	0.98±0.008	0.358±0.1	0.309±0.057	0.998±0.001	0.197±0.042	0.744±0.12	0.973±0.007	0.371±0.06	0.02±0.004	0.717±0.118
Transstadial	0.74	0.986±0.006	0.531±0.106	0.365±0.079	0.998±0.001	0.244±0.066	0.766±0.11	0.98±0.008	0.421±0.073	0.015±0.004	0.746±0.109
True-vertical	13.5	0.925±0.013	0.77±0.022	0.702±0.023	0.952±0.004	0.719±0.046	0.688±0.027	0.957±0.01	0.658±0.028	0.069±0.008	0.646±0.024
Urine	3.51	0.992±0.005	0.936±0.022	0.861±0.031	0.997±0.001	0.815±0.044	0.914±0.03	0.992±0.002	0.857±0.031	0.009±0.002	0.906±0.031
Vector feeding	11.26	0.999±0.001	0.996±0.003	0.982±0.006	0.999±0.001	0.97±0.012	0.995±0.004	0.996±0.002	0.98±0.007	0.004±0.001	0.992±0.004
Vector-borne	42.2	0.99±0.002	0.986±0.004	0.949±0.009	0.971±0.008	0.938±0.02	0.961±0.012	0.954±0.016	0.912±0.016	0.036±0.006	0.915±0.015
Veg-prop	8.38	0.983±0.003	0.857±0.022	0.776±0.022	0.986±0.003	0.715±0.035	0.851±0.031	0.969±0.005	0.758±0.024	0.033±0.002	0.82±0.029
Vertical	15.15	0.921±0.012	0.78±0.024	0.706±0.021	0.941±0.005	0.757±0.041	0.663±0.033	0.961±0.01	0.66±0.025	0.074±0.007	0.625±0.029
Water	2.21	0.994±0.008	0.975±0.018	0.895±0.126	0.999±0.001	0.863±0.154	0.954±0.027	0.992±0.034	0.898±0.111	0.011±0.023	0.946±0.037
Water-borne	2.21	0.992±0.009	0.97±0.019	0.851±0.17	0.999±0.001	0.807±0.211	0.951±0.034	0.988±0.032	0.859±0.147	0.013±0.02	0.938±0.041
Whitefly-borne	6.96	0.999±0.0004	0.993±0.007	0.977±0.011	0.999±0.001	0.965±0.019	0.991±0.009	0.997±0.001	0.976±0.012	0.003±0.001	0.988±0.01

## Sheet: Test
Route/Mode	Percent of positive class	ROC-AUC	PR-AUC	F1-score	NPV	PPV/Precision	Recall/Sensitivity	Specificity	MCC	Brier	TSS
Air	7.22	0.992±0.003	0.945±0.013	0.835±0.05	0.994±0.001	0.762±0.081	0.929±0.017	0.976±0.01	0.826±0.05	0.021±0.004	0.905±0.02
Air (dry)	2.06	0.997±0.003	0.975±0.016	0.926±0.032	0.999±0.001	0.899±0.058	0.958±0.025	0.998±0.002	0.926±0.032	0.004±0.002	0.956±0.025
Air (wet)	6.5	0.991±0.003	0.931±0.017	0.82±0.051	0.994±0.001	0.742±0.081	0.921±0.02	0.977±0.009	0.812±0.051	0.021±0.004	0.897±0.023
Aphid-borne	9.81	0.997±0.001	0.985±0.005	0.94±0.012	0.993±0.002	0.941±0.024	0.939±0.018	0.994±0.003	0.933±0.013	0.012±0.002	0.932±0.017
Arachnid-borne	3.81	0.991±0.004	0.941±0.018	0.865±0.051	0.996±0.001	0.844±0.087	0.894±0.037	0.993±0.006	0.862±0.05	0.01±0.003	0.887±0.036
Arthropod-borne	40.16	0.991±0.002	0.987±0.003	0.95±0.006	0.969±0.006	0.948±0.014	0.953±0.009	0.965±0.01	0.917±0.011	0.033±0.004	0.918±0.01
Auchenorrhyncha-borne	1.59	0.999±0.002	0.975±0.019	0.902±0.044	0.999±0.001	0.856±0.069	0.958±0.032	0.997±0.002	0.903±0.042	0.004±0.002	0.955±0.032
Beetle-borne	0.74	0.998±0.003	0.924±0.045	0.805±0.091	0.999±0.001	0.743±0.141	0.9±0.067	0.997±0.002	0.811±0.084	0.004±0.002	0.897±0.067
Blood	3.28	0.994±0.002	0.941±0.015	0.878±0.025	0.997±0.001	0.854±0.045	0.906±0.025	0.995±0.002	0.875±0.025	0.008±0.002	0.9±0.024
Bodily-fluids	11.71	0.99±0.002	0.95±0.01	0.891±0.017	0.988±0.002	0.871±0.026	0.912±0.014	0.982±0.004	0.876±0.019	0.023±0.003	0.894±0.015
Brachycera-borne	0.22	0.977±0.034	0.857±0.134	0.709±0.102	0.9997±0.0003	0.608±0.139	0.885±0.121	0.999±0.001	0.727±0.096	0.002±0.001	0.883±0.121
Circulative	8.05	0.999±0.001	0.987±0.006	0.961±0.008	0.9986±0.0008	0.939±0.012	0.984±0.009	0.994±0.001	0.958±0.008	0.005±0.001	0.979±0.009
Cohabitation	0.93	0.9997±0.0004	0.981±0.017	0.887±0.062	0.9998±0.0002	0.816±0.095	0.979±0.025	0.998±0.002	0.891±0.058	0.003±0.002	0.977±0.025
Coleoptera-borne	0.75	0.994±0.01	0.9±0.057	0.803±0.08	0.999±0.0007	0.772±0.148	0.868±0.087	0.997±0.003	0.81±0.071	0.005±0.002	0.866±0.085
Contact w bodily-fluids	3.04	0.997±0.002	0.959±0.018	0.904±0.026	0.998±0.001	0.871±0.041	0.941±0.03	0.996±0.002	0.902±0.026	0.007±0.002	0.937±0.03
DC (animals)	22.82	0.99±0.002	0.967±0.005	0.9±0.016	0.979±0.008	0.876±0.042	0.929±0.03	0.96±0.017	0.871±0.02	0.038±0.004	0.888±0.021
DC (plants)	1.39	0.993±0.005	0.866±0.044	0.809±0.077	0.998±0.001	0.793±0.141	0.851±0.064	0.996±0.004	0.813±0.069	0.006±0.004	0.847±0.062
Diptera-borne	14.56	0.998±0.001	0.994±0.002	0.964±0.011	0.996±0.001	0.95±0.019	0.978±0.008	0.991±0.004	0.958±0.013	0.009±0.001	0.969±0.009
Direct	41.77	0.974±0.006	0.966±0.007	0.889±0.019	0.955±0.01	0.844±0.04	0.942±0.015	0.872±0.04	0.806±0.034	0.074±0.014	0.814±0.032
Direct contact	24.21	0.985±0.002	0.962±0.006	0.902±0.013	0.968±0.009	0.906±0.028	0.9±0.031	0.97±0.011	0.872±0.016	0.041±0.003	0.869±0.024
During	1.23	0.973±0.014	0.715±0.062	0.573±0.058	0.997±0.001	0.467±0.068	0.75±0.057	0.989±0.003	0.584±0.055	0.012±0.001	0.738±0.057
Endopterygota-borne	15.41	0.993±0.003	0.983±0.005	0.933±0.012	0.989±0.002	0.925±0.017	0.941±0.013	0.986±0.003	0.92±0.014	0.016±0.002	0.927±0.014
Endopterygota (other)	0.22	0.971±0.042	0.647±0.14	0.517±0.088	0.999±0.0003	0.415±0.108	0.726±0.136	0.997±0.001	0.541±0.085	0.004±0.002	0.723±0.136
Env/fomite	43.52	0.983±0.003	0.977±0.004	0.934±0.006	0.952±0.005	0.929±0.01	0.939±0.007	0.944±0.009	0.882±0.012	0.051±0.004	0.883±0.011
Environmental	45.3	0.982±0.004	0.978±0.004	0.933±0.011	0.954±0.006	0.921±0.022	0.945±0.008	0.932±0.021	0.876±0.021	0.053±0.007	0.877±0.02
Faecal-oral	20.07	0.994±0.001	0.975±0.005	0.92±0.012	0.991±0.003	0.879±0.022	0.966±0.011	0.966±0.007	0.901±0.014	0.026±0.004	0.933±0.011
Faeces	4.05	0.99±0.005	0.922±0.018	0.845±0.027	0.996±0.001	0.795±0.04	0.904±0.028	0.99±0.002	0.841±0.028	0.012±0.002	0.894±0.028
Feeding contact	15.81	0.957±0.013	0.864±0.039	0.599±0.097	0.989±0.005	0.448±0.125	0.952±0.024	0.756±0.089	0.554±0.104	0.144±0.047	0.708±0.074
Vector feeding	11.26	0.999±0.001	0.996±0.002	0.984±0.006	0.999±0.0004	0.973±0.011	0.995±0.004	0.996±0.002	0.982±0.007	0.003±0.001	0.992±0.004
Fomite	23.93	0.992±0.001	0.978±0.003	0.939±0.006	0.98±0.003	0.942±0.009	0.936±0.009	0.982±0.003	0.92±0.008	0.026±0.002	0.918±0.009
Food-water	18.76	0.986±0.004	0.951±0.011	0.896±0.021	0.974±0.009	0.906±0.02	0.888±0.041	0.978±0.005	0.873±0.024	0.032±0.004	0.867±0.039
Fungi/plasmodiophorids	0.57	0.986±0.016	0.889±0.071	0.696±0.076	0.999±0.0004	0.568±0.09	0.917±0.074	0.996±0.002	0.717±0.068	0.004±0.002	0.913±0.074
Genital	2.17	0.992±0.004	0.91±0.026	0.772±0.037	0.998±0.001	0.678±0.055	0.901±0.033	0.99±0.002	0.775±0.035	0.009±0.002	0.891±0.033
Genital contact	2.17	0.993±0.004	0.907±0.023	0.764±0.036	0.998±0.001	0.667±0.059	0.9±0.028	0.99±0.003	0.768±0.033	0.009±0.002	0.889±0.027
Germline integration	0.25	0.981±0.03	0.738±0.125	0.642±0.093	0.999±0.0004	0.558±0.111	0.786±0.136	0.998±0.001	0.656±0.091	0.003±0.001	0.784±0.136
Hemiptera-borne	19.09	0.997±0.001	0.988±0.004	0.956±0.007	0.993±0.002	0.94±0.012	0.972±0.007	0.985±0.003	0.945±0.009	0.016±0.002	0.957±0.008
Horizontal	98.73	0.968±0.012	0.9994±0.0003	0.994±0.001	0.546±0.091	0.995±0.001	0.992±0.003	0.656±0.066	0.59±0.055	0.013±0.002	0.648±0.065
Indirect	81.25	0.988±0.003	0.997±0.001	0.976±0.006	0.944±0.018	0.965±0.013	0.988±0.004	0.843±0.064	0.869±0.038	0.031±0.006	0.831±0.062
Indirect cont w bodily-fluids	2.18	0.994±0.003	0.934±0.022	0.851±0.031	0.998±0.001	0.806±0.055	0.905±0.034	0.995±0.002	0.85±0.031	0.007±0.001	0.9±0.033
Ingestion	26.76	0.987±0.002	0.963±0.007	0.91±0.008	0.976±0.007	0.888±0.024	0.935±0.021	0.956±0.011	0.877±0.011	0.042±0.004	0.891±0.014
Insect-borne	37.2	0.991±0.002	0.986±0.004	0.945±0.009	0.973±0.005	0.937±0.016	0.954±0.008	0.962±0.01	0.913±0.015	0.033±0.005	0.916±0.013
Leafhopper-borne	1.23	0.999±0.001	0.964±0.027	0.885±0.046	0.999±0.0004	0.832±0.076	0.949±0.033	0.997±0.002	0.886±0.044	0.003±0.001	0.947±0.033
Mealybug-borne	0.66	0.999±0.001	0.857±0.078	0.76±0.09	0.9998±0.0002	0.63±0.111	0.974±0.035	0.996±0.002	0.779±0.078	0.004±0.002	0.97±0.036
Midge-borne	4.99	0.9996±0.0002	0.993±0.005	0.945±0.021	0.999±0.001	0.912±0.04	0.981±0.014	0.995±0.003	0.943±0.021	0.005±0.001	0.976±0.013
Mite-borne	1	0.989±0.01	0.866±0.057	0.727±0.095	0.999±0.001	0.628±0.124	0.886±0.063	0.994±0.005	0.738±0.083	0.007±0.002	0.88±0.063
Mosquito-borne	9.96	0.998±0.001	0.99±0.003	0.952±0.008	0.997±0.001	0.935±0.013	0.97±0.01	0.992±0.002	0.947±0.009	0.008±0.001	0.963±0.009
Nematocera-borne	14.36	0.998±0.002	0.994±0.008	0.957±0.02	0.996±0.005	0.941±0.023	0.975±0.033	0.99±0.004	0.95±0.022	0.009±0.004	0.965±0.032
Nematode	1.49	0.998±0.003	0.98±0.023	0.89±0.045	0.9998±0.0003	0.816±0.079	0.984±0.018	0.996±0.002	0.893±0.042	0.003±0.001	0.98±0.018
Non-circulative	2.99	0.998±0.001	0.963±0.011	0.86±0.05	0.998±0.001	0.809±0.087	0.925±0.022	0.993±0.004	0.859±0.048	0.007±0.002	0.917±0.022
Non-persistent	2.13	0.998±0.002	0.965±0.017	0.895±0.036	0.998±0.001	0.872±0.066	0.923±0.033	0.997±0.002	0.894±0.035	0.004±0.001	0.92±0.032
Non-propagative	1.62	0.999±0.002	0.975±0.018	0.926±0.035	0.999±0.0005	0.898±0.066	0.96±0.03	0.998±0.001	0.926±0.034	0.003±0.001	0.958±0.03
Non-sexual	41.65	0.975±0.006	0.965±0.007	0.895±0.02	0.953±0.008	0.857±0.044	0.938±0.013	0.885±0.042	0.816±0.036	0.073±0.015	0.823±0.032
Oral-Oral	0.73	0.988±0.014	0.867±0.055	0.77±0.069	0.999±0.0004	0.701±0.109	0.867±0.059	0.997±0.002	0.775±0.065	0.004±0.001	0.864±0.059
Oral-skin/bloodstream	5.72	0.996±0.002	0.963±0.01	0.889±0.015	0.997±0.001	0.829±0.027	0.959±0.016	0.988±0.002	0.885±0.015	0.011±0.002	0.947±0.016
Other vectors	2.18	0.994±0.007	0.963±0.018	0.833±0.086	0.999±0.001	0.758±0.148	0.95±0.037	0.992±0.006	0.84±0.077	0.008±0.004	0.942±0.034
Paraneoptera-borne	21.91	0.994±0.002	0.981±0.006	0.927±0.017	0.99±0.002	0.892±0.029	0.964±0.008	0.967±0.01	0.907±0.021	0.03±0.007	0.932±0.014
Passive diffusion	0.33	0.988±0.024	0.935±0.058	0.76±0.138	0.9998±0.0002	0.663±0.191	0.933±0.065	0.998±0.002	0.777±0.123	0.002±0.001	0.931±0.065
Persistent	8.05	0.999±0.001	0.985±0.007	0.96±0.008	0.999±0.001	0.935±0.013	0.986±0.008	0.994±0.001	0.957±0.008	0.006±0.001	0.98±0.008
Plant contact	1.39	0.993±0.004	0.858±0.046	0.801±0.065	0.998±0.001	0.776±0.124	0.849±0.069	0.996±0.003	0.804±0.059	0.006±0.003	0.845±0.067
Planthopper-borne	0.31	0.996±0.009	0.918±0.069	0.709±0.136	0.9997±0.0003	0.602±0.176	0.916±0.087	0.998±0.002	0.732±0.116	0.003±0.001	0.914±0.087
Pollen	1.09	0.986±0.006	0.763±0.059	0.693±0.052	0.998±0.001	0.629±0.058	0.778±0.072	0.995±0.001	0.695±0.052	0.009±0.002	0.773±0.072
Post	2.54	0.971±0.008	0.758±0.033	0.663±0.051	0.993±0.001	0.606±0.079	0.741±0.037	0.987±0.005	0.659±0.049	0.018±0.002	0.728±0.036
Pre (plants)	9.86	0.98±0.003	0.855±0.02	0.768±0.02	0.981±0.003	0.717±0.029	0.828±0.024	0.964±0.005	0.744±0.022	0.038±0.002	0.793±0.024
Pre (animals)	3.64	0.95±0.009	0.659±0.041	0.58±0.038	0.987±0.002	0.527±0.055	0.651±0.041	0.977±0.005	0.567±0.038	0.029±0.003	0.628±0.04
Predation/cannibalism	4.55	0.979±0.012	0.782±0.136	0.656±0.083	0.992±0.007	0.545±0.064	0.835±0.143	0.966±0.009	0.654±0.092	0.027±0.007	0.801±0.141
Propagative	6.44	0.999±0.0004	0.98±0.007	0.938±0.013	0.998±0.001	0.909±0.027	0.97±0.021	0.993±0.002	0.934±0.014	0.007±0.002	0.963±0.02
Respiratory	12.04	0.989±0.002	0.941±0.011	0.774±0.059	0.991±0.008	0.673±0.126	0.939±0.058	0.93±0.034	0.757±0.059	0.047±0.013	0.869±0.033
Saliva	6.52	0.994±0.002	0.957±0.011	0.902±0.017	0.995±0.001	0.875±0.031	0.931±0.016	0.991±0.003	0.895±0.017	0.013±0.002	0.922±0.016
Sandfly-borne	0.93	0.999±0.001	0.983±0.022	0.926±0.056	0.9996±0.0003	0.899±0.086	0.96±0.037	0.999±0.001	0.927±0.054	0.002±0.001	0.959±0.037
Sap inoculation	19.36	0.996±0.001	0.982±0.005	0.938±0.007	0.99±0.002	0.918±0.013	0.959±0.008	0.979±0.004	0.923±0.009	0.02±0.002	0.938±0.008
Seed	1.73	0.96±0.007	0.386±0.053	0.386±0.039	0.993±0.001	0.287±0.042	0.605±0.072	0.973±0.006	0.401±0.039	0.025±0.004	0.578±0.069
Semen/sperm	1.33	0.969±0.018	0.797±0.049	0.638±0.057	0.997±0.001	0.532±0.079	0.811±0.051	0.99±0.003	0.649±0.051	0.01±0.002	0.801±0.05
Semi-vertical	3.49	0.973±0.007	0.786±0.031	0.688±0.047	0.992±0.001	0.626±0.068	0.769±0.041	0.983±0.005	0.68±0.046	0.022±0.003	0.752±0.04
Semi-persistent	0.86	0.996±0.007	0.929±0.038	0.767±0.065	0.9995±0.0004	0.652±0.092	0.945±0.045	0.995±0.002	0.781±0.057	0.004±0.001	0.94±0.044
Sexual	3.06	0.976±0.009	0.841±0.035	0.729±0.037	0.994±0.001	0.659±0.052	0.819±0.045	0.986±0.003	0.725±0.037	0.016±0.002	0.806±0.044
Skin-skin/eye	14.79	0.989±0.002	0.945±0.009	0.865±0.035	0.986±0.003	0.819±0.069	0.922±0.019	0.963±0.019	0.844±0.039	0.035±0.007	0.885±0.015
Soil	0.28	0.985±0.021	0.555±0.173	0.484±0.102	0.999±0.0004	0.353±0.093	0.806±0.145	0.995±0.002	0.527±0.099	0.005±0.001	0.801±0.145
Sternorrhyncha-borne	17.42	0.998±0.001	0.99±0.003	0.953±0.009	0.993±0.002	0.941±0.012	0.966±0.01	0.987±0.003	0.943±0.01	0.015±0.002	0.953±0.011
Thrip-borne	2.61	0.998±0.003	0.991±0.007	0.943±0.028	0.9996±0.0003	0.905±0.047	0.986±0.011	0.997±0.002	0.943±0.028	0.003±0.001	0.983±0.012
Thysanoptera-borne	2.61	0.998±0.002	0.99±0.007	0.931±0.028	0.9996±0.0003	0.885±0.049	0.984±0.012	0.996±0.002	0.931±0.028	0.003±0.001	0.981±0.012
Tick-borne	2.81	0.994±0.004	0.962±0.016	0.918±0.028	0.998±0.001	0.904±0.049	0.934±0.028	0.997±0.002	0.916±0.029	0.006±0.001	0.931±0.028
Trans-egg	0.68	0.982±0.015	0.758±0.068	0.598±0.077	0.998±0.001	0.492±0.092	0.78±0.079	0.994±0.002	0.613±0.071	0.007±0.001	0.774±0.079
Trans-egg (invert)	0.16	0.985±0.012	0.332±0.167	0.237±0.086	0.999±0.0004	0.149±0.06	0.655±0.224	0.994±0.003	0.305±0.101	0.007±0.003	0.649±0.224
Trans-egg (vert)	0.52	0.998±0.002	0.898±0.052	0.709±0.068	0.9995±0.0004	0.584±0.08	0.915±0.079	0.996±0.001	0.727±0.063	0.004±0.001	0.912±0.079
Transovarial	0.82	0.978±0.01	0.353±0.063	0.311±0.035	0.998±0.001	0.198±0.029	0.746±0.096	0.974±0.006	0.374±0.035	0.02±0.004	0.721±0.092
Transstadial	0.74	0.985±0.005	0.498±0.092	0.343±0.065	0.998±0.001	0.225±0.055	0.753±0.072	0.979±0.007	0.401±0.056	0.016±0.004	0.732±0.071
True-vertical	13.5	0.924±0.014	0.772±0.023	0.697±0.021	0.952±0.005	0.707±0.041	0.689±0.032	0.955±0.01	0.651±0.024	0.071±0.008	0.644±0.028
Urine	3.51	0.993±0.004	0.936±0.018	0.861±0.027	0.997±0.001	0.812±0.041	0.917±0.028	0.992±0.002	0.857±0.027	0.009±0.002	0.909±0.028
Vector-borne	42.2	0.99±0.002	0.986±0.003	0.949±0.009	0.972±0.008	0.936±0.019	0.962±0.011	0.952±0.015	0.912±0.016	0.036±0.006	0.915±0.015
Veg-prop	8.38	0.983±0.002	0.858±0.017	0.775±0.018	0.986±0.002	0.717±0.035	0.846±0.021	0.969±0.005	0.756±0.019	0.034±0.002	0.815±0.019
Vertical	15.15	0.917±0.011	0.774±0.021	0.702±0.021	0.941±0.005	0.744±0.034	0.666±0.032	0.959±0.008	0.654±0.025	0.077±0.006	0.625±0.029
During (mam)	0.56	0.99±0.007	0.684±0.096	0.532±0.083	0.999±0.001	0.412±0.087	0.773±0.091	0.993±0.003	0.558±0.075	0.007±0.002	0.766±0.09
Post (mam)	1.8	0.987±0.006	0.843±0.035	0.769±0.036	0.996±0.001	0.753±0.056	0.789±0.046	0.995±0.001	0.765±0.037	0.008±0.001	0.784±0.045
Pre (mam)	1.94	0.972±0.007	0.699±0.046	0.567±0.039	0.995±0.001	0.462±0.044	0.74±0.049	0.983±0.003	0.574±0.038	0.018±0.002	0.723±0.048
Pre (egg)	0.76	0.999±0.002	0.918±0.045	0.731±0.073	0.999±0.0004	0.61±0.1	0.929±0.053	0.995±0.002	0.748±0.063	0.006±0.003	0.924±0.052
Water	2.21	0.988±0.01	0.965±0.02	0.831±0.25	0.999±0.0005	0.8±0.274	0.953±0.021	0.962±0.118	0.84±0.226	0.027±0.072	0.915±0.116
Water-borne	2.21	0.991±0.007	0.971±0.014	0.833±0.227	0.999±0.0004	0.793±0.263	0.957±0.02	0.971±0.095	0.843±0.203	0.022±0.057	0.928±0.089
Whitefly-borne	6.96	0.999±0.0004	0.99±0.008	0.977±0.009	0.999±0.001	0.966±0.016	0.989±0.008	0.997±0.001	0.976±0.009	0.003±0.001	0.986±0.008

## Sheet: Top_10 ensembles
Route/Mode	Percent of positice class	ROC-AUC	PR-AUC	F1-score	NPV	PPV/Precision	Recall/Sensitivity	Specificity	MCC	Brier	TSS
Air	7.22	0.994±0.001	0.957±0.007	0.9±0.009	0.995±0.0003	0.868±0.015	0.934±0.004	0.989±0.001	0.892±0.009	0.016±0.001	0.923±0.004
Air (dry)	2.06	0.999±0.001	0.99±0.007	0.967±0.007	0.999±0.0003	0.96±0.013	0.974±0.014	0.999±0.0003	0.966±0.007	0.002±0.0004	0.973±0.013
Air (wet)	6.5	0.994±0.002	0.953±0.009	0.897±0.019	0.996±0.001	0.861±0.032	0.936±0.013	0.989±0.003	0.89±0.02	0.015±0.001	0.926±0.013
Aphid-borne	9.81	0.998±0.001	0.988±0.003	0.951±0.005	0.992±0.001	0.976±0.011	0.927±0.013	0.998±0.001	0.946±0.006	0.01±0.001	0.924±0.012
Arachnid-borne	3.81	0.993±0.004	0.952±0.015	0.905±0.018	0.996±0.001	0.925±0.019	0.888±0.037	0.997±0.001	0.902±0.019	0.008±0.001	0.885±0.036
Arthropod-borne	40.16	0.993±0.001	0.99±0.001	0.956±0.004	0.968±0.006	0.961±0.004	0.951±0.01	0.974±0.003	0.927±0.006	0.028±0.002	0.926±0.008
Auchenorrhyncha-borne	1.59	0.9997±0.0004	0.987±0.011	0.936±0.021	0.999±0.001	0.92±0.014	0.955±0.042	0.999±0.0003	0.936±0.021	0.002±0.0002	0.953±0.042
Beetle-borne	0.74	0.997±0.004	0.953±0.028	0.894±0.04	0.999±0.001	0.913±0.054	0.884±0.089	0.999±0.0005	0.896±0.038	0.003±0.001	0.884±0.088
Blood	3.28	0.995±0.002	0.951±0.011	0.908±0.015	0.997±0.001	0.92±0.018	0.897±0.028	0.997±0.001	0.905±0.015	0.006±0.001	0.895±0.027
Bodily-fluids	11.71	0.992±0.001	0.96±0.006	0.908±0.008	0.989±0.002	0.899±0.008	0.917±0.011	0.986±0.001	0.896±0.009	0.02±0.001	0.903±0.012
Brachycera-borne	0.22	0.993±0.021	0.954±0.052	0.835±0.039	0.9998±0.0003	0.788±0.11	0.918±0.117	0.999±0.0004	0.844±0.032	0.001±0.001	0.917±0.117
Circulative	8.05	0.999±0.0002	0.991±0.003	0.971±0.005	0.999±0.001	0.954±0.005	0.988±0.009	0.996±0.001	0.969±0.005	0.004±0.001	0.984±0.009
Cohabitation	0.93	0.9999±0.0001	0.993±0.006	0.947±0.009	0.9999±0.0001	0.912±0.011	0.986±0.015	0.999±0.0001	0.948±0.009	0.002±0.001	0.985±0.015
Coleoptera-borne	0.75	0.997±0.004	0.93±0.037	0.867±0.057	0.999±0.001	0.943±0.045	0.809±0.1	0.9996±0.0004	0.871±0.054	0.003±0.001	0.809±0.1
Contact w bodily-fluids	3.04	0.999±0.001	0.976±0.009	0.931±0.014	0.998±0.001	0.912±0.016	0.952±0.028	0.997±0.001	0.929±0.015	0.005±0.001	0.949±0.028
DC (animals)	22.82	0.99±0.001	0.968±0.006	0.906±0.015	0.968±0.011	0.925±0.02	0.889±0.041	0.978±0.007	0.88±0.017	0.036±0.004	0.868±0.035
DC (plants)	1.39	0.994±0.003	0.916±0.017	0.876±0.012	0.998±0.0004	0.929±0.028	0.831±0.027	0.999±0.0004	0.876±0.012	0.004±0.0004	0.83±0.026
Diptera-borne	14.56	0.998±0.001	0.996±0.001	0.977±0.002	0.997±0.001	0.972±0.005	0.982±0.005	0.995±0.001	0.973±0.002	0.007±0.001	0.977±0.005
Direct	41.77	0.979±0.003	0.971±0.005	0.914±0.008	0.947±0.007	0.901±0.018	0.928±0.011	0.926±0.015	0.852±0.015	0.059±0.005	0.855±0.013
Direct contact	24.21	0.988±0.002	0.967±0.004	0.908±0.013	0.961±0.008	0.943±0.009	0.876±0.026	0.983±0.003	0.881±0.016	0.039±0.004	0.858±0.025
During	1.23	0.98±0.012	0.775±0.028	0.649±0.042	0.997±0.001	0.562±0.057	0.774±0.041	0.992±0.002	0.654±0.039	0.011±0.001	0.766±0.041
Endopterygota-borne	15.41	0.995±0.001	0.987±0.003	0.944±0.002	0.989±0.002	0.947±0.007	0.942±0.009	0.99±0.001	0.934±0.003	0.014±0.001	0.932±0.008
Endopterygota (other)	0.22	0.993±0.009	0.806±0.075	0.628±0.088	0.9996±0.0003	0.533±0.15	0.84±0.132	0.998±0.001	0.655±0.066	0.004±0.002	0.838±0.131
Env/fomite	43.52	0.986±0.001	0.982±0.002	0.942±0.002	0.956±0.005	0.94±0.006	0.943±0.006	0.953±0.005	0.896±0.004	0.045±0.002	0.896±0.004
Environmental	45.3	0.986±0.002	0.984±0.002	0.946±0.006	0.957±0.008	0.943±0.005	0.949±0.01	0.952±0.004	0.901±0.012	0.045±0.004	0.901±0.012
Faecal-oral	20.07	0.995±0.001	0.98±0.003	0.932±0.006	0.99±0.002	0.907±0.008	0.96±0.009	0.975±0.002	0.915±0.007	0.021±0.001	0.935±0.009
Faeces	4.05	0.993±0.002	0.941±0.012	0.88±0.009	0.997±0.001	0.845±0.022	0.919±0.029	0.993±0.001	0.876±0.009	0.01±0.001	0.912±0.028
Feeding contact	15.81	0.978±0.009	0.931±0.025	0.769±0.079	0.985±0.004	0.665±0.119	0.925±0.016	0.906±0.042	0.733±0.089	0.064±0.022	0.831±0.051
Vector feeding	11.26	0.999±0.001	0.998±0.001	0.991±0.003	0.999±0.0004	0.986±0.004	0.995±0.003	0.998±0.0005	0.99±0.004	0.002±0.0005	0.994±0.004
Fomite	23.93	0.993±0.001	0.981±0.003	0.945±0.005	0.981±0.003	0.951±0.004	0.938±0.008	0.985±0.001	0.927±0.006	0.024±0.001	0.923±0.008
Food-water	18.76	0.989±0.002	0.96±0.005	0.902±0.01	0.972±0.005	0.931±0.01	0.876±0.024	0.985±0.003	0.881±0.011	0.03±0.002	0.861±0.022
Fungi/plasmodiophorids	0.57	0.99±0.014	0.934±0.024	0.784±0.029	0.9998±0.0003	0.667±0.049	0.956±0.051	0.997±0.001	0.796±0.025	0.003±0.001	0.954±0.05
Genital	2.17	0.993±0.004	0.928±0.017	0.822±0.013	0.998±0.001	0.757±0.028	0.901±0.032	0.994±0.001	0.821±0.013	0.007±0.001	0.894±0.031
Genital contact	2.17	0.994±0.003	0.916±0.014	0.813±0.019	0.997±0.001	0.75±0.037	0.889±0.026	0.993±0.001	0.812±0.018	0.007±0.001	0.882±0.025
Germline integration	0.25	0.998±0.003	0.871±0.086	0.747±0.045	0.9996±0.0004	0.68±0.085	0.858±0.134	0.999±0.001	0.757±0.043	0.003±0.001	0.856±0.134
Hemiptera-borne	19.09	0.998±0.0004	0.991±0.003	0.962±0.004	0.993±0.002	0.954±0.006	0.971±0.008	0.989±0.001	0.953±0.004	0.014±0.001	0.96±0.007
Horizontal	98.73	0.984±0.003	0.9998±0	0.995±0.001	0.601±0.059	0.996±0.001	0.994±0.002	0.672±0.061	0.629±0.038	0.011±0.001	0.666±0.06
Indirect	81.25	0.991±0.002	0.998±0.001	0.982±0.002	0.944±0.013	0.976±0.002	0.988±0.003	0.893±0.01	0.9±0.01	0.025±0.002	0.881±0.01
Indirect cont w bodily-fluids	2.18	0.994±0.003	0.937±0.022	0.887±0.02	0.998±0.001	0.882±0.045	0.895±0.037	0.997±0.001	0.885±0.02	0.006±0.001	0.892±0.037
Ingestion	26.76	0.989±0.002	0.97±0.004	0.916±0.006	0.97±0.007	0.916±0.011	0.917±0.019	0.969±0.005	0.886±0.007	0.037±0.003	0.886±0.015
Insect-borne	37.2	0.994±0.001	0.99±0.003	0.958±0.004	0.976±0.004	0.958±0.005	0.959±0.007	0.975±0.003	0.934±0.007	0.026±0.003	0.934±0.007
Leafhopper-borne	1.23	0.999±0.001	0.977±0.019	0.938±0.021	0.999±0.0005	0.923±0.028	0.955±0.038	0.999±0.0004	0.938±0.021	0.002±0.0003	0.954±0.038
Mealybug-borne	0.66	0.9995±0.0002	0.931±0.028	0.848±0.036	0.9999±0.0002	0.749±0.051	0.98±0.028	0.998±0.001	0.855±0.034	0.003±0.001	0.978±0.028
Midge-borne	4.99	0.9998±0.0001	0.996±0.003	0.966±0.009	0.999±0.001	0.956±0.008	0.978±0.017	0.998±0.0005	0.965±0.009	0.003±0.001	0.975±0.017
Mite-borne	1	0.997±0.003	0.912±0.034	0.822±0.032	0.999±0.001	0.762±0.074	0.905±0.075	0.997±0.001	0.826±0.031	0.005±0.001	0.902±0.074
Mosquito-borne	9.96	0.999±0.001	0.993±0.002	0.959±0.006	0.997±0.001	0.95±0.008	0.969±0.011	0.994±0.001	0.955±0.007	0.007±0.001	0.963±0.01
Nematocera-borne	14.36	0.999±0.001	0.996±0.001	0.974±0.005	0.996±0.002	0.972±0.008	0.975±0.009	0.995±0.001	0.969±0.006	0.007±0.001	0.97±0.009
Nematode	1.49	0.999±0.002	0.986±0.014	0.954±0.008	0.9997±0.0004	0.933±0.022	0.978±0.028	0.999±0.0004	0.954±0.008	0.002±0.0004	0.977±0.028
Non-circulative	2.99	0.999±0.001	0.974±0.007	0.918±0.013	0.998±0.0005	0.912±0.019	0.925±0.016	0.997±0.001	0.916±0.014	0.004±0.0004	0.922±0.016
Non-persistent	2.13	0.999±0.001	0.981±0.008	0.935±0.005	0.998±0.0004	0.941±0.016	0.93±0.017	0.999±0.0004	0.934±0.005	0.003±0.0004	0.929±0.017
Non-propagative	1.62	0.999±0.001	0.984±0.012	0.96±0.011	0.999±0.0003	0.96±0.024	0.961±0.021	0.999±0.0004	0.96±0.011	0.002±0.0004	0.96±0.021
Non-sexual	41.65	0.981±0.002	0.973±0.004	0.919±0.003	0.946±0.004	0.913±0.008	0.925±0.007	0.937±0.007	0.86±0.006	0.055±0.003	0.862±0.006
Oral-Oral	0.73	0.993±0.003	0.905±0.042	0.867±0.031	0.999±0.0005	0.853±0.064	0.889±0.066	0.999±0.001	0.868±0.031	0.003±0.001	0.888±0.066
Oral-skin/bloodstream	5.72	0.997±0.001	0.973±0.006	0.907±0.007	0.997±0.001	0.866±0.014	0.952±0.014	0.991±0.001	0.902±0.007	0.009±0.001	0.943±0.014
Other vectors	2.18	0.993±0.008	0.967±0.014	0.929±0.016	0.998±0.001	0.948±0.022	0.912±0.031	0.999±0.0005	0.928±0.016	0.003±0.0004	0.911±0.03
Paraneoptera-borne	21.91	0.996±0.001	0.986±0.005	0.952±0.007	0.991±0.003	0.938±0.009	0.967±0.01	0.982±0.003	0.939±0.009	0.018±0.002	0.949±0.01
Passive diffusion	0.33	0.9999±0.0002	0.984±0.026	0.935±0.046	0.9999±0.0002	0.909±0.077	0.969±0.054	0.9997±0.0003	0.937±0.045	0.001±0.0003	0.968±0.054
Persistent	8.05	0.9995±0.0002	0.994±0.003	0.968±0.005	0.999±0.0005	0.952±0.007	0.986±0.006	0.996±0.001	0.966±0.006	0.004±0.001	0.981±0.006
Plant contact	1.39	0.996±0.003	0.907±0.018	0.865±0.046	0.998±0.001	0.9±0.043	0.837±0.081	0.999±0.001	0.865±0.045	0.004±0.001	0.835±0.081
Planthopper-borne	0.31	0.995±0.009	0.953±0.053	0.868±0.064	0.9998±0.0003	0.814±0.1	0.941±0.079	0.999±0.0005	0.872±0.062	0.002±0.0004	0.94±0.079
Pollen	1.09	0.992±0.003	0.846±0.026	0.765±0.023	0.998±0.001	0.694±0.039	0.855±0.051	0.996±0.001	0.767±0.023	0.008±0.001	0.851±0.051
Post	2.54	0.978±0.007	0.794±0.025	0.725±0.016	0.994±0.001	0.691±0.028	0.765±0.035	0.991±0.001	0.719±0.017	0.016±0.001	0.756±0.034
Pre (plants)	9.86	0.984±0.001	0.879±0.013	0.795±0.013	0.983±0.002	0.752±0.025	0.844±0.018	0.969±0.004	0.773±0.014	0.035±0.001	0.814±0.016
Pre (animals)	3.64	0.96±0.005	0.719±0.028	0.634±0.03	0.988±0.002	0.592±0.056	0.687±0.041	0.982±0.004	0.622±0.032	0.026±0.003	0.669±0.04
Predation/cannibalism	4.55	0.989±0.004	0.913±0.017	0.732±0.022	0.997±0.001	0.6±0.033	0.94±0.021	0.97±0.004	0.737±0.019	0.021±0.002	0.91±0.018
Propagative	6.44	0.999±0.0004	0.986±0.007	0.951±0.013	0.997±0.001	0.949±0.016	0.954±0.018	0.996±0.001	0.948±0.014	0.005±0.001	0.95±0.018
Respiratory	12.04	0.99±0.002	0.942±0.011	0.864±0.016	0.978±0.005	0.893±0.027	0.839±0.037	0.986±0.004	0.848±0.018	0.027±0.002	0.825±0.035
Saliva	6.52	0.995±0.002	0.967±0.007	0.923±0.006	0.995±0.001	0.915±0.018	0.93±0.017	0.994±0.001	0.917±0.007	0.01±0.001	0.924±0.016
Sandfly-borne	0.93	0.9999±0.0001	0.994±0.007	0.974±0.023	0.9997±0.0003	0.98±0.014	0.968±0.038	0.9998±0.0001	0.973±0.022	0.001±0.001	0.968±0.038
Sap inoculation	19.36	0.997±0.001	0.987±0.002	0.947±0.005	0.991±0.002	0.931±0.008	0.962±0.01	0.983±0.002	0.934±0.006	0.017±0.001	0.945±0.01
Seed	1.73	0.967±0.005	0.452±0.032	0.434±0.019	0.993±0.002	0.341±0.036	0.615±0.089	0.978±0.007	0.442±0.019	0.023±0.004	0.593±0.083
Semen/sperm	1.33	0.98±0.013	0.839±0.043	0.713±0.023	0.997±0.001	0.64±0.056	0.816±0.058	0.994±0.002	0.716±0.021	0.008±0.001	0.809±0.057
Semi-vertical	3.49	0.978±0.005	0.818±0.026	0.744±0.019	0.993±0.001	0.698±0.016	0.798±0.04	0.987±0.001	0.737±0.021	0.019±0.001	0.786±0.039
Semi-persistent	0.86	0.996±0.01	0.953±0.035	0.849±0.025	0.9996±0.001	0.767±0.048	0.957±0.058	0.997±0.001	0.854±0.024	0.002±0.001	0.955±0.057
Sexual	3.06	0.983±0.006	0.874±0.027	0.773±0.02	0.995±0.002	0.717±0.036	0.841±0.05	0.989±0.002	0.768±0.021	0.014±0.001	0.83±0.049
Skin-skin/eye	14.79	0.991±0.001	0.955±0.004	0.903±0.008	0.985±0.003	0.894±0.011	0.912±0.016	0.981±0.002	0.886±0.01	0.028±0.001	0.893±0.016
Soil	0.28	0.993±0.014	0.77±0.106	0.618±0.081	0.9998±0.0002	0.471±0.091	0.925±0.059	0.997±0.001	0.655±0.066	0.003±0.001	0.921±0.058
Sternorrhyncha-borne	17.42	0.999±0.0004	0.993±0.002	0.964±0.004	0.994±0.001	0.957±0.004	0.97±0.006	0.991±0.001	0.956±0.005	0.013±0.001	0.961±0.006
Thrip-borne	2.61	0.999±0.002	0.995±0.006	0.976±0.009	0.9998±0.0003	0.961±0.013	0.991±0.01	0.999±0.0004	0.975±0.009	0.002±0.001	0.99±0.01
Thysanoptera-borne	2.61	0.999±0.002	0.994±0.005	0.97±0.009	0.9996±0.0004	0.956±0.008	0.985±0.015	0.999±0.0002	0.97±0.009	0.002±0.0004	0.983±0.015
Tick-borne	2.81	0.995±0.002	0.969±0.01	0.944±0.013	0.998±0.001	0.962±0.009	0.928±0.028	0.999±0.0003	0.943±0.013	0.005±0.001	0.927±0.028
Trans-egg	0.68	0.988±0.008	0.814±0.054	0.702±0.041	0.999±0.0005	0.616±0.059	0.823±0.068	0.996±0.001	0.708±0.041	0.006±0.001	0.819±0.068
Trans-egg (invert)	0.16	0.993±0.01	0.58±0.082	0.293±0.073	0.9998±0.0003	0.18±0.049	0.843±0.175	0.993±0.003	0.384±0.079	0.006±0.002	0.837±0.174
Trans-egg (vert)	0.52	0.999±0.001	0.933±0.039	0.79±0.029	0.9996±0.0004	0.688±0.036	0.935±0.078	0.998±0.0005	0.8±0.032	0.003±0.0004	0.933±0.078
Transovarial	0.82	0.982±0.006	0.446±0.052	0.331±0.043	0.998±0.001	0.213±0.04	0.782±0.108	0.975±0.008	0.396±0.033	0.018±0.004	0.757±0.101
Transstadial	0.74	0.988±0.005	0.613±0.029	0.412±0.046	0.998±0.0004	0.282±0.049	0.787±0.056	0.984±0.004	0.463±0.033	0.013±0.002	0.771±0.053
True-vertical	13.5	0.94±0.006	0.795±0.014	0.715±0.021	0.949±0.005	0.769±0.019	0.669±0.036	0.968±0.004	0.677±0.021	0.059±0.002	0.638±0.033
Urine	3.51	0.994±0.004	0.953±0.013	0.895±0.019	0.997±0.001	0.866±0.021	0.926±0.032	0.995±0.001	0.892±0.02	0.007±0.001	0.921±0.032
Vector-borne	42.2	0.992±0.001	0.989±0.003	0.959±0.006	0.971±0.01	0.959±0.006	0.96±0.014	0.97±0.005	0.93±0.009	0.03±0.003	0.93±0.011
Veg-prop	8.38	0.985±0.001	0.876±0.011	0.797±0.014	0.985±0.002	0.761±0.033	0.838±0.02	0.976±0.005	0.779±0.015	0.031±0.002	0.814±0.018
Vertical	15.15	0.931±0.008	0.799±0.014	0.721±0.014	0.942±0.004	0.785±0.023	0.668±0.028	0.967±0.005	0.679±0.015	0.07±0.005	0.635±0.024
During (mam)	0.56	0.992±0.007	0.8±0.057	0.635±0.042	0.999±0.0005	0.517±0.053	0.833±0.082	0.995±0.001	0.652±0.043	0.005±0.001	0.829±0.081
Post (mam)	1.8	0.991±0.003	0.872±0.02	0.806±0.025	0.996±0.001	0.827±0.031	0.788±0.047	0.997±0.001	0.803±0.025	0.007±0.001	0.785±0.046
Pre (mam)	1.94	0.978±0.005	0.761±0.028	0.618±0.022	0.996±0.001	0.511±0.031	0.786±0.04	0.985±0.002	0.624±0.021	0.016±0.001	0.771±0.039
Pre (egg)	0.76	0.999±0.001	0.954±0.018	0.826±0.023	0.9995±0.0004	0.739±0.047	0.941±0.049	0.997±0.001	0.832±0.022	0.003±0.001	0.939±0.048
Water	2.21	0.995±0.004	0.98±0.012	0.955±0.008	0.999±0.001	0.964±0.017	0.947±0.024	0.999±0.0004	0.954±0.008	0.002±0.0004	0.946±0.024
Water-borne	2.21	0.998±0.004	0.986±0.008	0.961±0.007	0.999±0.0004	0.958±0.015	0.964±0.018	0.999±0.0004	0.96±0.007	0.003±0.0003	0.963±0.018
Whitefly-borne	6.96	0.9997±0.0004	0.996±0.005	0.987±0.005	0.999±0.001	0.988±0.005	0.987±0.009	0.999±0.0004	0.986±0.005	0.002±0.0004	0.986±0.009

## Sheet: Repredicting_hc_viruses
Known route/mode	Virus	Host	Held-out test sets mean probability (of association, given route/mode)±SD
Air	porcine epidemic diarrhea virus	sus scrofa	0.069±0.035
Air (dry)	porcine epidemic diarrhea virus	sus scrofa	0.003±0.002
Air (wet)	porcine epidemic diarrhea virus	sus scrofa	0.127±0.056
Semen/sperm	zika virus	homo sapiens	0.53±0.121
Sexual	zika virus	homo sapiens	0.533±0.108
Semen/sperm	zaire ebolavirus	homo sapiens	0.505±0.096
Sexual	zaire ebolavirus	homo sapiens	0.519±0.208
Food-water	nipah henipavirus	sus scrofa	0.702±0.03
Ingestion	nipah henipavirus	sus scrofa	0.604±0.144
Vegetative propagation	cassava brown streak virus	manihot esculenta	0.759±0.03
Seed	maize chlorotic mottle virus	zea mays	0.79±0.114

## Sheet: Repredicting_hc_viruses (raw)
Known route/mode	Virus	Host	Prob.yes (Held-out test set)
Sexual	homo sapiens	zaire ebolavirus	0.327973
Sexual	homo sapiens	zaire ebolavirus	0.334593
Sexual	homo sapiens	zaire ebolavirus	0.712816
Sexual	homo sapiens	zaire ebolavirus	0.455031
Sexual	homo sapiens	zaire ebolavirus	0.76475
Sexual	homo sapiens	zika virus	0.445249
Sexual	homo sapiens	zika virus	0.565649
Sexual	homo sapiens	zika virus	0.657169
Sexual	homo sapiens	zika virus	0.393912
Sexual	homo sapiens	zika virus	0.574074
Sexual	homo sapiens	zika virus	0.662761
Sexual	homo sapiens	zika virus	0.593921
Sexual	homo sapiens	zika virus	0.449001
Sexual	homo sapiens	zika virus	0.37584
Sexual	homo sapiens	zika virus	0.6161
Semen/Sperm	homo sapiens	zaire ebolavirus	0.558878
Semen/Sperm	homo sapiens	zaire ebolavirus	0.262711
Semen/Sperm	homo sapiens	zaire ebolavirus	0.470072
Semen/Sperm	homo sapiens	zaire ebolavirus	0.526297
Semen/Sperm	homo sapiens	zaire ebolavirus	0.565258
Semen/Sperm	homo sapiens	zaire ebolavirus	0.465494
Semen/Sperm	homo sapiens	zaire ebolavirus	0.61703
Semen/Sperm	homo sapiens	zaire ebolavirus	0.477124
Semen/Sperm	homo sapiens	zaire ebolavirus	0.436336
Semen/Sperm	homo sapiens	zaire ebolavirus	0.505957
Semen/Sperm	homo sapiens	zaire ebolavirus	0.567204
Semen/Sperm	homo sapiens	zaire ebolavirus	0.606337
Semen/Sperm	homo sapiens	zika virus	0.488949
Semen/Sperm	homo sapiens	zika virus	0.437571
Semen/Sperm	homo sapiens	zika virus	0.460923
Semen/Sperm	homo sapiens	zika virus	0.474074
Semen/Sperm	homo sapiens	zika virus	0.501414
Semen/Sperm	homo sapiens	zika virus	0.720702
Semen/Sperm	homo sapiens	zika virus	0.668568
Semen/Sperm	homo sapiens	zika virus	0.472516
Semen/Sperm	homo sapiens	zika virus	0.700449
Semen/Sperm	homo sapiens	zika virus	0.37357
Seed	zea mays	maize chlorotic mottle virus	0.849974
Seed	zea mays	maize chlorotic mottle virus	0.681994
Seed	zea mays	maize chlorotic mottle virus	0.925998
Seed	zea mays	maize chlorotic mottle virus	0.765081
Seed	zea mays	maize chlorotic mottle virus	0.827288
Seed	zea mays	maize chlorotic mottle virus	0.867525
Seed	zea mays	maize chlorotic mottle virus	0.570038
Seed	zea mays	maize chlorotic mottle virus	0.727053
Seed	zea mays	maize chlorotic mottle virus	0.892447
Vegetative propagation	manihot esculenta	cassava brown streak virus	0.731769
Vegetative propagation	manihot esculenta	cassava brown streak virus	0.735126
Vegetative propagation	manihot esculenta	cassava brown streak virus	0.792581
Vegetative propagation	manihot esculenta	cassava brown streak virus	0.798202
Vegetative propagation	manihot esculenta	cassava brown streak virus	0.726101
Vegetative propagation	manihot esculenta	cassava brown streak virus	0.770107
Vegetative propagation	manihot esculenta	cassava brown streak virus	0.795355
Vegetative propagation	manihot esculenta	cassava brown streak virus	0.747155
Vegetative propagation	manihot esculenta	cassava brown streak virus	0.734613
Ingestion	sus scrofa	nipah henipavirus	0.460576
Ingestion	sus scrofa	nipah henipavirus	0.399011
Ingestion	sus scrofa	nipah henipavirus	0.43211
Ingestion	sus scrofa	nipah henipavirus	0.674489
Ingestion	sus scrofa	nipah henipavirus	0.69347
Ingestion	sus scrofa	nipah henipavirus	0.642417
Ingestion	sus scrofa	nipah henipavirus	0.600921
Ingestion	sus scrofa	nipah henipavirus	0.70626
Ingestion	sus scrofa	nipah henipavirus	0.826304
Food/water	sus scrofa	nipah henipavirus	0.679109
Food/water	sus scrofa	nipah henipavirus	0.718244
Food/water	sus scrofa	nipah henipavirus	0.745254
Food/water	sus scrofa	nipah henipavirus	0.697566
Food/water	sus scrofa	nipah henipavirus	0.670812
Air (wet)	sus scrofa	porcine epidemic diarrhea virus	0.127691
Air (wet)	sus scrofa	porcine epidemic diarrhea virus	0.224544
Air (wet)	sus scrofa	porcine epidemic diarrhea virus	0.0537735
Air (wet)	sus scrofa	porcine epidemic diarrhea virus	0.100178
Air (wet)	sus scrofa	porcine epidemic diarrhea virus	0.0776568
Air (wet)	sus scrofa	porcine epidemic diarrhea virus	0.188252
Air (wet)	sus scrofa	porcine epidemic diarrhea virus	0.0915968
Air (wet)	sus scrofa	porcine epidemic diarrhea virus	0.080597
Air (wet)	sus scrofa	porcine epidemic diarrhea virus	0.179402
Air (wet)	sus scrofa	porcine epidemic diarrhea virus	0.146405
Air	sus scrofa	porcine epidemic diarrhea virus	0.0785571
Air	sus scrofa	porcine epidemic diarrhea virus	0.126437
Air	sus scrofa	porcine epidemic diarrhea virus	0.0605949
Air	sus scrofa	porcine epidemic diarrhea virus	0.0506157
Air	sus scrofa	porcine epidemic diarrhea virus	0.0591746
Air	sus scrofa	porcine epidemic diarrhea virus	0.0600948
Air	sus scrofa	porcine epidemic diarrhea virus	0.0466776
Air	sus scrofa	porcine epidemic diarrhea virus	0.0498548
Air	sus scrofa	porcine epidemic diarrhea virus	0.115068
Air	sus scrofa	porcine epidemic diarrhea virus	0.0522267
Air	sus scrofa	porcine epidemic diarrhea virus	0.0382368
Air	sus scrofa	porcine epidemic diarrhea virus	0.133488
Air	sus scrofa	porcine epidemic diarrhea virus	0.0204702
Air (dry)	sus scrofa	porcine epidemic diarrhea virus	0.00487231
Air (dry)	sus scrofa	porcine epidemic diarrhea virus	0.00131499
Air (dry)	sus scrofa	porcine epidemic diarrhea virus	0.00187621
Air (dry)	sus scrofa	porcine epidemic diarrhea virus	0.00339496
